# Supplementary material for: Mutational variant allele frequency profile as a biomarker of response to immune checkpoint blockade in non-small cell lung Cancer
Source: J Transl Med. 2024 Jun 18;22:576. doi: 10.1186/s12967-024-05400-7 (PMC11184775; doi:10.1186/s12967-024-05400-7)
Supplement: Supplementary file 3 — Supplementary material 3. [file 12967_2024_5400_MOESM3_ESM.xlsx]

## Sheet: supplementary_TableS6
Table S6. KEGG analysis of the WGCNA modules.
	Cluster	ID	Description	GeneRatio	BgRatio	pvalue	p.adjust	qvalue	geneID	Count
1	blue	hsa04360	Axon guidance	15/195	182/8779	1.19926e-05	0.00319003	0.0031307	655/1947/2049/3985/64101/4690/5062/84552/5290/56963/6259/6405/80031/6608/7474	15
2	brown	hsa04110	Cell cycle	46/181	157/8779	1.3393e-41	2.27681e-39	1.9737e-39	9212/699/701/890/891/9133/898/991/993/8318/990/8317/113130/983/1017/1019/81620/1111/11200/10926/1663/1869/1870/9700/57082/4085/4171/4172/4173/4174/4175/4176/10403/4998/23594/5111/9088/5347/5591/9232/6502/7027/90381/9319/7272/7532	46
3	brown	hsa03030	DNA replication	16/181	36/8779	2.7898e-18	2.37133e-16	2.05565e-16	2237/3978/4171/4172/4173/4174/4175/4176/5111/5425/5427/5557/5982/5983/5985/10535	16
4	brown	hsa03430	Mismatch repair	8/181	23/8779	1.0531e-08	5.96758e-07	5.17313e-07	9156/3978/2956/5111/5425/5982/5983/5985	8
5	brown	hsa03410	Base excision repair	10/181	44/8779	1.46362e-08	6.22038e-07	5.39228e-07	2237/3978/55247/5111/5425/5427/5982/5983/5985/7374	10
6	brown	hsa04814	Motor proteins	17/181	193/8779	4.28091e-07	1.45551e-05	1.26174e-05	1062/3832/9928/56992/81930/146909/10112/3835/9493/11004/3797/24137/3833/10376/84790/203068/7283	17
7	brown	hsa04218	Cellular senescence	15/181	156/8779	6.90169e-07	1.95548e-05	1.69515e-05	890/891/9133/898/993/983/1017/1019/1111/11200/1869/1870/1978/2305/4605	15
8	brown	hsa04114	Oocyte meiosis	14/181	138/8779	8.59319e-07	2.08692e-05	1.80909e-05	6790/699/891/9133/898/991/983/1017/9700/4085/9088/5347/9232/7532	14
9	brown	hsa03440	Homologous recombination	8/181	41/8779	1.49407e-06	3.1749e-05	2.75223e-05	641/672/146956/5425/5888/8438/11073/7516	8
10	brown	hsa04914	Progesterone-mediated oocyte maturation	12/181	109/8779	2.25096e-06	4.25182e-05	3.68578e-05	6790/699/890/891/9133/993/983/1017/3835/4085/9088/5347	12
11	brown	hsa04115	p53 signaling pathway	10/181	75/8779	2.81287e-06	4.78187e-05	4.14528e-05	891/9133/898/983/1017/1019/1111/11200/51512/6241	10
12	brown	hsa03460	Fanconi anemia pathway	8/181	54/8779	1.29433e-05	0.00018349	0.000159062	641/672/146956/2189/55215/5888/116028/29089	8
13	brown	hsa05166	Human T-cell leukemia virus 1 infection	16/181	222/8779	1.29522e-05	0.00018349	0.000159062	701/890/9133/898/991/1017/1019/1111/11200/1869/1870/9700/4085/9232/5901/5902	16
14	brown	hsa00240	Pyrimidine metabolism	8/181	58/8779	2.22265e-05	0.000290654	0.00025196	790/1503/1841/6240/6241/7083/7298/7371	8
15	brown	hsa03013	Nucleocytoplasmic transport	10/181	108/8779	7.30513e-05	0.000887052	0.000768961	10189/1434/3838/9631/23165/79023/29107/5901/65109/11260	10
16	brown	hsa05222	Small cell lung cancer	9/181	92/8779	0.000110048	0.00124722	0.00108118	898/1017/1019/1163/1164/1869/1870/3913/6502	9
17	brown	hsa03420	Nucleotide excision repair	7/181	63/8779	0.000294527	0.00312935	0.00271275	3978/5111/5425/5427/5982/5983/5985	7
18	brown	hsa01232	Nucleotide metabolism	8/181	85/8779	0.000347674	0.00347674	0.00301389	1503/1841/3251/6240/6241/7083/7298/7371	8
19	brown	hsa00270	Cysteine and methionine metabolism	5/181	52/8779	0.0041832	0.039508	0.0342484	1786/1789/26227/29968/6611	5
20	green	hsa04820	Cytoskeleton in muscle cells	30/96	232/8779	1.04455e-24	1.55638e-22	1.35242e-22	72/633/1301/1277/1278/1281/1282/1284/1289/1290/50509/1291/1292/1293/1311/1634/2199/2200/2335/22801/3678/10398/22795/27295/8082/7057/7058/7168/7169/1462	30
21	green	hsa04974	Protein digestion and absorption	19/96	103/8779	1.00167e-18	7.46242e-17	6.48448e-17	1300/1301/1303/1306/1307/80781/1277/1278/1281/1282/1284/1289/1290/50509/1291/1292/1293/1295/1296	19
22	green	hsa04510	Focal adhesion	19/96	202/8779	3.82716e-13	1.90082e-11	1.65172e-11	87/1277/1278/1282/1284/1291/1292/1293/1311/2335/22801/3678/3910/10398/4638/5156/5159/7057/7058	19
23	green	hsa04512	ECM-receptor interaction	14/96	89/8779	5.1514e-13	1.9189e-11	1.66743e-11	1277/1278/1282/1284/1291/1292/1293/1311/2335/22801/3678/3910/7057/7058	14
24	green	hsa04151	PI3K-Akt signaling pathway	18/96	359/8779	4.93031e-08	1.46923e-06	1.27669e-06	1277/1278/1282/1284/1291/1292/1293/1311/2149/2252/2335/22801/3678/3910/5156/5159/7057/7058	18
25	green	hsa04933	AGE-RAGE signaling pathway in diabetic complications	10/96	100/8779	1.16869e-07	2.90224e-06	2.5219e-06	1277/1278/1281/1282/1284/2335/4313/5054/7043/7412	10
26	green	hsa05165	Human papillomavirus infection	16/96	331/8779	4.95065e-07	1.05378e-05	9.15684e-06	1277/1278/1282/1284/1291/1292/1293/1311/2335/22801/3678/3910/5159/7057/7058/7472	16
27	green	hsa05146	Amoebiasis	9/96	102/8779	1.51666e-06	2.82478e-05	2.4546e-05	87/1277/1278/1281/1282/1284/2335/3910/7043	9
28	green	hsa04350	TGF-beta signaling pathway	8/96	108/8779	2.18646e-05	0.000361981	0.000314544	1634/2200/2331/26585/3624/4681/7043/7057	8
29	green	hsa04810	Regulation of actin cytoskeleton	11/96	229/8779	3.7509e-05	0.000558885	0.000485643	87/6387/2149/2252/2335/22801/3678/10398/4638/5156/5159	11
30	green	hsa05205	Proteoglycans in cancer	10/96	203/8779	6.99897e-05	0.000948043	0.000823803	1277/1278/1634/2335/3678/4060/4313/7057/7078/7472	10
31	green	hsa05414	Dilated cardiomyopathy	7/96	105/8779	0.000142622	0.00177089	0.00153882	22801/3678/5350/8082/7043/7168/7169	7
32	green	hsa05144	Malaria	5/96	50/8779	0.000202161	0.00231707	0.00201342	1311/7043/7057/7058/7412	5
33	green	hsa04670	Leukocyte transendothelial migration	7/96	115/8779	0.000251251	0.00267403	0.0023236	87/6387/83700/4313/10398/7070/7412	7
34	green	hsa04926	Relaxin signaling pathway	7/96	129/8779	0.000506315	0.0050294	0.0043703	59/1277/1278/1281/1282/1284/4313	7
35	green	hsa05410	Hypertrophic cardiomyopathy	6/96	99/8779	0.000722456	0.00672787	0.00584619	22801/3678/8082/7043/7168/7169	6
36	green	hsa05415	Diabetic cardiomyopathy	8/96	203/8779	0.00165518	0.0145072	0.012606	1277/1278/1281/1346/9945/4313/5350/7043	8
37	green	hsa04270	Vascular smooth muscle contraction	6/96	134/8779	0.00340989	0.0282263	0.0245273	59/72/800/1909/10398/4638	6
38	green	hsa04145	Phagosome	6/96	152/8779	0.00629674	0.0493797	0.0429085	715/1311/3678/9902/7057/7058	6
39	grey	hsa05171	Coronavirus disease - COVID-19	76/1388	233/8779	8.71848e-11	2.633e-08	1.77515e-08	59272/720/721/727/629/1675/115004/1437/3576/2243/2266/2353/1839/64135/3553/3569/3572/9636/3725/5602/5600/6300/4312/4314/4599/4600/4792/8829/4938/4939/4940/5295/8503/5578/6137/6142/200916/6152/6154/6155/6159/6161/11224/6165/25873/6173/6167/6169/6170/6130/6132/6133/6175/6176/6204/6206/6208/6209/6217/6222/6223/6224/6227/6229/6231/6232/6234/6188/6189/6191/6192/6193/6194/6201/3921/6850	76
40	grey	hsa04010	MAPK signaling pathway	90/1388	299/8779	2.02657e-10	2.633e-08	1.77515e-08	10000/374/781/782/784/27092/994/1399/1649/1843/11221/1844/1846/1847/1848/1849/1850/1852/1942/1944/1945/1946/1950/1969/2064/2260/2261/2264/2316/2353/1647/4616/10912/55970/3265/3303/3304/3310/3315/3480/3481/3552/3553/3554/3556/3643/3725/3727/3791/3815/4254/4217/9064/1326/5602/5600/6300/9479/23542/2122/4233/2872/4609/4791/4803/4804/3164/4902/4909/5058/5154/5155/56034/80310/5228/5321/255189/5578/5881…	90
41	grey	hsa05205	Proteoglycans in cancer	68/1388	203/8779	2.3864e-10	2.633e-08	1.77515e-08	10000/857/858/595/960/967/1026/2017/2064/7430/2260/2316/8321/11211/2535/7855/8324/8325/2719/1839/3059/3091/3236/10855/3265/3339/3480/3481/3673/3685/3688/3693/3710/3791/5600/6300/4233/4318/4478/4609/5058/5295/8503/5328/5329/4660/5578/6194/6237/6382/6383/6385/7040/7042/7074/7157/7291/117581/7410/10451/7422/80326/7481/7473/54361/81029/7477/7483	68
42	grey	hsa04360	Axon guidance	62/1388	182/8779	6.9733e-10	5.7704e-08	3.89036e-08	3983/22885/658/1942/1944/1945/1946/1948/1949/55740/2041/1969/2043/2048/2050/2051/2242/2770/3265/3688/4233/4756/4776/25791/8829/9423/59277/5058/56288/50855/84612/5295/8503/5361/5362/55558/5364/23654/5365/5578/5881/5998/29984/27289/6091/6237/10371/7869/10512/64218/10509/54910/57715/9037/57556/10500/8482/9353/54961/7225/54361/81029	62
43	grey	hsa04510	Focal adhesion	61/1388	202/8779	1.56599e-07	1.03669e-05	6.98928e-06	10000/596/824/857/858/595/894/896/1298/1399/1950/2012/2013/2064/2316/2317/3265/3480/3672/3673/3675/3685/3688/3691/3693/3694/3725/3791/3909/3911/3912/3914/3915/3918/10319/5602/4233/5058/29780/5154/5155/56034/80310/5228/5295/8503/8395/4660/5578/5881/25759/6696/7059/7094/3371/7410/10451/7414/7422/7424/7791	61
44	grey	hsa05217	Basal cell carcinoma	27/1388	63/8779	2.72438e-07	1.39198e-05	9.38464e-06	8313/650/652/1026/1855/8321/11211/2535/7855/8324/8325/1647/4616/10912/2736/2737/374654/51176/83439/7157/80326/7481/7473/54361/81029/7477/7483	27
45	grey	hsa05418	Fluid shear stress and atherosclerosis	46/1388	139/8779	2.94377e-07	1.39198e-05	9.38464e-06	10000/445/596/652/658/857/858/1535/1843/1906/2353/2938/2941/9446/119391/2950/653689/3162/3552/3553/3554/7850/3685/3725/3791/4217/5602/5600/6300/4257/4318/4846/5154/5155/5295/8503/5327/5563/5881/6382/6383/6385/8878/7056/7157/7422	46
46	grey	hsa00330	Arginine and proline metabolism	23/1388	50/8779	4.47878e-07	1.85309e-05	1.24934e-05	219/224/8659/501/26/384/1152/548596/1159/2593/2628/4128/4129/4846/4942/4953/5033/8974/5625/5831/65263/6303/54498	23
47	grey	hsa05225	Hepatocellular carcinoma	52/1388	168/8779	5.53035e-07	2.03394e-05	1.37127e-05	10000/8313/598/595/1026/1029/1855/23401/8321/11211/2535/7855/8324/8325/1647/4616/10912/2938/2941/9446/119391/2950/653689/3162/3265/3480/3481/51176/4041/4233/4257/4609/5295/8503/5578/25759/4088/6595/6604/83439/7039/7040/7042/7048/7157/80326/7481/7473/54361/81029/7477/7483	52
48	grey	hsa04015	Rap1 signaling pathway	60/1388	210/8779	1.57873e-06	5.22561e-05	3.52307e-05	112/113/115/136/10000/999/1399/1942/1944/1945/1946/1950/55740/1969/2260/2261/2264/2770/3265/3397/3480/3643/3688/3791/3815/4254/1902/57121/5600/6300/4233/4803/4804/56288/50855/84612/5154/5155/56034/80310/5228/5295/8503/5332/5578/5587/5881/5899/9771/10636/6237/57568/23094/8631/7074/7094/7410/10451/7422/7424	60
49	grey	hsa05224	Breast cancer	46/1388	147/8779	1.76432e-06	5.309e-05	3.57929e-05	10000/8313/595/1026/28514/1855/1950/2064/2260/2353/23401/8321/11211/2535/7855/8324/8325/1647/4616/10912/3280/23462/3265/3480/3714/3725/3815/51176/4041/4609/4791/4851/4853/4854/5295/8503/25759/83439/7157/80326/7481/7473/54361/81029/7477/7483	46
50	grey	hsa04390	Hippo signaling pathway	48/1388	157/8779	2.21871e-06	6.11993e-05	4.12601e-05	84962/154796/374/8313/650/652/653/654/658/595/894/896/999/9231/1855/8321/11211/2535/7855/8324/8325/2736/3397/3398/51176/4609/85409/56288/50855/84612/166824/23513/4088/4092/83439/8463/7040/7042/7048/7161/80326/7481/7473/54361/81029/7477/7483/25937	48
51	grey	hsa04668	TNF signaling pathway	39/1388	118/8779	2.41458e-06	6.14789e-05	4.14487e-05	10000/602/6364/1051/90993/64764/148327/1437/6376/2919/2920/2921/6374/6372/153090/1906/2353/3553/3569/3725/3726/3976/4217/1326/5602/5600/6300/4314/4318/4792/5295/8503/5743/64285/79651/11035/9021/7128/7424	39
52	grey	hsa05130	Pathogenic Escherichia coli infection	56/1388	198/8779	4.92614e-06	0.000116468	7.85219e-05	10095/10458/9071/9069/1364/1366/9073/9080/2017/3576/54205/26999/9265/7430/2353/3059/3606/3553/3554/3569/3688/3725/1902/57121/5602/5600/6300/4628/4629/79784/4627/4651/4430/4642/4643/4644/4645/4646/4792/5058/29108/6188/9871/7100/8797/8795/8743/7846/7277/7280/347733/10381/10383/10163/10810/644150	56
53	grey	hsa05215	Prostate cancer	33/1388	97/8779	7.06922e-06	0.000155994	0.00010517	10000/596/595/1026/90993/64764/148327/1950/2064/2119/2260/2308/2950/3265/3480/7850/51176/4314/4318/4792/4824/5154/5155/56034/80310/5295/8503/5327/5328/6692/83439/7039/7157	33
54	grey	hsa04151	PI3K-Akt signaling pathway	88/1388	359/8779	8.65037e-06	0.000178955	0.00012065	10000/374/596/598/595/894/896/1026/1298/90993/64764/148327/1441/54541/1942/1944/1945/1946/1950/1969/2064/2260/2261/2264/59345/2791/55970/2786/3265/3480/3481/3566/3569/3643/3667/3672/3673/3675/3685/3688/3691/3693/3694/3791/3815/4254/3909/3911/3912/3914/3915/3918/10319/1902/57121/10161/4233/4602/4609/4803/4804/4846/3164/4902/4909/9180/5154/5155/56034/80310/5228/23239/5295/8503/5585/5525/5563/5578/6…	88
55	grey	hsa05202	Transcriptional misregulation in cancer	54/1388	193/8779	1.02305e-05	0.000199193	0.000134295	9915/8938/598/604/894/5218/1026/1050/1051/1437/3576/1649/1848/2115/2118/2119/2308/2530/1647/4616/10912/3087/8091/3206/3398/3480/3486/7850/3569/4005/4094/4233/4291/4300/4314/4318/4609/64332/4804/26471/5087/5090/5154/5327/5328/5371/5468/8842/6256/6495/51804/6692/7048/7157	54
56	grey	hsa04550	Signaling pathways regulating pluripotency of stem cells	43/1388	143/8779	1.17998e-05	0.000216986	0.00014629	10000/8313/652/658/1852/1855/2260/2261/2264/8321/11211/2535/7855/8324/8325/3198/3265/3397/3398/3399/3400/3480/3572/3625/3720/9314/3976/3977/5600/6300/4609/5013/5295/8503/4088/6926/80326/7481/7473/54361/81029/7477/7483	43
57	grey	hsa04512	ECM-receptor interaction	30/1388	89/8779	2.23965e-05	0.00039017	0.00026305	375790/948/960/961/1298/80144/341640/3339/3672/3673/3675/3685/3688/3691/3693/3694/3909/3911/3912/3914/3915/3918/10319/255743/6382/6385/6696/9900/7059/3371	30
58	grey	hsa04657	IL-17 signaling pathway	31/1388	94/8779	2.68497e-05	0.000444363	0.000299586	6364/1051/1437/2919/2920/2921/6374/6372/3576/2353/2354/132014/3553/3569/3725/3727/3934/5602/5600/6300/4312/4322/4314/4318/4792/5743/6278/6279/6280/7128/9618	31
59	grey	hsa05210	Colorectal cancer	29/1388	86/8779	3.02881e-05	0.000477398	0.000321858	10000/374/8313/596/595/1026/54205/1950/2353/1647/4616/10912/3265/3725/51176/5602/4609/5295/8503/5366/5881/5899/4088/83439/7039/7040/7042/7048/7157	29
60	grey	hsa05226	Gastric cancer	43/1388	149/8779	3.58386e-05	0.000539209	0.000363531	10000/8313/596/595/999/1026/1030/1855/1950/2064/23401/8321/11211/2535/7855/8324/8325/1647/4616/10912/3265/51176/4041/4233/4609/5295/8503/5915/6256/25759/4088/83439/7040/7042/7048/7157/80326/7481/7473/54361/81029/7477/7483	43
61	grey	hsa04068	FoxO signaling pathway	39/1388	131/8779	3.81334e-05	0.000544536	0.000367123	10000/604/664/847/595/894/901/1026/1030/1032/1950/114907/2308/100132074/23710/1647/4616/10912/9455/9454/3265/3480/3569/3643/3667/8660/5602/5600/6300/5295/8503/10769/1263/5563/4088/7040/7042/7048/8743	39
62	grey	hsa04933	AGE-RAGE signaling pathway in diabetic complications	32/1388	100/8779	3.9483e-05	0.000544536	0.000367123	183/10000/596/595/3576/1906/1958/2152/2308/3265/3552/3553/3569/3725/5602/5600/6300/4846/5295/8503/5292/5332/5333/113026/5578/4088/7040/7042/7048/7056/7422/7424	32
63	grey	hsa00512	Mucin type O-glycan biosynthesis	16/1388	36/8779	4.35026e-05	0.000575974	0.000388318	10331/56913/728819/55568/79695/79623/374378/2590/2591/11227/11226/51809/2650/9245/6482/55808	16
64	grey	hsa05222	Small cell lung cancer	30/1388	92/8779	4.58632e-05	0.000583874	0.000393643	10000/596/598/595/1026/1030/54205/1647/4616/10912/3673/3675/3685/3688/3909/3911/3912/3914/3915/3918/10319/4609/4792/5295/8503/5743/5915/6256/7157/9618	30
65	grey	hsa05219	Bladder cancer	17/1388	41/8779	7.42082e-05	0.000909737	0.000613339	595/999/1026/1029/3576/1612/1950/2064/2261/1839/3265/4312/4318/4609/7157/1890/7422	17
66	grey	hsa01230	Biosynthesis of amino acids	25/1388	75/8779	0.000129883	0.00148245	0.00099946	48/226/230/384/435/445/586/1491/2026/2752/84706/3417/3418/162417/5091/5214/5223/5230/5315/5723/5831/65263/10993/6470/7086	25
67	grey	hsa04115	p53 signaling pathway	25/1388	75/8779	0.000129883	0.00148245	0.00099946	84883/596/598/637/595/894/896/900/901/3732/1026/1029/54205/1647/4616/10912/3486/5366/10848/55240/8797/8795/7157/9540/7161	25
68	grey	hsa04310	Wnt signaling pathway	46/1388	174/8779	0.000199453	0.00216827	0.00146183	147495/8313/25805/440193/595/894/896/22943/1855/23401/8321/11211/2535/7855/8324/8325/2239/3725/51176/55366/59352/4041/5602/4316/4609/4776/85409/5332/5578/5881/54894/4920/6422/4088/6907/83439/7091/7157/11197/80326/7481/7473/54361/81029/7477/7483	46
69	grey	hsa04931	Insulin resistance	32/1388	108/8779	0.000203071	0.00216827	0.00146183	183/10000/948/1374/90993/64764/148327/2308/2673/3569/3643/3667/8660/5602/4792/4846/5295/8503/79660/5507/5563/5588/5792/5834/5836/6197/27330/11001/9021/6720/9882/57761	32
70	grey	hsa00480	Glutathione metabolism	20/1388	57/8779	0.000276967	0.00286488	0.00193148	290/79094/79017/2678/124975/2686/2878/2882/493869/2938/2941/9446/119391/2950/653689/3417/3418/4257/4953/26873	20
71	grey	hsa04916	Melanogenesis	30/1388	101/8779	0.000302488	0.00295047	0.00198918	112/113/115/90993/64764/148327/1855/1906/8321/11211/2535/7855/8324/8325/2770/3265/3815/4254/51176/5332/5443/5578/83439/80326/7481/7473/54361/81029/7477/7483	30
72	grey	hsa05230	Central carbon metabolism in cancer	23/1388	70/8779	0.000303069	0.00295047	0.00198918	10000/2064/2260/2261/2744/3091/3265/3417/3418/3815/3939/3945/4233/4609/5214/5223/5295/8503/5315/9123/6510/8140/7157	23
73	grey	hsa05165	Human papillomavirus infection	76/1388	331/8779	0.000335292	0.00308509	0.00207994	10000/155066/525/245973/8313/595/894/896/1026/1298/92359/90993/64764/148327/1855/1950/2308/8321/11211/2535/7855/8324/8325/3280/57801/55502/23462/3135/3265/9636/3672/3673/3675/3685/3688/3691/3693/3694/3909/3911/3912/3914/3915/3918/10319/3955/84441/4599/4600/4851/4853/4854/8638/56288/50855/84612/5295/8503/5315/5525/5743/23513/6696/83439/10312/7059/3371/7157/7422/80326/7481/7473/54361/81029/7477/7483	76
74	grey	hsa04666	Fc gamma R-mediated phagocytosis	29/1388	97/8779	0.000335538	0.00308509	0.00207994	10000/10095/50807/8853/55616/274/1399/9846/2934/3636/4067/4082/65108/4651/5058/5295/8503/8395/5321/255189/8611/8612/5578/85477/6850/7410/10451/10163/10810	29
75	grey	hsa05146	Amoebiasis	30/1388	102/8779	0.000364971	0.00326501	0.00220125	384/1437/2919/2920/2921/3576/2769/3315/3553/3554/7850/3569/3909/3911/3912/3914/3915/3918/10319/5295/8503/5332/5578/338382/6317/6318/5269/7040/7042/7414	30
76	grey	hsa00100	Steroid biosynthesis	10/1388	20/8779	0.000379456	0.00330526	0.00222838	1056/1591/1594/1718/1717/2222/6307/6309/6713/7108	10
77	grey	hsa05231	Choline metabolism in cancer	29/1388	98/8779	0.00040596	0.00344546	0.0023229	10000/1119/56994/8527/1950/2353/56261/3091/3265/3725/10434/5602/5154/5155/56034/80310/5295/8503/8395/5321/255189/8611/8612/5578/5881/23446/204962/10163/10810	29
78	grey	hsa04060	Cytokine-cytokine receptor interaction	69/1388	297/8779	0.00043805	0.00362099	0.00244124	650/651/652/653/654/658/6364/6369/10344/56477/23529/1437/1441/1489/6376/2919/9547/2920/2921/6374/6372/3576/9518/3459/163702/3590/132014/3606/3552/3553/3554/7850/3556/53832/53833/58985/51561/9466/90865/146433/26525/3566/3569/3572/3625/3976/3977/4055/4803/4804/9180/768211/7040/7042/7048/8797/8795/8793/4982/51330/115650/8784/55504/27242/8718/8743/9966/8744/6375	69
79	grey	hsa03010	Ribosome	44/1388	170/8779	0.000448521	0.00362099	0.00244124	6182/64981/64979/6137/6142/200916/6152/6154/6155/6159/6161/11224/6165/25873/6173/6167/6169/6170/6130/6132/6133/6175/6176/6204/6206/6208/6209/6217/6222/6223/6224/6227/6229/6231/6232/6234/6188/6189/6191/6192/6193/6194/6201/3921	44
80	grey	hsa04014	Ras signaling pathway	57/1388	236/8779	0.000490085	0.00386234	0.00260396	10000/598/1942/1944/1945/1946/1950/1969/2114/2260/2261/2264/9846/59345/2791/55970/2786/3265/3480/3481/3643/3791/3815/4254/8844/5602/4233/4803/4804/4909/5058/5154/5155/56034/80310/5228/5295/8503/5320/50487/5321/255189/5578/5881/5899/57186/9771/22821/8437/5863/9610/6237/25759/7039/7074/7422/7424	57
81	grey	hsa05417	Lipid and atherosclerosis	52/1388	215/8779	0.000821568	0.00632416	0.00426371	19/9619/10000/596/598/637/948/2919/2920/2921/3576/1535/54205/1573/1649/30001/2353/3265/3303/3304/3306/3310/3606/3553/3569/3665/3725/3949/4067/4217/5602/5600/6300/4312/4314/4318/4792/4846/5295/8503/5332/5468/5578/29108/6256/8797/8795/8743/7157/7410/10451/7436	52
82	grey	hsa01522	Endocrine resistance	28/1388	98/8779	0.000936756	0.00689765	0.00465035	112/113/115/10000/596/638/595/1026/1029/28514/2064/2353/1839/3265/3480/3714/3725/5602/5600/6300/4318/4851/4853/4854/5295/8503/25759/7157	28
83	grey	hsa00250	Alanine, aspartate and glutamate metabolism	14/1388	37/8779	0.000958273	0.00689765	0.00465035	18/158/8659/7915/435/80150/445/2346/2673/2744/2752/84706/284716/57494	14
84	grey	hsa04216	Ferroptosis	15/1388	41/8779	0.000958586	0.00689765	0.00465035	2180/2182/246/1356/2495/2512/3162/84557/6303/23516/6520/30061/55240/7157/7419	15
85	grey	hsa04066	HIF-1 signaling pathway	30/1388	108/8779	0.00103911	0.00731801	0.00493375	10000/226/230/596/1026/1906/1950/112399/2026/2064/3091/3162/3459/3480/3569/3643/3939/3945/4055/2872/4846/5209/5214/5230/5295/8503/5578/6194/7076/7422	30
86	grey	hsa04072	Phospholipase D signaling pathway	38/1388	148/8779	0.00125305	0.00864082	0.00582558	112/113/115/10555/55326/183/10000/3576/9265/8527/1759/1950/9846/3265/3643/3815/4254/1902/57121/10161/5154/5155/56034/80310/5295/8503/8395/5321/255189/5332/8611/8612/5578/2185/5899/6237/25759/6850	38
87	grey	hsa04926	Relaxin signaling pathway	34/1388	129/8779	0.00136729	0.00923621	0.00622699	112/113/115/10000/90993/64764/148327/1906/2353/2769/2770/59345/2791/55970/2786/3265/3725/5602/5600/6300/4312/4322/4318/4792/4846/5295/8503/5332/5578/25759/7040/7048/7422/7424	34
88	grey	hsa04934	Cushing syndrome	39/1388	155/8779	0.00163497	0.0108235	0.00729714	112/113/115/183/196/8313/595/1026/1029/1030/90993/64764/148327/1855/8321/11211/2535/7855/8324/8325/2770/3710/3949/51176/57552/3164/5087/5332/5443/51655/949/83439/80326/7481/7473/54361/81029/7477/7483	39
89	grey	hsa01521	EGFR tyrosine kinase inhibitor resistance	23/1388	79/8779	0.00197235	0.012801	0.00863032	10000/596/598/1950/2064/2261/2621/3265/3480/3569/3791/4233/5154/5155/56034/80310/5295/8503/5578/6194/25759/7039/7422	23
90	grey	hsa04928	Parathyroid hormone synthesis, secretion and action	30/1388	114/8779	0.00261166	0.0162354	0.0109458	112/113/115/596/1026/90993/64764/148327/1591/1594/1958/2260/2353/2625/2770/1839/3710/3727/4041/9935/4322/4326/4929/5141/5332/5578/6256/27347/7421/65268	30
91	grey	hsa05212	Pancreatic cancer	22/1388	76/8779	0.00264868	0.0162354	0.0109458	10000/598/595/1026/1029/1950/2064/1647/4616/10912/5602/5295/8503/5881/5899/4088/7039/7040/7042/7048/7157/7422	22
92	grey	hsa05220	Chronic myeloid leukemia	22/1388	76/8779	0.00264868	0.0162354	0.0109458	10000/598/595/1026/1029/1399/9846/1647/4616/10912/3265/2122/4609/4792/5295/8503/25759/4088/7040/7042/7048/7157	22
93	grey	hsa00561	Glycerolipid metabolism	19/1388	63/8779	0.00304212	0.0181672	0.0122482	10555/55326/231/219/224/501/1056/84649/8527/2710/2717/137964/4023/154141/129642/8611/8612/84513/57104	19
94	grey	hsa04210	Apoptosis	34/1388	135/8779	0.00309529	0.0181672	0.0122482	10000/596/598/637/824/1508/1075/8722/54205/153090/1649/2353/1647/4616/10912/3265/3710/3725/4217/5602/4792/4803/10039/143/5295/8503/5366/5783/8797/8795/8743/7157/7846/7277	34
95	grey	hsa05216	Thyroid cancer	13/1388	37/8779	0.00312849	0.0181672	0.0122482	595/999/1026/1647/4616/10912/3265/51176/4609/5468/6256/83439/7157	13
96	grey	hsa04148	Efferocytosis	38/1388	156/8779	0.00342761	0.0188811	0.0127295	19/8754/246/384/489/100133941/948/961/1051/9023/1374/1399/6376/1844/1846/1847/1849/1850/2621/51454/3091/3685/3693/4035/5600/6300/10461/4776/4953/5029/5031/5087/5468/5627/5743/338382/6256/7040	38
97	grey	hsa04150	mTOR signaling pathway	38/1388	156/8779	0.00342761	0.0188811	0.0127295	10000/525/245973/54541/64798/1855/8321/11211/2535/7855/8324/8325/2887/3265/3480/3643/3667/389541/4041/5295/8503/5563/5578/55615/79899/6194/6197/27330/58528/6520/8140/80326/7481/7473/54361/81029/7477/7483	38
98	grey	hsa04218	Cellular senescence	38/1388	156/8779	0.00342761	0.0188811	0.0127295	10000/824/595/894/896/1026/1029/1030/3576/2308/1647/4616/10912/28996/3135/3265/3486/3552/3569/3710/5600/6300/4609/4776/5295/8503/6237/292/293/4088/8878/7040/7042/7048/7157/7419/677/678	38
99	grey	hsa04380	Osteoclast differentiation	35/1388	141/8779	0.00350488	0.0188811	0.0127295	10000/489/29760/1535/2274/2353/2354/2355/9846/3459/3552/3553/3554/3710/3725/3726/3727/5602/5600/6300/4791/4792/5295/8503/5468/5971/8651/9021/8878/6850/7040/7042/7048/169200/4982	35
100	grey	hsa04810	Regulation of actin cytoskeleton	52/1388	229/8779	0.00353664	0.0188811	0.0127295	10000/10095/10458/624/727/1399/26999/1950/55740/7430/2245/2260/2261/2264/55970/2934/3265/3672/3673/3675/3685/3688/3691/3693/3694/1902/57121/4478/4628/4629/79784/4627/5058/5154/5155/56034/80310/5295/8503/8395/4660/5881/6237/85477/221178/54961/7074/7114/7410/10451/7414/10163	52
101	grey	hsa04978	Mineral absorption	18/1388	60/8779	0.00411924	0.0216423	0.0145911	476/481/493/79901/2495/2512/3162/4489/4493/4494/4495/4499/4502/55630/30061/26872/261729/7421	18
102	grey	hsa05167	Kaposi sarcoma-associated herpesvirus infection	45/1388	194/8779	0.00421482	0.0217985	0.0146964	10000/637/595/1026/9976/1437/2919/2920/2921/3576/54205/2353/59345/2791/55970/2786/3091/3135/3265/3459/3569/3572/3665/3710/3725/51176/4067/84557/5602/5600/6300/4277/4609/4776/4792/5155/5295/8503/5743/1827/6850/83439/7157/7422/7538	45
103	grey	hsa05134	Legionellosis	17/1388	56/8779	0.00457514	0.023298	0.0157074	664/2919/2920/2921/3576/54205/1917/3303/3304/3310/3606/3553/3569/4791/4792/29108/7100	17
104	grey	hsa05166	Human T-cell leukemia virus 1 infection	50/1388	222/8779	0.00495728	0.0246985	0.0166516	112/113/115/10000/598/595/894/896/1026/1029/1030/90993/64764/148327/1437/1958/1959/2114/2353/3135/3265/3554/7850/3569/3725/4055/5602/4316/4488/4609/4776/4791/4792/8829/5295/8503/5423/5971/292/293/4088/7040/7042/7048/7094/115650/7157/706/7419/7538	50
105	grey	hsa04213	Longevity regulating pathway - multiple species	18/1388	61/8779	0.00499939	0.0246985	0.0166516	112/113/115/10000/847/1410/2308/3265/3303/3304/3310/3480/3643/3667/8660/5295/8503/5563	18
106	grey	hsa04064	NF-kappa B signaling pathway	27/1388	105/8779	0.00584078	0.0284308	0.0191679	596/598/29760/29775/84433/2919/2920/2921/3576/128178/1647/4616/10912/3553/3554/4055/4067/4791/4792/5328/10848/5588/5743/5971/6850/7128/115650	27
107	grey	hsa04610	Complement and coagulation cascades	23/1388	86/8779	0.00633978	0.0304126	0.020504	624/720/721/727/4179/966/629/1675/3075/1191/2161/2152/2243/2266/5327/5328/5329/10544/5627/5270/5345/7035/7056	23
108	grey	hsa05218	Melanoma	20/1388	72/8779	0.00672796	0.0315114	0.0212448	10000/595/999/1026/1029/1950/2260/1647/4616/10912/3265/3480/4233/5154/5155/56034/80310/5295/8503/7157	20
109	grey	hsa05213	Endometrial cancer	17/1388	58/8779	0.00675925	0.0315114	0.0212448	10000/8313/595/999/1026/1950/2064/1647/4616/10912/3265/51176/4609/5295/8503/83439/7157	17
110	grey	hsa00430	Taurine and hypotaurine metabolism	7/1388	16/8779	0.00745889	0.0342902	0.0231182	2326/2327/2328/2329/2678/124975/2686	7
111	grey	hsa01524	Platinum drug resistance	20/1388	73/8779	0.00792475	0.0359328	0.0242256	10000/596/598/637/1026/1029/54205/2064/2938/2941/9446/119391/2950/653689/4217/4257/5295/8503/5366/7157	20
112	grey	hsa04370	VEGF signaling pathway	17/1388	59/8779	0.00813074	0.0363686	0.0245194	10000/3265/3315/3791/5600/6300/4846/5295/8503/5321/255189/5578/5743/5881/9047/25759/7422	17
113	grey	hsa04520	Adherens junction	24/1388	93/8779	0.00861416	0.0375169	0.0252937	9411/10458/999/2064/2260/3480/3643/51176/4008/4233/5819/25945/81607/56288/5792/5797/5881/4088/6615/83439/7048/7414/10163/10810	24
114	grey	hsa05323	Rheumatoid arthritis	24/1388	93/8779	0.00861416	0.0375169	0.0252937	155066/525/245973/6364/1437/2919/2920/2921/6374/6372/3576/2353/3606/3552/3553/51561/3569/3725/4312/4314/10312/7040/7042/7422	24
115	grey	hsa04530	Tight junction	39/1388	170/8779	0.00890744	0.0382904	0.0258151	154796/154810/51421/10095/595/1080/9071/9069/1364/1366/9073/9080/92359/2017/54566/2064/7430/50848/3059/3688/3725/4217/5602/79778/4478/4628/4629/79784/4627/23327/56288/50855/84612/5563/23513/11346/7074/7846/7277	39
116	grey	hsa04625	C-type lectin receptor signaling pathway	26/1388	104/8779	0.00989862	0.0420057	0.02832	10000/602/1959/1960/3265/3553/51561/3569/3710/3725/8844/5602/5600/6300/4776/4791/4792/5058/5295/8503/1263/5743/29108/5971/6237/6850	26
117	grey	hsa04979	Cholesterol metabolism	15/1388	51/8779	0.0102638	0.0430041	0.028993	19/51129/948/3949/4023/4035/29116/57552/4864/255738/5360/949/6272/706/7419	15
118	grey	hsa03320	PPAR signaling pathway	20/1388	75/8779	0.0108348	0.0448291	0.0302235	2180/2182/51129/948/1374/1622/2167/2172/9415/2710/3157/4023/4312/123/5360/5468/6256/6319/79966/11001	20
119	grey	hsa04061	Viral protein interaction with cytokine and cytokine receptor	25/1388	100/8779	0.0112838	0.0461104	0.0310873	6364/6369/10344/56477/6376/2919/9547/2920/2921/6374/6372/3576/3606/53832/53833/58985/146433/3569/3572/4055/8797/8795/8793/8743/6375	25
120	grey	hsa00514	Other types of O-glycan biosynthesis	14/1388	47/8779	0.0114994	0.0464183	0.0312949	2683/56913/728819/55568/79695/79623/374378/2590/2591/11227/11226/51809/3955/6480	14
121	pink	hsa00480	Glutathione metabolism	9/39	57/8779	1.93369e-12	1.41159e-10	9.56666e-11	2539/2729/2730/2877/2936/2946/2947/2948/5226	9
122	pink	hsa00980	Metabolism of xenobiotics by cytochrome P450	8/39	78/8779	1.32619e-09	4.84061e-08	3.28059e-08	1645/218/873/874/2946/2947/2948/54578	8
123	pink	hsa05204	Chemical carcinogenesis - DNA adducts	6/39	70/8779	5.47997e-07	1.33346e-05	9.03715e-06	1646/873/2946/2947/2948/54578	6
124	pink	hsa05208	Chemical carcinogenesis - reactive oxygen species	8/39	223/8779	4.76877e-06	7.91752e-05	5.36587e-05	1645/1646/8644/873/2946/2947/2948/1728	8
125	pink	hsa00790	Folate biosynthesis	4/39	27/8779	5.42296e-06	7.91752e-05	5.36587e-05	57016/441282/8644/873	4
126	pink	hsa00590	Arachidonic acid metabolism	5/39	61/8779	6.58375e-06	8.01023e-05	5.42871e-05	8644/873/874/4051/22949	5
127	pink	hsa00982	Drug metabolism - cytochrome P450	5/39	72/8779	1.49427e-05	0.000155831	0.00010561	218/2946/2947/2948/54578	5
128	pink	hsa00040	Pentose and glucuronate interconversions	4/39	36/8779	1.76861e-05	0.000161386	0.000109375	57016/441282/7358/54578	4
129	pink	hsa00983	Drug metabolism - other enzymes	5/39	80/8779	2.50184e-05	0.000202927	0.000137528	1066/2946/2947/2948/54578	5
130	pink	hsa00140	Steroid hormone biosynthesis	4/39	62/8779	0.000154161	0.00112537	0.000762689	1645/1646/8644/54578	4
131	pink	hsa00030	Pentose phosphate pathway	3/39	31/8779	0.000334335	0.00210326	0.00142543	2539/5226/6888	3
132	pink	hsa05418	Fluid shear stress and atherosclerosis	5/39	139/8779	0.000345742	0.00210326	0.00142543	2946/2947/2948/1728/7295	5
133	pink	hsa01240	Biosynthesis of cofactors	5/39	153/8779	0.000537517	0.00301836	0.00204561	2729/2730/1728/7358/54578	5
134	pink	hsa04216	Ferroptosis	3/39	41/8779	0.000768917	0.00400159	0.00271196	2729/2730/23657	3
135	pink	hsa05225	Hepatocellular carcinoma	5/39	168/8779	0.000822244	0.00400159	0.00271196	2946/2947/2948/1728/7296	5
136	pink	hsa01200	Carbon metabolism	4/39	115/8779	0.00161384	0.00736313	0.00499015	2539/4199/5226/6888	4
137	pink	hsa00561	Glycerolipid metabolism	3/39	63/8779	0.00267771	0.0114984	0.00779273	57016/441282/84803	3
138	pink	hsa01524	Platinum drug resistance	3/39	73/8779	0.00406761	0.0164964	0.01118	2946/2947/2948	3
139	pink	hsa00053	Ascorbate and aldarate metabolism	2/39	30/8779	0.0077339	0.0297145	0.0201381	7358/54578	2
140	pink	hsa00052	Galactose metabolism	2/39	32/8779	0.00876931	0.032008	0.0216925	57016/441282	2
141	pink	hsa00051	Fructose and mannose metabolism	2/39	34/8779	0.00986331	0.0342867	0.0232369	57016/441282	2
142	pink	hsa05207	Chemical carcinogenesis - receptor activation	4/39	212/8779	0.0140407	0.0465896	0.0315747	2946/2947/2948/54578	4
143	red	hsa04514	Cell adhesion molecules	8/54	157/8779	4.53146e-06	0.00052565	0.000472226	947/1003/51208/7122/90952/8516/5175/6403	8
144	red	hsa04820	Cytoskeleton in muscle cells	8/54	232/8779	7.68047e-05	0.00445467	0.00400193	23500/1674/2006/2273/8516/3908/25802/6442	8
145	red	hsa05410	Hypertrophic cardiomyopathy	5/54	99/8779	0.000336407	0.0130077	0.0116857	1636/1674/8516/3908/6442	5
146	red	hsa04670	Leukocyte transendothelial migration	5/54	115/8779	0.000670183	0.0194353	0.01746	1003/51208/7122/90952/5175	5
147	red	hsa04610	Complement and coagulation cascades	4/54	86/8779	0.00186981	0.0361497	0.0324757	2/718/730/7450	4
148	red	hsa05412	Arrhythmogenic right ventricular cardiomyopathy	4/54	86/8779	0.00186981	0.0361497	0.0324757	1674/8516/3908/6442	4
149	turquoise	hsa04640	Hematopoietic cell lineage	37/338	99/8779	1.65894e-27	4.26348e-25	3.21311e-25	929/930/914/933/951/952/915/916/917/920/921/924/925/926/1380/1435/1436/1438/2209/3108/3109/3111/3112/3113/3115/3117/3118/3119/3122/3123/3127/3559/3563/3575/3676/3684/931	37
150	turquoise	hsa04514	Cell adhesion molecules	42/338	157/8779	1.75259e-24	2.25208e-22	1.69725e-22	914/933/920/958/923/942/925/926/1493/3105/3106/3107/3108/3109/3111/3112/3113/3115/3117/3118/3119/3122/3123/3127/3133/3134/3383/3384/3676/3683/3684/3689/5133/80380/5788/9672/6402/6404/6614/6693/201633/64115	42
151	turquoise	hsa04145	Phagosome	41/338	152/8779	4.55644e-24	3.90335e-22	2.9417e-22	929/30835/64581/81035/11151/1514/1520/1536/2209/2212/2213/2214/3105/3106/3107/3108/3109/3111/3112/3113/3115/3117/3118/3119/3122/3123/3127/3133/3134/3684/3689/8685/4360/4481/4688/4689/4973/6890/6891/7097/7099	41
152	turquoise	hsa04060	Cytokine-cytokine receptor interaction	54/338	297/8779	1.60766e-22	1.03292e-20	7.78444e-21	6357/6361/6362/6363/6347/6366/6367/6348/6349/6351/9560/6352/6355/1230/729230/1233/1234/1236/939/920/958/1435/1436/1438/1439/3627/6373/10563/4283/2833/7852/10663/10148/355/3455/3587/3594/3601/3603/50615/3559/3560/3561/9235/3563/3575/4050/5008/8764/608/7133/7293/8742/10673	54
153	turquoise	hsa05330	Allograft rejection	22/338	38/8779	4.91448e-22	2.52604e-20	1.90371e-20	958/942/355/3002/3105/3106/3107/3108/3109/3111/3112/3113/3115/3117/3118/3119/3122/3123/3127/3133/3134/5551	22
154	turquoise	hsa04612	Antigen processing and presentation	29/338	78/8779	1.10859e-21	4.74844e-20	3.57859e-20	567/920/972/925/926/4261/1514/1520/3105/3106/3107/3108/3109/3111/3112/3113/3115/3117/3118/3119/3122/3123/3127/3133/3134/5641/5721/6890/6891	29
155	turquoise	hsa04061	Viral protein interaction with cytokine and cytokine receptor	32/338	100/8779	1.71814e-21	6.30801e-20	4.75394e-20	6357/6361/6362/6363/6347/6366/6367/6348/6349/6351/9560/6352/6355/1230/729230/1233/1234/1236/1435/1436/3627/6373/10563/4283/2833/7852/3587/3559/3560/3561/8764/7133	32
156	turquoise	hsa04659	Th17 cell differentiation	32/338	108/8779	2.43004e-20	7.80649e-19	5.88324e-19	919/915/916/917/920/10148/50943/3108/3109/3111/3112/3113/3115/3117/3118/3119/3122/3123/3127/3594/50615/3559/3560/3561/3662/3718/3932/4773/4794/6772/6776/7535	32
157	turquoise	hsa05150	Staphylococcus aureus infection	30/338	96/8779	7.09056e-20	2.02475e-18	1.52592e-18	712/713/714/717/719/728/2209/2212/2213/2214/2357/2359/3108/3109/3111/3112/3113/3115/3117/3118/3119/3122/3123/3127/3383/3683/3684/3689/5724/6404	30
158	turquoise	hsa04658	Th1 and Th2 cell differentiation	29/338	92/8779	2.29292e-19	5.89281e-18	4.44103e-18	919/915/916/917/920/3108/3109/3111/3112/3113/3115/3117/3118/3119/3122/3123/3127/3594/3559/3560/3561/3718/3932/4773/4794/6772/6775/6776/7535	29
159	turquoise	hsa05332	Graft-versus-host disease	21/338	42/8779	2.75455e-19	6.43564e-18	4.85012e-18	942/355/3002/3105/3106/3107/3108/3109/3111/3112/3113/3115/3117/3118/3119/3122/3123/3127/3133/3134/5551	21
160	turquoise	hsa05320	Autoimmune thyroid disease	23/338	53/8779	3.04216e-19	6.51529e-18	4.91015e-18	958/942/1493/355/3002/3105/3106/3107/3108/3109/3111/3112/3113/3115/3117/3118/3119/3122/3123/3127/3133/3134/5551	23
161	turquoise	hsa04062	Chemokine signaling pathway	40/338	192/8779	4.85012e-19	9.5416e-18	7.19089e-18	6357/6361/6362/6363/6347/6366/6367/6348/6349/6351/9560/6352/6355/1230/729230/1233/1234/1236/3627/6373/10563/4283/2833/7852/10663/1794/2268/54331/3055/3718/5293/5294/23533/5330/57580/5579/5880/6772/7409/7454	40
162	turquoise	hsa04940	Type I diabetes mellitus	21/338	43/8779	5.19776e-19	9.5416e-18	7.19089e-18	942/355/3002/3105/3106/3107/3108/3109/3111/3112/3113/3115/3117/3118/3119/3122/3123/3127/3133/3134/5551	21
163	turquoise	hsa05416	Viral myocarditis	25/338	69/8779	1.60415e-18	2.74844e-17	2.07132e-17	958/942/2534/3105/3106/3107/3108/3109/3111/3112/3113/3115/3117/3118/3119/3122/3123/3127/3133/3134/3383/3683/3689/5551/5880	25
164	turquoise	hsa05323	Rheumatoid arthritis	28/338	93/8779	3.89713e-18	6.25977e-17	4.71758e-17	54/6347/6348/6349/6352/942/1435/1493/1514/3108/3109/3111/3112/3113/3115/3117/3118/3119/3122/3123/3127/3383/3683/3689/4050/7097/7099/10673	28
165	turquoise	hsa05169	Epstein-Barr virus infection	39/338	202/8779	2.26214e-17	3.41983e-16	2.5773e-16	567/695/930/919/915/916/917/958/1380/3627/355/3105/3106/3107/3108/3109/3111/3112/3113/3115/3117/3118/3119/3122/3123/3127/3133/3134/3383/3455/3683/3718/4794/5293/6772/6890/6891/7097/7431	39
166	turquoise	hsa05140	Leishmaniasis	25/338	77/8779	3.38797e-17	4.83727e-16	3.64554e-16	1536/2209/2212/2214/3108/3109/3111/3112/3113/3115/3117/3118/3119/3122/3123/3127/3676/3684/3689/4688/4689/5579/6772/7097/7099	25
167	turquoise	hsa05152	Tuberculosis	36/338	180/8779	1.27619e-16	1.72621e-15	1.30093e-15	843/929/30835/972/4261/26253/64581/11151/1520/2207/2209/2212/2213/2214/3108/3109/3111/3112/3113/3115/3117/3118/3119/3122/3123/3127/3587/3684/3687/3689/4046/4360/6772/7096/7097/7099	36
168	turquoise	hsa05340	Primary immunodeficiency	18/338	38/8779	3.68252e-16	4.73204e-15	3.56623e-15	695/930/915/916/920/958/973/925/926/4261/3561/3575/3718/3932/5788/6890/6891/7535	18
169	turquoise	hsa04672	Intestinal immune network for IgA production	19/338	49/8779	5.31032e-15	6.49883e-14	4.89774e-14	958/942/7852/3108/3109/3111/3112/3113/3115/3117/3118/3119/3122/3123/3127/3601/3676/608/10673	19
170	turquoise	hsa04650	Natural killer cell mediated cytotoxicity	29/338	132/8779	1.0206e-14	1.19224e-13	8.98515e-14	919/962/355/2207/2214/2534/3002/10870/3105/3106/3107/3133/3383/3384/3455/3683/3689/7462/3932/3937/4773/5293/5551/5579/5880/4068/7305/7409/7535	29
171	turquoise	hsa05166	Human T-cell leukemia virus 1 infection	37/338	222/8779	2.1933e-14	2.45077e-13	1.84699e-13	567/915/916/917/920/958/2113/3105/3106/3107/3108/3109/3111/3112/3113/3115/3117/3118/3119/3122/3123/3127/3133/3134/3383/3601/3559/3560/3561/3683/3689/3718/3932/4773/5293/6688/6776	37
172	turquoise	hsa05321	Inflammatory bowel disease	20/338	65/8779	1.71478e-13	1.83625e-12	1.38386e-12	50943/3108/3109/3111/3112/3113/3115/3117/3118/3119/3122/3123/3127/3594/50615/3561/6772/6775/7097/7099	20
173	turquoise	hsa04380	Osteoclast differentiation	28/338	141/8779	4.40563e-13	4.52899e-12	3.4132e-12	54/695/1435/1436/2209/2212/2213/2214/2534/3455/3709/3932/3937/353514/10859/10288/11006/4688/4689/4773/126014/5293/140885/55423/6688/6772/54209/7305	28
174	turquoise	hsa05310	Asthma	14/338	31/8779	1.7662e-12	1.74582e-11	1.31571e-11	958/2207/3108/3109/3111/3112/3113/3115/3117/3118/3119/3122/3123/3127	14
175	turquoise	hsa05145	Toxoplasmosis	24/338	111/8779	3.19858e-12	3.04457e-11	2.29449e-11	240/330/1234/958/4261/3108/3109/3111/3112/3113/3115/3117/3118/3119/3122/3123/3127/3587/23643/5294/23533/6772/7097/7099	24
176	turquoise	hsa04662	B cell receptor signaling pathway	20/338	90/8779	1.27863e-10	1.1736e-09	8.84465e-10	695/930/933/971/973/974/1380/2213/3635/353514/10859/10288/11006/4773/4794/118788/5293/5579/5880/7409	20
177	turquoise	hsa04064	NF-kappa B signaling pathway	20/338	105/8779	2.33281e-09	2.06735e-08	1.55803e-08	597/330/695/6357/6363/6366/6351/9560/929/958/8837/3383/3932/4050/23643/5579/7099/10673/7185/7535	20
178	turquoise	hsa05170	Human immunodeficiency virus 1 infection	28/338	212/8779	9.09427e-09	7.79075e-08	5.87139e-08	140564/60489/567/1234/919/915/916/917/920/7852/355/54331/3105/3106/3107/3133/3134/3709/4773/5293/5579/5880/25939/6890/6891/7097/7099/7133	28
179	turquoise	hsa04620	Toll-like receptor signaling pathway	19/338	108/8779	2.32556e-08	1.92797e-07	1.45298e-07	6348/6349/6351/9560/6352/929/958/942/3627/6373/4283/3455/23643/5293/6772/7096/7097/7099/51311	19
180	turquoise	hsa05164	Influenza A	24/338	171/8779	3.32274e-08	2.65566e-07	2.0014e-07	834/6347/6352/4261/3627/355/3108/3109/3111/3112/3113/3115/3117/3118/3119/3122/3123/3127/3383/3455/5293/5579/6772/7099	24
181	turquoise	hsa05163	Human cytomegalovirus infection	28/338	225/8779	3.40999e-08	2.65566e-07	2.0014e-07	567/6347/6348/6349/6351/9560/6352/1230/1234/7852/355/54331/3105/3106/3107/3133/3134/3587/3709/4773/5293/5330/5579/5732/5734/5880/6890/6891	28
182	turquoise	hsa05235	PD-L1 expression and PD-1 checkpoint pathway in cancer	17/338	89/8779	3.64072e-08	2.75195e-07	2.07397e-07	10538/116071/919/915/916/917/920/3932/4773/4794/5133/5293/10125/6772/7097/7099/7535	17
183	turquoise	hsa05322	Systemic lupus erythematosus	21/338	137/8779	5.2128e-08	3.82769e-07	2.88468e-07	712/713/714/717/958/942/2209/2212/2214/3108/3109/3111/3112/3113/3115/3117/3118/3119/3122/3123/3127	21
184	turquoise	hsa04613	Neutrophil extracellular trap formation	25/338	191/8779	7.01558e-08	5.00834e-07	3.77446e-07	366/728/834/837/64581/1536/2209/2212/2214/2357/2359/3683/3684/3689/4688/4689/5293/5330/5579/5880/6404/27180/7097/7099/51311	25
185	turquoise	hsa04660	T cell receptor signaling pathway	19/338	121/8779	1.54373e-07	1.07227e-06	8.08099e-07	919/915/916/917/920/925/926/1493/2534/3932/3937/4773/4794/5133/5293/5788/10125/7409/7535	19
186	turquoise	hsa05142	Chagas disease	17/338	102/8779	2.91841e-07	1.97377e-06	1.4875e-06	712/713/714/6347/6348/6349/6352/919/915/916/917/8837/355/5293/5330/7097/7099	17
187	turquoise	hsa05135	Yersinia infection	18/338	137/8779	4.72463e-06	3.11341e-05	2.34637e-05	834/6347/920/925/926/2212/2533/3676/3932/3937/4773/5293/5880/7099/7409/7454/7456/7535	18
188	turquoise	hsa05133	Pertussis	13/338	76/8779	5.51782e-06	3.5452e-05	2.67179e-05	712/713/714/717/834/929/3659/3394/3684/3689/23643/710/7099	13
189	turquoise	hsa04621	NOD-like receptor signaling pathway	21/338	186/8779	8.87538e-06	5.56335e-05	4.19274e-05	330/114769/834/837/6347/6352/1536/2633/2634/115361/115362/63940/3455/3709/5027/5330/9051/6772/7099/51393/10628	21
190	turquoise	hsa04210	Apoptosis	17/338	135/8779	1.54171e-05	9.43379e-05	7.10964e-05	597/330/843/8837/1439/1514/1519/1520/1521/1522/355/3002/3563/3709/5293/5551/7185	17
191	turquoise	hsa05167	Kaposi sarcoma-associated herpesvirus infection	21/338	194/8779	1.70492e-05	0.000101899	7.67946e-05	1230/1233/1234/942/355/54331/3055/3105/3106/3107/3133/3134/3383/3455/3709/4773/5293/5294/23533/57580/6772	21
192	turquoise	hsa04610	Complement and coagulation cascades	13/338	86/8779	2.221e-05	0.000129726	9.77663e-05	712/713/714/717/719/728/1380/2162/3684/3687/3689/710/11326	13
193	turquoise	hsa04670	Leukocyte transendothelial migration	15/338	115/8779	3.21481e-05	0.000183601	0.000138369	7852/1536/3383/3676/3683/3684/3689/4688/4689/5293/5579/5880/83593/399/7409	15
194	turquoise	hsa04625	C-type lectin receptor signaling pathway	14/338	104/8779	4.12515e-05	0.00023047	0.00017369	834/6361/6367/30835/26253/64581/2207/3659/3709/4046/22808/4773/5293/6772	14
195	turquoise	hsa04630	JAK-STAT signaling pathway	18/338	166/8779	6.68436e-05	0.000365507	0.000275459	1438/1439/3455/3587/3594/3601/50615/3559/3560/3561/3563/3575/3718/5008/5293/6772/6775/6776	18
196	turquoise	hsa05162	Measles	16/338	138/8779	7.6116e-05	0.000405747	0.000305785	30835/915/916/917/355/2213/3455/3559/3560/3561/3718/5293/6772/6776/7097/7099	16
197	turquoise	hsa04611	Platelet activation	15/338	124/8779	7.81512e-05	0.000405747	0.000305785	54518/695/2207/2212/83706/2534/3709/3937/5293/5294/23533/5330/5742/10125/6916	15
198	turquoise	hsa05417	Lipid and atherosclerosis	21/338	215/8779	7.89392e-05	0.000405747	0.000305785	834/6347/6348/6349/6352/929/958/1536/355/3383/23643/4688/4689/4773/4973/5293/5330/6648/7097/7099/7409	21
199	turquoise	hsa04148	Efferocytosis	17/338	156/8779	9.99146e-05	0.000503491	0.000379449	240/712/713/714/834/29933/84868/3988/4773/10062/5732/5734/8578/89790/140885/55423/23166	17
200	turquoise	hsa05144	Malaria	9/338	50/8779	0.000103549	0.00051177	0.000385688	6347/958/2995/3383/3683/3689/3820/7097/7099	9
201	turquoise	hsa04664	Fc epsilon RI signaling pathway	10/338	68/8779	0.000249032	0.00120757	0.000910067	240/241/695/2207/2534/3635/3937/5293/5880/7409	10
202	turquoise	hsa04666	Fc gamma R-mediated phagocytosis	12/338	97/8779	0.000326893	0.00155577	0.00117248	2209/2212/2213/2214/3055/3635/5293/5579/5788/5880/7409/7454	12
203	turquoise	hsa04668	TNF signaling pathway	13/338	118/8779	0.000585701	0.00273682	0.00206256	330/843/6347/6352/8837/1435/3627/355/3383/3659/5293/7133/7185	13
204	turquoise	hsa05221	Acute myeloid leukemia	9/338	67/8779	0.000994344	0.00456333	0.00343909	597/929/1436/2209/3684/5293/11040/6688/6776	9
205	turquoise	hsa05171	Coronavirus disease - COVID-19	19/338	233/8779	0.00161173	0.00726692	0.0054766	712/713/714/717/719/728/834/6347/3627/1536/2162/2212/3455/5293/5579/6772/7097/7099/51311	19
206	turquoise	hsa04015	Rap1 signaling pathway	16/338	210/8779	0.00706155	0.03129	0.0235812	54518/1435/1436/2357/2533/3683/3684/3689/3937/22808/5293/5330/5579/5880/83593/7409	16
