# Supplementary material for: Mutational variant allele frequency profile as a biomarker of response to immune checkpoint blockade in non-small cell lung Cancer
Source: J Transl Med. 2024 Jun 18;22:576. doi: 10.1186/s12967-024-05400-7 (PMC11184775; doi:10.1186/s12967-024-05400-7)
Supplement: Supplementary file 4 — Supplementary material 4. [file 12967_2024_5400_MOESM4_ESM.xlsx]

## Sheet: Table S7-1
Table S7-1. GO analysis of the WGCNA module (brown).
	ONTOLOGY	ID	Description	GeneRatio	BgRatio	pvalue	p.adjust	qvalue	geneID	Count
GO:0007059	BP	GO:0007059	chromosome segregation	84/336	382/18903	3.00388e-68	9.33906e-65	7.2188e-65	FAM83D/CENPW/BIRC5/AURKB/ECT2/KIF18B/TRIP13/UBE2C/MKI67/NCAPH/NCAPD2/CDC20/PRC1/CENPF/TTK/TOP2A/OIP5/NUF2/CDCA5/CDC6/BUB1B/CCNE1/SKA1/SPAG5/CCNB1/KIF2C/NUSAP1/KIFC1/KIF23/HJURP/PTTG1/SPC25/MAD2L1/DLGAP5/PLK1/KIF4A/SMC4/CDT1/NEK2/SPC24/KIF11/NDC80/ESPL1/CENPH/RMI2/CDCA8/RACGAP1/BUB1/ZWINT/KNSTRN/SKA3/CDCA2/CENPN/NCAPG/DSCC1/FEN1/SMC2/PSRC1/EME1/NCAPG2/INCENP/KIF14/TACC3/MND1/BRCA1/DDX11/CENPE/KIF1…	84
GO:0000280	BP	GO:0000280	nuclear division	85/336	481/18903	1.13094e-60	1.75805e-57	1.35892e-57	BIRC5/AURKB/UBE2S/KIF18B/TPX2/TRIP13/UBE2C/MYBL2/MKI67/NCAPH/RAD51AP1/NCAPD2/CDC20/PRC1/CCNB2/CENPF/TTK/TOP2A/NUF2/CDCA5/CDC6/BUB1B/RAD54L/CCNE1/CKS2/SPAG5/ANLN/CCNB1/KIF2C/NUSAP1/KIFC1/KIF23/PTTG1/SPC25/MAD2L1/DLGAP5/PLK1/KIF4A/AURKA/SMC4/RAD51/CDT1/NEK2/SPC24/PKMYT1/KIF11/NDC80/ESPL1/CDCA8/RACGAP1/BUB1/ZWINT/RANBP1/ASPM/KNSTRN/CDCA2/NCAPG/DSCC1/CHEK2/SMC2/PSRC1/EME1/NCAPG2/INCENP/KIF14/TACC3/MN…	85
GO:0140014	BP	GO:0140014	mitotic nuclear division	72/336	325/18903	2.03896e-58	2.11304e-55	1.63332e-55	BIRC5/AURKB/UBE2S/KIF18B/TPX2/TRIP13/UBE2C/MYBL2/MKI67/NCAPH/NCAPD2/CDC20/PRC1/CENPF/TTK/NUF2/CDCA5/CDC6/BUB1B/SPAG5/ANLN/CCNB1/KIF2C/NUSAP1/KIFC1/KIF23/PTTG1/SPC25/MAD2L1/DLGAP5/PLK1/KIF4A/AURKA/SMC4/CDT1/NEK2/SPC24/PKMYT1/KIF11/NDC80/ESPL1/CDCA8/RACGAP1/BUB1/ZWINT/RANBP1/KNSTRN/CDCA2/NCAPG/DSCC1/CHEK2/SMC2/PSRC1/NCAPG2/INCENP/KIF14/TACC3/CHEK1/CENPE/KIF18A/MZT1/KNTC1/KIF15/ZWILCH/HASPIN/NCAPD3/…	72
GO:0098813	BP	GO:0098813	nuclear chromosome segregation	71/336	321/18903	1.5706e-57	1.22075e-54	9.43602e-55	FAM83D/BIRC5/AURKB/ECT2/KIF18B/TRIP13/UBE2C/NCAPH/NCAPD2/CDC20/PRC1/CENPF/TTK/TOP2A/NUF2/CDCA5/CDC6/BUB1B/CCNE1/SPAG5/CCNB1/KIF2C/NUSAP1/KIFC1/KIF23/PTTG1/SPC25/MAD2L1/DLGAP5/PLK1/KIF4A/SMC4/CDT1/NEK2/SPC24/KIF11/NDC80/ESPL1/RMI2/CDCA8/RACGAP1/BUB1/ZWINT/KNSTRN/NCAPG/DSCC1/FEN1/SMC2/PSRC1/EME1/NCAPG2/INCENP/KIF14/TACC3/MND1/DDX11/CENPE/KIF18A/KNTC1/RCC2/ZWILCH/CENPQ/HASPIN/NCAPD3/KNL1/RAN/KIF22/D…	71
GO:0000819	BP	GO:0000819	sister chromatid segregation	62/336	239/18903	9.9285e-55	6.17354e-52	4.77195e-52	BIRC5/AURKB/KIF18B/TRIP13/UBE2C/NCAPH/NCAPD2/CDC20/PRC1/CENPF/TTK/TOP2A/NUF2/CDCA5/CDC6/BUB1B/SPAG5/CCNB1/KIF2C/NUSAP1/KIFC1/KIF23/PTTG1/SPC25/MAD2L1/DLGAP5/PLK1/KIF4A/SMC4/CDT1/NEK2/SPC24/KIF11/NDC80/ESPL1/RMI2/CDCA8/RACGAP1/BUB1/ZWINT/KNSTRN/NCAPG/DSCC1/FEN1/SMC2/PSRC1/NCAPG2/INCENP/KIF14/TACC3/DDX11/CENPE/KIF18A/KNTC1/ZWILCH/HASPIN/NCAPD3/RAN/KIF22/DSN1/CENPK/TUBG1	62
GO:0000070	BP	GO:0000070	mitotic sister chromatid segregation	58/336	204/18903	1.02017e-53	5.28618e-51	4.08605e-51	BIRC5/AURKB/KIF18B/TRIP13/UBE2C/NCAPH/NCAPD2/CDC20/PRC1/CENPF/TTK/NUF2/CDCA5/CDC6/BUB1B/SPAG5/CCNB1/KIF2C/NUSAP1/KIFC1/KIF23/PTTG1/SPC25/MAD2L1/DLGAP5/PLK1/KIF4A/SMC4/CDT1/NEK2/SPC24/KIF11/NDC80/ESPL1/CDCA8/RACGAP1/BUB1/ZWINT/KNSTRN/NCAPG/DSCC1/SMC2/PSRC1/NCAPG2/INCENP/KIF14/TACC3/CENPE/KIF18A/KNTC1/ZWILCH/HASPIN/NCAPD3/RAN/KIF22/DSN1/CENPK/TUBG1	58
GO:0006260	BP	GO:0006260	DNA replication	61/336	286/18903	2.96381e-48	1.31635e-45	1.0175e-45	MCM2/CDC45/E2F7/RRM2/CDK1/CCNA2/HMGA1/CDC6/GINS2/CCNE1/MCM4/MCM7/PCLAF/GINS1/RAD51/CDT1/CHAF1A/TICRR/RNASEH2A/ORC1/RMI2/TIMELESS/DTL/PCNA/ORC6/MCM5/FAM111B/TOPBP1/RFC5/GMNN/POLQ/MCM10/DSCC1/FEN1/PRIM1/EME1/PIF1/MCM3/RRM1/MCM8/GINS4/RFC3/ALYREF/CHEK1/BRCA1/DDX11/POLE2/MCM6/RUVBL1/CDC7/DBF4/BLM/STOML2/GINS3/WDHD1/POLD2/CHAF1B/RFC2/LIG1/E2F8/CDK2	61
GO:0006261	BP	GO:0006261	DNA-templated DNA replication	48/336	166/18903	7.94192e-45	3.08643e-42	2.38571e-42	MCM2/CDC45/E2F7/HMGA1/CDC6/GINS2/CCNE1/MCM4/MCM7/GINS1/RAD51/CDT1/TICRR/ORC1/TIMELESS/PCNA/ORC6/MCM5/TOPBP1/RFC5/GMNN/POLQ/MCM10/DSCC1/FEN1/PRIM1/EME1/MCM3/RRM1/MCM8/GINS4/RFC3/ALYREF/BRCA1/DDX11/POLE2/MCM6/CDC7/DBF4/BLM/STOML2/GINS3/WDHD1/POLD2/RFC2/LIG1/E2F8/CDK2	48
GO:0044772	BP	GO:0044772	mitotic cell cycle phase transition	70/336	473/18903	3.37229e-44	1.16494e-41	9.00459e-42	FOXM1/SKP2/EIF4EBP1/BIRC5/AURKB/UBE2S/TRIP13/UBE2C/E2F7/CDC20/CDKN3/RRM2/CCNB2/CENPF/CDK1/CCNA2/TTK/NUF2/CDCA5/CDC6/BUB1B/MELK/CCNE1/CKS2/ANLN/CCNB1/EZH2/SPC25/MAD2L1/DLGAP5/PLK1/AURKA/GTSE1/CDT1/SPC24/TICRR/PKMYT1/NDC80/ORC1/ESPL1/CDCA8/CKS1B/DTL/E2F1/BUB1/ZWINT/PRKDC/CDC25A/TOPBP1/IQGAP3/CDK4/CHEK2/RRM1/INCENP/KIF14/TACC3/CHEK1/BRCA1/CENPE/CDC7/KNTC1/DBF4/BLM/CLSPN/RCC2/ZWILCH/CCNF/HASPIN/TFDP1…	70
GO:1901987	BP	GO:1901987	regulation of cell cycle phase transition	62/336	453/18903	5.37948e-37	1.67248e-34	1.29277e-34	FAM83D/CDC45/BIRC5/AURKB/PBK/TRIP13/UBE2C/E2F7/CDC20/RRM2/CENPF/CDK1/TTK/NUF2/CDCA5/CDC6/BUB1B/ANLN/CCNB1/EZH2/SPC25/MAD2L1/DLGAP5/PLK1/AURKA/GTSE1/RAD51/CDT1/SPC24/TICRR/NDC80/ORC1/ESPL1/TIMELESS/CDCA8/DTL/E2F1/BUB1/ZWINT/PRKDC/CDC25A/TOPBP1/CDK4/CHEK2/EME1/RRM1/INCENP/KIF14/CHEK1/BRCA1/CENPE/WDR76/CDC7/KNTC1/DBF4/BLM/CLSPN/RCC2/ZWILCH/HASPIN/TFDP1/CDK2	62
GO:0051983	BP	GO:0051983	regulation of chromosome segregation	39/336	132/18903	6.49597e-37	1.836e-34	1.41917e-34	BIRC5/AURKB/TRIP13/UBE2C/MKI67/NCAPH/CDC20/CENPF/TTK/NUF2/CDC6/BUB1B/CCNB1/KIF2C/PTTG1/SPC25/MAD2L1/DLGAP5/PLK1/SMC4/CDT1/SPC24/NDC80/ESPL1/RMI2/CDCA8/BUB1/ZWINT/CDCA2/NCAPG/SMC2/NCAPG2/INCENP/TACC3/CENPE/KNTC1/RCC2/ZWILCH/HASPIN	39
GO:0033044	BP	GO:0033044	regulation of chromosome organization	49/336	252/18903	1.12474e-36	2.91403e-34	2.25245e-34	MCM2/BIRC5/AURKB/TRIP13/UBE2C/NCAPH/NCAPD2/CDC20/CENPF/TTK/TOP2A/NUF2/CDCA5/CDC6/BUB1B/CCNB1/PTTG1/SPC25/MAD2L1/DLGAP5/PLK1/SMC4/CDT1/NEK2/SPC24/NDC80/ESPL1/RMI2/CDCA8/BUB1/ZWINT/NCAPG/FEN1/SMC2/PIF1/CCT5/INCENP/TACC3/DDX11/DKC1/CENPE/RUVBL1/KNTC1/CCT4/ZWILCH/HASPIN/DNMT1/TCP1/CDK2	49
GO:0007051	BP	GO:0007051	spindle organization	44/336	195/18903	6.07459e-36	1.45276e-33	1.12294e-33	BIRC5/AURKB/TPX2/MYBL2/CDC20/PRC1/CCNB2/TTK/STMN1/NUF2/SPAG5/CCNB1/KIFC1/KIF23/SPC25/DLGAP5/PLK1/KIF4A/AURKA/NEK2/KIF11/NDC80/ESPL1/CENPH/CDCA8/RACGAP1/ASPM/KNSTRN/AUNIP/CHEK2/PSRC1/INCENP/TACC3/WDR62/CENPE/MZT1/KIF15/TUBB/HAUS5/INTS13/CKAP5/RAN/BORA/TUBG1	44
GO:0000075	BP	GO:0000075	cell cycle checkpoint signaling	43/336	186/18903	1.28015e-35	2.74164e-33	2.1192e-33	CDC45/BIRC5/AURKB/PBK/TRIP13/CDC20/CENPF/CDK1/TTK/NUF2/CDC6/BUB1B/CCNB1/SPC25/MAD2L1/PLK1/GTSE1/RAD51/CDT1/SPC24/TICRR/NDC80/ORC1/TIMELESS/CDCA8/DTL/E2F1/BUB1/ZWINT/PRKDC/TOPBP1/CHEK2/EME1/INCENP/CHEK1/BRCA1/WDR76/KNTC1/BLM/CLSPN/ZWILCH/HASPIN/CDK2	43
GO:1902850	BP	GO:1902850	microtubule cytoskeleton organization involved in mitosis	41/336	163/18903	1.32276e-35	2.74164e-33	2.1192e-33	BIRC5/AURKB/TPX2/MYBL2/CDC20/PRC1/TTK/CENPA/SAPCD2/STMN1/NUF2/CCNB1/NUSAP1/KIFC1/KIF23/SPC25/MAD2L1/DLGAP5/PLK1/KIF4A/AURKA/NEK2/KIF11/NDC80/ESPL1/CENPH/CDCA8/RACGAP1/CHEK2/PSRC1/INCENP/TACC3/WDR62/CENPE/MZT1/KIF15/INTS13/CKAP5/RAN/BORA/TUBG1	41
GO:1901990	BP	GO:1901990	regulation of mitotic cell cycle phase transition	54/336	354/18903	1.13729e-34	2.2099e-32	1.70819e-32	BIRC5/AURKB/TRIP13/UBE2C/E2F7/CDC20/RRM2/CENPF/CDK1/TTK/NUF2/CDCA5/CDC6/BUB1B/ANLN/CCNB1/EZH2/SPC25/MAD2L1/DLGAP5/PLK1/AURKA/GTSE1/CDT1/SPC24/TICRR/NDC80/ORC1/ESPL1/CDCA8/DTL/E2F1/BUB1/ZWINT/PRKDC/CDC25A/TOPBP1/CDK4/CHEK2/RRM1/INCENP/KIF14/CHEK1/BRCA1/CENPE/CDC7/KNTC1/BLM/CLSPN/RCC2/ZWILCH/HASPIN/TFDP1/CDK2	54
GO:0007093	BP	GO:0007093	mitotic cell cycle checkpoint signaling	38/336	141/18903	2.71102e-34	4.95797e-32	3.83235e-32	BIRC5/AURKB/PBK/TRIP13/CDC20/CENPF/CDK1/TTK/NUF2/CDC6/BUB1B/CCNB1/SPC25/MAD2L1/PLK1/GTSE1/CDT1/SPC24/TICRR/NDC80/ORC1/CDCA8/DTL/BUB1/ZWINT/PRKDC/TOPBP1/CHEK2/EME1/INCENP/CHEK1/BRCA1/KNTC1/BLM/CLSPN/ZWILCH/HASPIN/CDK2	38
GO:1905818	BP	GO:1905818	regulation of chromosome separation	34/336	111/18903	7.00278e-33	1.20954e-30	9.34933e-31	BIRC5/AURKB/TRIP13/UBE2C/NCAPH/CDC20/CENPF/TTK/NUF2/CDC6/BUB1B/CCNB1/PTTG1/SPC25/MAD2L1/DLGAP5/PLK1/SMC4/CDT1/SPC24/NDC80/ESPL1/CDCA8/BUB1/ZWINT/NCAPG/SMC2/NCAPG2/INCENP/TACC3/CENPE/KNTC1/ZWILCH/HASPIN	34
GO:0010948	BP	GO:0010948	negative regulation of cell cycle process	50/336	318/18903	9.27559e-33	1.51778e-30	1.1732e-30	CDC45/BIRC5/AURKB/PBK/TRIP13/E2F7/CDC20/CENPF/CDK1/TTK/NUF2/CDC6/BUB1B/CCNB1/EZH2/PTTG1/SPC25/MAD2L1/PLK1/GTSE1/RAD51/CDT1/NEK2/SPC24/TICRR/NDC80/ORC1/ESPL1/TIMELESS/CDCA8/DTL/E2F1/BUB1/ZWINT/PRKDC/TOPBP1/CHEK2/EME1/INCENP/CHEK1/BRCA1/WDR76/KNTC1/BLM/CLSPN/ZWILCH/CCNF/HASPIN/E2F8/CDK2	50
GO:0007052	BP	GO:0007052	mitotic spindle organization	36/336	133/18903	1.32924e-32	2.0663e-30	1.59718e-30	BIRC5/AURKB/TPX2/MYBL2/CDC20/PRC1/TTK/STMN1/NUF2/CCNB1/KIFC1/KIF23/SPC25/DLGAP5/PLK1/KIF4A/AURKA/NEK2/KIF11/NDC80/CENPH/CDCA8/RACGAP1/CHEK2/PSRC1/INCENP/TACC3/WDR62/CENPE/MZT1/KIF15/INTS13/CKAP5/RAN/BORA/TUBG1	36
GO:0090068	BP	GO:0090068	positive regulation of cell cycle process	46/336	260/18903	1.60218e-32	2.37199e-30	1.83347e-30	FAM83D/BIRC5/AURKB/ECT2/PBK/UBE2C/E2F7/NCAPH/RAD51AP1/RRM2/CDK1/CDCA5/CDC6/SPAG5/CCNB1/NUSAP1/EZH2/KIF23/MAD2L1/DLGAP5/AURKA/SMC4/CDT1/NDC80/ESPL1/CDCA8/RACGAP1/DTL/RANBP1/CDC25A/NCAPG/CDK4/FEN1/CHEK2/SMC2/RRM1/NCAPG2/INCENP/KIF14/DDX11/CDC7/DBF4/RCC2/PLK4/TFDP1/E2F8	46
GO:0051304	BP	GO:0051304	chromosome separation	36/336	135/18903	2.40206e-32	3.39455e-30	2.62388e-30	BIRC5/AURKB/TRIP13/UBE2C/NCAPH/CDC20/CENPF/TTK/TOP2A/NUF2/CDC6/BUB1B/CCNB1/PTTG1/SPC25/MAD2L1/DLGAP5/PLK1/SMC4/CDT1/SPC24/NDC80/ESPL1/CDCA8/BUB1/ZWINT/NCAPG/SMC2/EME1/NCAPG2/INCENP/TACC3/CENPE/KNTC1/ZWILCH/HASPIN	36
GO:0045787	BP	GO:0045787	positive regulation of cell cycle	52/336	362/18903	4.63727e-32	6.26837e-30	4.84525e-30	FAM83D/EIF4EBP1/BIRC5/AURKB/ECT2/PBK/UBE2C/E2F7/NCAPH/RAD51AP1/RRM2/CDK1/CDCA5/CDC6/CKS2/SPAG5/CCNB1/ASNS/NUSAP1/EZH2/KIF23/MAD2L1/DLGAP5/AURKA/SMC4/CDT1/NDC80/ESPL1/CDCA8/CKS1B/RACGAP1/DTL/RANBP1/CDC25A/NCAPG/CDK4/FEN1/CHEK2/SMC2/PSRC1/RRM1/NCAPG2/INCENP/KIF14/CHEK1/DDX11/CDC7/DBF4/RCC2/PLK4/TFDP1/E2F8	52
GO:0090329	BP	GO:0090329	regulation of DNA-templated DNA replication	26/336	57/18903	8.78558e-31	1.1381e-28	8.79714e-29	MCM2/E2F7/GINS2/MCM4/MCM7/GINS1/CDT1/TICRR/TIMELESS/PCNA/MCM5/RFC5/GMNN/DSCC1/MCM3/GINS4/RFC3/MCM6/CDC7/DBF4/BLM/STOML2/GINS3/RFC2/E2F8/CDK2	26
GO:1901988	BP	GO:1901988	negative regulation of cell cycle phase transition	45/336	272/18903	1.65912e-30	2.06328e-28	1.59485e-28	CDC45/BIRC5/AURKB/PBK/TRIP13/E2F7/CDC20/CENPF/CDK1/TTK/NUF2/CDC6/BUB1B/CCNB1/EZH2/SPC25/MAD2L1/PLK1/GTSE1/RAD51/CDT1/SPC24/TICRR/NDC80/ORC1/TIMELESS/CDCA8/DTL/E2F1/BUB1/ZWINT/PRKDC/TOPBP1/CHEK2/EME1/INCENP/CHEK1/BRCA1/WDR76/KNTC1/BLM/CLSPN/ZWILCH/HASPIN/CDK2	45
GO:0045786	BP	GO:0045786	negative regulation of cell cycle	52/336	405/18903	1.27184e-29	1.52083e-27	1.17555e-27	CDC45/BIRC5/AURKB/PBK/TRIP13/E2F7/CDC20/CENPF/CDK1/TTK/NUF2/CDC6/BUB1B/CCNB1/EZH2/PTTG1/SPC25/MAD2L1/PLK1/GTSE1/RAD51/CDT1/NEK2/SPC24/TICRR/NDC80/ORC1/ESPL1/TIMELESS/CDCA8/DTL/E2F1/BUB1/ZWINT/PRKDC/TOPBP1/GMNN/CHEK2/EME1/INCENP/CHEK1/BRCA1/WDR76/KNTC1/BLM/CLSPN/ZWILCH/CCNF/HASPIN/SUV39H1/E2F8/CDK2	52
GO:0007088	BP	GO:0007088	regulation of mitotic nuclear division	32/336	118/18903	4.17226e-29	4.80428e-27	3.71355e-27	BIRC5/AURKB/TRIP13/MKI67/CDC20/CENPF/TTK/NUF2/BUB1B/CCNB1/NUSAP1/SPC25/MAD2L1/DLGAP5/PLK1/AURKA/CDT1/NEK2/SPC24/PKMYT1/NDC80/ESPL1/CDCA8/BUB1/ZWINT/CDCA2/INCENP/CHEK1/KNTC1/ZWILCH/HASPIN/BORA	32
GO:1901991	BP	GO:1901991	negative regulation of mitotic cell cycle phase transition	38/336	194/18903	1.10112e-28	1.22264e-26	9.45062e-27	BIRC5/AURKB/TRIP13/E2F7/CDC20/CENPF/CDK1/TTK/NUF2/CDC6/BUB1B/CCNB1/EZH2/SPC25/MAD2L1/PLK1/GTSE1/CDT1/SPC24/TICRR/NDC80/ORC1/CDCA8/DTL/BUB1/ZWINT/PRKDC/TOPBP1/CHEK2/INCENP/CHEK1/BRCA1/KNTC1/BLM/CLSPN/ZWILCH/HASPIN/CDK2	38
GO:0033045	BP	GO:0033045	regulation of sister chromatid segregation	30/336	107/18903	7.91263e-28	8.48288e-26	6.557e-26	BIRC5/AURKB/TRIP13/UBE2C/CDC20/CENPF/TTK/NUF2/CDC6/BUB1B/CCNB1/PTTG1/SPC25/MAD2L1/DLGAP5/PLK1/CDT1/SPC24/NDC80/ESPL1/RMI2/CDCA8/BUB1/ZWINT/INCENP/TACC3/CENPE/KNTC1/ZWILCH/HASPIN	30
GO:0010965	BP	GO:0010965	regulation of mitotic sister chromatid separation	29/336	98/18903	1.07788e-27	1.11704e-25	8.63439e-26	BIRC5/AURKB/TRIP13/UBE2C/CDC20/CENPF/TTK/NUF2/CDC6/BUB1B/CCNB1/PTTG1/SPC25/MAD2L1/DLGAP5/PLK1/CDT1/SPC24/NDC80/ESPL1/CDCA8/BUB1/ZWINT/INCENP/TACC3/CENPE/KNTC1/ZWILCH/HASPIN	29
GO:0051783	BP	GO:0051783	regulation of nuclear division	33/336	145/18903	2.85844e-27	2.79005e-25	2.15662e-25	BIRC5/AURKB/TRIP13/MKI67/RAD51AP1/CDC20/CENPF/TTK/NUF2/BUB1B/CCNB1/NUSAP1/SPC25/MAD2L1/DLGAP5/PLK1/AURKA/CDT1/NEK2/SPC24/PKMYT1/NDC80/ESPL1/CDCA8/BUB1/ZWINT/CDCA2/INCENP/CHEK1/KNTC1/ZWILCH/HASPIN/BORA	33
GO:0051306	BP	GO:0051306	mitotic sister chromatid separation	29/336	101/18903	2.87172e-27	2.79005e-25	2.15662e-25	BIRC5/AURKB/TRIP13/UBE2C/CDC20/CENPF/TTK/NUF2/CDC6/BUB1B/CCNB1/PTTG1/SPC25/MAD2L1/DLGAP5/PLK1/CDT1/SPC24/NDC80/ESPL1/CDCA8/BUB1/ZWINT/INCENP/TACC3/CENPE/KNTC1/ZWILCH/HASPIN	29
GO:0033046	BP	GO:0033046	negative regulation of sister chromatid segregation	23/336	51/18903	3.2813e-27	2.91473e-25	2.25299e-25	BIRC5/AURKB/TRIP13/CDC20/CENPF/TTK/NUF2/BUB1B/CCNB1/PTTG1/SPC25/MAD2L1/PLK1/CDT1/SPC24/NDC80/CDCA8/BUB1/ZWINT/INCENP/KNTC1/ZWILCH/HASPIN	23
GO:0033048	BP	GO:0033048	negative regulation of mitotic sister chromatid segregation	23/336	51/18903	3.2813e-27	2.91473e-25	2.25299e-25	BIRC5/AURKB/TRIP13/CDC20/CENPF/TTK/NUF2/BUB1B/CCNB1/PTTG1/SPC25/MAD2L1/PLK1/CDT1/SPC24/NDC80/CDCA8/BUB1/ZWINT/INCENP/KNTC1/ZWILCH/HASPIN	23
GO:2000816	BP	GO:2000816	negative regulation of mitotic sister chromatid separation	23/336	51/18903	3.2813e-27	2.91473e-25	2.25299e-25	BIRC5/AURKB/TRIP13/CDC20/CENPF/TTK/NUF2/BUB1B/CCNB1/PTTG1/SPC25/MAD2L1/PLK1/CDT1/SPC24/NDC80/CDCA8/BUB1/ZWINT/INCENP/KNTC1/ZWILCH/HASPIN	23
GO:0045930	BP	GO:0045930	negative regulation of mitotic cell cycle	40/336	246/18903	6.95509e-27	6.00649e-25	4.64283e-25	BIRC5/AURKB/PBK/TRIP13/E2F7/CDC20/CENPF/CDK1/TTK/NUF2/CDC6/BUB1B/CCNB1/EZH2/SPC25/MAD2L1/PLK1/GTSE1/CDT1/SPC24/TICRR/NDC80/ORC1/CDCA8/DTL/BUB1/ZWINT/PRKDC/TOPBP1/CHEK2/EME1/INCENP/CHEK1/BRCA1/KNTC1/BLM/CLSPN/ZWILCH/HASPIN/CDK2	40
GO:0007094	BP	GO:0007094	mitotic spindle assembly checkpoint signaling	22/336	46/18903	8.43066e-27	6.72075e-25	5.19492e-25	BIRC5/AURKB/TRIP13/CDC20/CENPF/TTK/NUF2/BUB1B/CCNB1/SPC25/MAD2L1/PLK1/CDT1/SPC24/NDC80/CDCA8/BUB1/ZWINT/INCENP/KNTC1/ZWILCH/HASPIN	22
GO:0071173	BP	GO:0071173	spindle assembly checkpoint signaling	22/336	46/18903	8.43066e-27	6.72075e-25	5.19492e-25	BIRC5/AURKB/TRIP13/CDC20/CENPF/TTK/NUF2/BUB1B/CCNB1/SPC25/MAD2L1/PLK1/CDT1/SPC24/NDC80/CDCA8/BUB1/ZWINT/INCENP/KNTC1/ZWILCH/HASPIN	22
GO:0071174	BP	GO:0071174	mitotic spindle checkpoint signaling	22/336	46/18903	8.43066e-27	6.72075e-25	5.19492e-25	BIRC5/AURKB/TRIP13/CDC20/CENPF/TTK/NUF2/BUB1B/CCNB1/SPC25/MAD2L1/PLK1/CDT1/SPC24/NDC80/CDCA8/BUB1/ZWINT/INCENP/KNTC1/ZWILCH/HASPIN	22
GO:0051985	BP	GO:0051985	negative regulation of chromosome segregation	23/336	53/18903	1.00667e-26	7.51013e-25	5.80509e-25	BIRC5/AURKB/TRIP13/CDC20/CENPF/TTK/NUF2/BUB1B/CCNB1/PTTG1/SPC25/MAD2L1/PLK1/CDT1/SPC24/NDC80/CDCA8/BUB1/ZWINT/INCENP/KNTC1/ZWILCH/HASPIN	23
GO:1905819	BP	GO:1905819	negative regulation of chromosome separation	23/336	53/18903	1.00667e-26	7.51013e-25	5.80509e-25	BIRC5/AURKB/TRIP13/CDC20/CENPF/TTK/NUF2/BUB1B/CCNB1/PTTG1/SPC25/MAD2L1/PLK1/CDT1/SPC24/NDC80/CDCA8/BUB1/ZWINT/INCENP/KNTC1/ZWILCH/HASPIN	23
GO:0007091	BP	GO:0007091	metaphase/anaphase transition of mitotic cell cycle	28/336	95/18903	1.01456e-26	7.51013e-25	5.80509e-25	BIRC5/AURKB/TRIP13/UBE2C/CDC20/CENPF/TTK/NUF2/CDC6/BUB1B/CCNB1/SPC25/MAD2L1/DLGAP5/PLK1/CDT1/SPC24/NDC80/ESPL1/CDCA8/BUB1/ZWINT/INCENP/TACC3/CENPE/KNTC1/ZWILCH/HASPIN	28
GO:0031577	BP	GO:0031577	spindle checkpoint signaling	22/336	47/18903	1.55974e-26	1.12773e-24	8.71698e-25	BIRC5/AURKB/TRIP13/CDC20/CENPF/TTK/NUF2/BUB1B/CCNB1/SPC25/MAD2L1/PLK1/CDT1/SPC24/NDC80/CDCA8/BUB1/ZWINT/INCENP/KNTC1/ZWILCH/HASPIN	22
GO:0044784	BP	GO:0044784	metaphase/anaphase transition of cell cycle	28/336	98/18903	2.68753e-26	1.89899e-24	1.46786e-24	BIRC5/AURKB/TRIP13/UBE2C/CDC20/CENPF/TTK/NUF2/CDC6/BUB1B/CCNB1/SPC25/MAD2L1/DLGAP5/PLK1/CDT1/SPC24/NDC80/ESPL1/CDCA8/BUB1/ZWINT/INCENP/TACC3/CENPE/KNTC1/ZWILCH/HASPIN	28
GO:0045841	BP	GO:0045841	negative regulation of mitotic metaphase/anaphase transition	22/336	48/18903	2.83369e-26	1.95777e-24	1.51329e-24	BIRC5/AURKB/TRIP13/CDC20/CENPF/TTK/NUF2/BUB1B/CCNB1/SPC25/MAD2L1/PLK1/CDT1/SPC24/NDC80/CDCA8/BUB1/ZWINT/INCENP/KNTC1/ZWILCH/HASPIN	22
GO:0033047	BP	GO:0033047	regulation of mitotic sister chromatid segregation	23/336	56/18903	4.87444e-26	3.22439e-24	2.49235e-24	BIRC5/AURKB/TRIP13/CDC20/CENPF/TTK/NUF2/BUB1B/CCNB1/PTTG1/SPC25/MAD2L1/PLK1/CDT1/SPC24/NDC80/CDCA8/BUB1/ZWINT/INCENP/KNTC1/ZWILCH/HASPIN	23
GO:0045839	BP	GO:0045839	negative regulation of mitotic nuclear division	23/336	56/18903	4.87444e-26	3.22439e-24	2.49235e-24	BIRC5/AURKB/TRIP13/CDC20/CENPF/TTK/NUF2/BUB1B/CCNB1/SPC25/MAD2L1/PLK1/CDT1/SPC24/NDC80/CDCA8/BUB1/ZWINT/INCENP/CHEK1/KNTC1/ZWILCH/HASPIN	23
GO:1902100	BP	GO:1902100	negative regulation of metaphase/anaphase transition of cell cycle	22/336	50/18903	8.89327e-26	5.76024e-24	4.45249e-24	BIRC5/AURKB/TRIP13/CDC20/CENPF/TTK/NUF2/BUB1B/CCNB1/SPC25/MAD2L1/PLK1/CDT1/SPC24/NDC80/CDCA8/BUB1/ZWINT/INCENP/KNTC1/ZWILCH/HASPIN	22
GO:0030071	BP	GO:0030071	regulation of mitotic metaphase/anaphase transition	27/336	92/18903	9.52026e-26	6.04051e-24	4.66912e-24	BIRC5/AURKB/TRIP13/UBE2C/CDC20/CENPF/TTK/NUF2/CDC6/BUB1B/CCNB1/SPC25/MAD2L1/DLGAP5/PLK1/CDT1/SPC24/NDC80/ESPL1/CDCA8/BUB1/ZWINT/INCENP/CENPE/KNTC1/ZWILCH/HASPIN	27
GO:1902099	BP	GO:1902099	regulation of metaphase/anaphase transition of cell cycle	27/336	95/18903	2.50659e-25	1.5586e-23	1.20475e-23	BIRC5/AURKB/TRIP13/UBE2C/CDC20/CENPF/TTK/NUF2/CDC6/BUB1B/CCNB1/SPC25/MAD2L1/DLGAP5/PLK1/CDT1/SPC24/NDC80/ESPL1/CDCA8/BUB1/ZWINT/INCENP/CENPE/KNTC1/ZWILCH/HASPIN	27
GO:2001251	BP	GO:2001251	negative regulation of chromosome organization	27/336	97/18903	4.68091e-25	2.85352e-23	2.20568e-23	MCM2/BIRC5/AURKB/TRIP13/CDC20/CENPF/TTK/TOP2A/NUF2/BUB1B/CCNB1/PTTG1/SPC25/MAD2L1/PLK1/CDT1/SPC24/NDC80/ESPL1/CDCA8/BUB1/ZWINT/PIF1/INCENP/KNTC1/ZWILCH/HASPIN	27
GO:0032392	BP	GO:0032392	DNA geometric change	27/336	99/18903	8.60501e-25	5.1448e-23	3.97677e-23	MCM2/CDC45/HMGA1/TOP2A/RAD54L/GINS2/MCM4/MCM7/GINS1/RAD51/MCM5/HMGB2/RFC5/POLQ/DSCC1/PIF1/MCM3/MCM8/GINS4/RFC3/DDX11/ERCC6L/MCM6/RUVBL1/BLM/GINS3/RFC2	27
GO:0051784	BP	GO:0051784	negative regulation of nuclear division	23/336	63/18903	1.29303e-24	7.58494e-23	5.86292e-23	BIRC5/AURKB/TRIP13/CDC20/CENPF/TTK/NUF2/BUB1B/CCNB1/SPC25/MAD2L1/PLK1/CDT1/SPC24/NDC80/CDCA8/BUB1/ZWINT/INCENP/CHEK1/KNTC1/ZWILCH/HASPIN	23
GO:0006275	BP	GO:0006275	regulation of DNA replication	30/336	136/18903	1.88727e-24	1.08658e-22	8.39892e-23	MCM2/E2F7/CDK1/CCNA2/CDC6/GINS2/MCM4/MCM7/GINS1/CDT1/TICRR/TIMELESS/PCNA/MCM5/RFC5/GMNN/DSCC1/MCM3/GINS4/RFC3/MCM6/RUVBL1/CDC7/DBF4/BLM/STOML2/GINS3/RFC2/E2F8/CDK2	30
GO:0032508	BP	GO:0032508	DNA duplex unwinding	26/336	93/18903	3.18261e-24	1.79904e-22	1.3906e-22	MCM2/CDC45/HMGA1/TOP2A/RAD54L/GINS2/MCM4/MCM7/GINS1/RAD51/MCM5/RFC5/POLQ/DSCC1/PIF1/MCM3/MCM8/GINS4/RFC3/DDX11/ERCC6L/MCM6/RUVBL1/BLM/GINS3/RFC2	26
GO:0071103	BP	GO:0071103	DNA conformation change	27/336	106/18903	6.47019e-24	3.59211e-22	2.77659e-22	MCM2/CDC45/HMGA1/TOP2A/RAD54L/GINS2/MCM4/MCM7/GINS1/RAD51/MCM5/HMGB2/RFC5/POLQ/DSCC1/PIF1/MCM3/MCM8/GINS4/RFC3/DDX11/ERCC6L/MCM6/RUVBL1/BLM/GINS3/RFC2	27
GO:0006270	BP	GO:0006270	DNA replication initiation	19/336	38/18903	8.72496e-24	4.75893e-22	3.6785e-22	MCM2/CDC45/CDC6/CCNE1/MCM4/MCM7/CDT1/TICRR/ORC1/ORC6/MCM5/TOPBP1/GMNN/MCM10/PRIM1/MCM3/MCM6/GINS3/CDK2	19
GO:0051321	BP	GO:0051321	meiotic cell cycle	39/336	285/18903	2.22524e-23	1.19281e-21	9.22001e-22	TRIP13/NCAPH/RAD51AP1/NCAPD2/CDC20/CCNB2/TTK/TOP2A/NUF2/BUB1B/RAD54L/CCNE1/CKS2/PTTG1/PLK1/AURKA/SMC4/RAD51/NEK2/PKMYT1/NDC80/ESPL1/BUB1/EXO1/ASPM/CDC25A/XRCC2/SMC2/EME1/INCENP/MND1/TESMIN/MSH6/KIF18A/FIGNL1/NCAPD3/PSMC3IP/CDK2/TUBG1	39
GO:0006310	BP	GO:0006310	DNA recombination	41/336	332/18903	8.36315e-23	4.40695e-21	3.40644e-21	MCM2/CDC45/TRIP13/RAD51AP1/TOP2A/RAD54L/GINS2/MCM4/MCM7/RAD51/KPNA2/RMI2/TIMELESS/EXO1/MCM5/PRKDC/UNG/HMGB2/TOPBP1/AUNIP/PARPBP/POLQ/XRCC2/FEN1/EME1/PIF1/MCM3/MCM8/GINS4/MND1/ALYREF/CHEK1/BRCA1/MSH6/MCM6/RUVBL1/FIGNL1/CDC7/BLM/HSPD1/PSMC3IP	41
GO:1903046	BP	GO:1903046	meiotic cell cycle process	34/336	212/18903	8.9253e-23	4.62479e-21	3.57482e-21	TRIP13/NCAPH/RAD51AP1/NCAPD2/CDC20/CCNB2/TTK/TOP2A/NUF2/BUB1B/RAD54L/CCNE1/CKS2/PTTG1/PLK1/AURKA/SMC4/RAD51/NDC80/ESPL1/BUB1/ASPM/CDC25A/SMC2/EME1/INCENP/MND1/TESMIN/MSH6/KIF18A/FIGNL1/NCAPD3/PSMC3IP/TUBG1	34
GO:0044839	BP	GO:0044839	cell cycle G2/M phase transition	30/336	157/18903	1.64925e-22	8.40575e-21	6.49737e-21	FOXM1/SKP2/AURKB/CCNB2/CENPF/CDK1/CCNA2/CDC6/MELK/CCNB1/PLK1/AURKA/TICRR/PKMYT1/NDC80/ORC1/DTL/CDC25A/TOPBP1/CDK4/CHEK2/RRM1/KIF14/CHEK1/BRCA1/CDC7/BLM/CLSPN/RCC2/CDK2	30
GO:0008608	BP	GO:0008608	attachment of spindle microtubules to kinetochore	19/336	43/18903	1.82332e-22	9.14308e-21	7.06731e-21	BIRC5/AURKB/ECT2/NUF2/SPAG5/CCNB1/KIF2C/SPC25/CDT1/NEK2/SPC24/NDC80/CDCA8/RACGAP1/KNSTRN/INCENP/CENPE/RCC2/KNL1	19
GO:0140694	BP	GO:0140694	non-membrane-bounded organelle assembly	43/336	386/18903	4.299e-22	2.12152e-20	1.63987e-20	CENPW/BIRC5/AURKB/TPX2/MYBL2/CDC20/PRC1/CCNB2/CENPF/CENPA/SPAG5/ANLN/KIFC1/KIF23/DLGAP5/PLK1/KIF4A/AURKA/NEK2/KIF11/NDC80/CENPH/CDCA8/RACGAP1/PRKDC/ASPM/CENPN/CHEK2/INCENP/NOP2/WDR62/BRCA1/CENPE/BRIX1/MZT1/KNTC1/KIF15/TUBB/PLK4/HAUS5/CENPK/CDK2/MTERF3	43
GO:0000086	BP	GO:0000086	G2/M transition of mitotic cell cycle	28/336	142/18903	1.79569e-21	8.72312e-20	6.74269e-20	FOXM1/SKP2/AURKB/CENPF/CDK1/CCNA2/CDC6/MELK/CCNB1/PLK1/AURKA/TICRR/PKMYT1/ORC1/DTL/CDC25A/TOPBP1/CDK4/CHEK2/RRM1/KIF14/CHEK1/BRCA1/CDC7/BLM/CLSPN/RCC2/CDK2	28
GO:0044786	BP	GO:0044786	cell cycle DNA replication	18/336	42/18903	4.78402e-21	2.28823e-19	1.76873e-19	MCM2/CDC45/E2F7/MCM4/GINS1/RAD51/CDT1/PCNA/GMNN/FEN1/MCM3/MCM6/CDC7/DBF4/BLM/GINS3/LIG1/E2F8	18
GO:0006268	BP	GO:0006268	DNA unwinding involved in DNA replication	14/336	22/18903	6.74995e-20	3.17964e-18	2.45776e-18	MCM2/CDC45/HMGA1/GINS2/MCM4/MCM7/GINS1/RAD51/MCM5/MCM3/GINS4/MCM6/BLM/GINS3	14
GO:0051383	BP	GO:0051383	kinetochore organization	14/336	23/18903	1.69755e-19	7.87713e-18	6.08877e-18	CENPW/CENPF/CENPA/NUF2/DLGAP5/SMC4/CDT1/NDC80/CENPH/CENPN/SMC2/CENPE/KNTC1/CENPK	14
GO:0051225	BP	GO:0051225	spindle assembly	25/336	128/18903	3.46016e-19	1.58201e-17	1.22284e-17	BIRC5/AURKB/TPX2/MYBL2/CDC20/PRC1/CCNB2/SPAG5/KIFC1/KIF23/PLK1/KIF4A/AURKA/NEK2/KIF11/NDC80/CDCA8/RACGAP1/ASPM/CHEK2/INCENP/MZT1/KIF15/TUBB/HAUS5	25
GO:0051310	BP	GO:0051310	metaphase plate congression	20/336	71/18903	5.58459e-19	2.5163e-17	1.94502e-17	FAM83D/BIRC5/AURKB/CENPF/NUF2/CDCA5/SPAG5/CCNB1/KIF2C/KIFC1/CDT1/NDC80/CDCA8/PSRC1/INCENP/KIF14/CENPE/KIF18A/CENPQ/KIF22	20
GO:0006302	BP	GO:0006302	double-strand break repair	35/336	300/18903	8.7206e-19	3.87319e-17	2.99385e-17	FOXM1/MCM2/CDC45/TRIP13/RAD51AP1/CDCA5/RAD54L/GINS2/MCM4/MCM7/RAD51/RMI2/TIMELESS/MCM5/PRKDC/HMGB2/AUNIP/PARPBP/POLQ/XRCC2/FEN1/CHEK2/EME1/MCM3/MCM8/GINS4/CHEK1/BRCA1/DDX11/MCM6/RUVBL1/FIGNL1/CDC7/BLM/DEK	35
GO:0140013	BP	GO:0140013	meiotic nuclear division	29/336	194/18903	1.04114e-18	4.55904e-17	3.52399e-17	TRIP13/NCAPH/RAD51AP1/CDC20/CCNB2/TTK/TOP2A/NUF2/BUB1B/RAD54L/CCNE1/CKS2/PTTG1/PLK1/AURKA/SMC4/RAD51/NDC80/ESPL1/BUB1/ASPM/SMC2/EME1/INCENP/MND1/TESMIN/KIF18A/FIGNL1/PSMC3IP	29
GO:0033260	BP	GO:0033260	nuclear DNA replication	16/336	38/18903	1.08569e-18	4.68809e-17	3.62374e-17	MCM2/CDC45/MCM4/GINS1/RAD51/CDT1/PCNA/GMNN/FEN1/MCM3/MCM6/CDC7/DBF4/BLM/GINS3/LIG1	16
GO:0010389	BP	GO:0010389	regulation of G2/M transition of mitotic cell cycle	22/336	99/18903	2.60999e-18	1.11157e-16	8.59208e-17	AURKB/CENPF/CDK1/CDC6/CCNB1/PLK1/AURKA/TICRR/ORC1/DTL/CDC25A/TOPBP1/CDK4/RRM1/KIF14/CHEK1/BRCA1/CDC7/BLM/CLSPN/RCC2/CDK2	22
GO:0050000	BP	GO:0050000	chromosome localization	21/336	89/18903	4.11388e-18	1.72839e-16	1.33599e-16	FAM83D/BIRC5/AURKB/CENPF/NUF2/CDCA5/SPAG5/CCNB1/KIF2C/KIFC1/DLGAP5/CDT1/NDC80/CDCA8/PSRC1/INCENP/KIF14/CENPE/KIF18A/CENPQ/KIF22	21
GO:0051303	BP	GO:0051303	establishment of chromosome localization	20/336	82/18903	1.28914e-17	5.3439e-16	4.13066e-16	FAM83D/BIRC5/AURKB/CENPF/NUF2/CDCA5/SPAG5/CCNB1/KIF2C/KIFC1/CDT1/NDC80/CDCA8/PSRC1/INCENP/KIF14/CENPE/KIF18A/CENPQ/KIF22	20
GO:0071897	BP	GO:0071897	DNA biosynthetic process	28/336	198/18903	1.89395e-17	7.74775e-16	5.98876e-16	AURKB/TK1/CENPF/GINS2/PCLAF/GINS1/NEK2/TYMS/DTL/PCNA/RFC5/POLQ/DSCC1/PIF1/RRM1/CCT5/GINS4/RFC3/CHEK1/DKC1/POLE2/GINS3/CCT4/POLD2/RFC2/LIG1/TCP1/TFDP1	28
GO:1902749	BP	GO:1902749	regulation of cell cycle G2/M phase transition	22/336	110/18903	2.9137e-17	1.17645e-15	9.09362e-16	AURKB/CENPF/CDK1/CDC6/CCNB1/PLK1/AURKA/TICRR/ORC1/DTL/CDC25A/TOPBP1/CDK4/RRM1/KIF14/CHEK1/BRCA1/CDC7/BLM/CLSPN/RCC2/CDK2	22
GO:0000724	BP	GO:0000724	double-strand break repair via homologous recombination	26/336	169/18903	3.29767e-17	1.31442e-15	1.016e-15	MCM2/CDC45/RAD51AP1/RAD54L/GINS2/MCM4/MCM7/RAD51/RMI2/TIMELESS/MCM5/AUNIP/PARPBP/POLQ/XRCC2/FEN1/MCM3/MCM8/GINS4/CHEK1/BRCA1/MCM6/RUVBL1/FIGNL1/CDC7/BLM	26
GO:0000725	BP	GO:0000725	recombinational repair	26/336	173/18903	5.97072e-17	2.34086e-15	1.80941e-15	MCM2/CDC45/RAD51AP1/RAD54L/GINS2/MCM4/MCM7/RAD51/RMI2/TIMELESS/MCM5/AUNIP/PARPBP/POLQ/XRCC2/FEN1/MCM3/MCM8/GINS4/CHEK1/BRCA1/MCM6/RUVBL1/FIGNL1/CDC7/BLM	26
GO:0051984	BP	GO:0051984	positive regulation of chromosome segregation	13/336	25/18903	6.02344e-17	2.34086e-15	1.80941e-15	BIRC5/AURKB/NCAPH/CDC6/CCNB1/SMC4/CDT1/CDCA8/NCAPG/SMC2/NCAPG2/INCENP/RCC2	13
GO:0034502	BP	GO:0034502	protein localization to chromosome	22/336	115/18903	7.94045e-17	3.03751e-15	2.3479e-15	AURKB/CDK1/TTK/CENPA/CDCA5/BUB1B/EZH2/PLK1/CDT1/NDC80/MCM8/CCT5/VRK1/DKC1/KNTC1/RCC2/CCT4/ZWILCH/CENPQ/HASPIN/KNL1/TCP1	22
GO:0031570	BP	GO:0031570	DNA integrity checkpoint signaling	23/336	129/18903	8.01145e-17	3.03751e-15	2.3479e-15	CDC45/PBK/CDK1/CDC6/PLK1/GTSE1/RAD51/CDT1/TICRR/ORC1/TIMELESS/DTL/E2F1/PRKDC/TOPBP1/CHEK2/EME1/CHEK1/BRCA1/WDR76/BLM/CLSPN/CDK2	23
GO:0034508	BP	GO:0034508	centromere complex assembly	14/336	32/18903	8.47719e-17	3.17537e-15	2.45446e-15	CENPW/CENPF/CENPA/OIP5/HJURP/DLGAP5/CENPH/CENPN/CENPE/HELLS/KNTC1/MIS18A/CENPI/CENPK	14
GO:0000727	BP	GO:0000727	double-strand break repair via break-induced replication	10/336	12/18903	1.76283e-16	6.52457e-15	5.04328e-15	MCM2/CDC45/GINS2/MCM4/MCM7/MCM5/MCM3/GINS4/MCM6/CDC7	10
GO:0010639	BP	GO:0010639	negative regulation of organelle organization	35/336	366/18903	4.7544e-16	1.73899e-14	1.34419e-14	MCM2/BIRC5/AURKB/TPX2/TRIP13/CDC20/CENPF/TTK/TOP2A/STMN1/NUF2/BUB1B/FKBP4/CCNB1/PTTG1/SPC25/BOK/MAD2L1/PLK1/CDT1/SPC24/NDC80/ESPL1/CDCA8/BUB1/ZWINT/CKAP2/PIF1/INCENP/CHEK1/BRCA1/KNTC1/ZWILCH/CCNF/HASPIN	35
GO:0090307	BP	GO:0090307	mitotic spindle assembly	18/336	74/18903	5.87467e-16	2.12376e-14	1.6416e-14	BIRC5/AURKB/TPX2/MYBL2/CDC20/PRC1/KIFC1/KIF23/PLK1/KIF4A/NEK2/KIF11/CDCA8/RACGAP1/CHEK2/INCENP/MZT1/KIF15	18
GO:0051988	BP	GO:0051988	regulation of attachment of spindle microtubules to kinetochore	11/336	18/18903	1.35443e-15	4.84015e-14	3.74128e-14	BIRC5/AURKB/ECT2/SPAG5/CCNB1/NEK2/CDCA8/RACGAP1/KNSTRN/INCENP/RCC2	11
GO:0007080	BP	GO:0007080	mitotic metaphase plate congression	16/336	57/18903	2.08285e-15	7.35863e-14	5.68799e-14	BIRC5/AURKB/NUF2/CDCA5/CCNB1/KIF2C/KIFC1/CDT1/NDC80/CDCA8/PSRC1/INCENP/KIF14/CENPE/KIF18A/KIF22	16
GO:0051054	BP	GO:0051054	positive regulation of DNA metabolic process	31/336	301/18903	3.17226e-15	1.10815e-13	8.56566e-14	FOXM1/AURKB/E2F7/RAD51AP1/CDK1/GINS2/GINS1/RAD51/CDT1/NEK2/TIMELESS/PCNA/PRKDC/RFC5/DSCC1/CCT5/GINS4/RFC3/BRCA1/DDX11/DKC1/RUVBL1/CDC7/DBF4/STOML2/GINS3/CCT4/RFC2/TCP1/E2F8/CDK2	31
GO:0030174	BP	GO:0030174	regulation of DNA-templated DNA replication initiation	10/336	15/18903	7.6494e-15	2.64244e-13	2.04252e-13	MCM2/MCM4/MCM7/CDT1/TICRR/MCM5/GMNN/MCM3/MCM6/CDK2	10
GO:1905820	BP	GO:1905820	positive regulation of chromosome separation	12/336	27/18903	1.11981e-14	3.8258e-13	2.95722e-13	BIRC5/AURKB/NCAPH/DLGAP5/SMC4/CDT1/ESPL1/CDCA8/NCAPG/SMC2/NCAPG2/INCENP	12
GO:0000910	BP	GO:0000910	cytokinesis	24/336	187/18903	3.66406e-14	1.23821e-12	9.571e-13	BIRC5/AURKB/ECT2/E2F7/PRC1/CENPA/STMN1/CDC6/ANLN/CEP55/NUSAP1/KIF23/PLK1/KIF4A/AURKA/ESPL1/CDCA8/RACGAP1/CKAP2/KIF20A/INCENP/KIF14/PLK4/E2F8	24
GO:0034501	BP	GO:0034501	protein localization to kinetochore	10/336	18/18903	1.06302e-13	3.46388e-12	2.67747e-12	AURKB/CDK1/TTK/CDT1/NDC80/KNTC1/RCC2/ZWILCH/CENPQ/KNL1	10
GO:1903083	BP	GO:1903083	protein localization to condensed chromosome	10/336	18/18903	1.06302e-13	3.46388e-12	2.67747e-12	AURKB/CDK1/TTK/CDT1/NDC80/KNTC1/RCC2/ZWILCH/CENPQ/KNL1	10
GO:1900262	BP	GO:1900262	regulation of DNA-directed DNA polymerase activity	9/336	13/18903	1.06958e-13	3.46388e-12	2.67747e-12	GINS2/GINS1/PCNA/RFC5/DSCC1/GINS4/RFC3/GINS3/RFC2	9
GO:1900264	BP	GO:1900264	positive regulation of DNA-directed DNA polymerase activity	9/336	13/18903	1.06958e-13	3.46388e-12	2.67747e-12	GINS2/GINS1/PCNA/RFC5/DSCC1/GINS4/RFC3/GINS3/RFC2	9
GO:0000281	BP	GO:0000281	mitotic cytokinesis	17/336	85/18903	1.26049e-13	3.99883e-12	3.09097e-12	BIRC5/AURKB/ECT2/CENPA/STMN1/ANLN/CEP55/NUSAP1/KIF23/PLK1/KIF4A/ESPL1/CDCA8/RACGAP1/CKAP2/KIF20A/INCENP	17
GO:0044774	BP	GO:0044774	mitotic DNA integrity checkpoint signaling	17/336	85/18903	1.26049e-13	3.99883e-12	3.09097e-12	PBK/CDK1/CDC6/PLK1/GTSE1/TICRR/ORC1/DTL/PRKDC/TOPBP1/CHEK2/EME1/CHEK1/BRCA1/BLM/CLSPN/CDK2	17
GO:0051231	BP	GO:0051231	spindle elongation	9/336	14/18903	2.9482e-13	9.16596e-12	7.08499e-12	BIRC5/AURKB/PRC1/KIF23/KIF4A/KIF11/CDCA8/RACGAP1/INCENP	9
GO:1902969	BP	GO:1902969	mitotic DNA replication	9/336	14/18903	2.9482e-13	9.16596e-12	7.08499e-12	MCM2/CDC45/MCM4/GINS1/RAD51/MCM3/MCM6/GINS3/LIG1	9
GO:0071459	BP	GO:0071459	protein localization to chromosome, centromeric region	13/336	43/18903	3.17685e-13	9.77905e-12	7.55889e-12	AURKB/CDK1/TTK/CENPA/BUB1B/CDT1/NDC80/KNTC1/RCC2/ZWILCH/CENPQ/HASPIN/KNL1	13
GO:1901989	BP	GO:1901989	positive regulation of cell cycle phase transition	19/336	122/18903	5.24068e-13	1.59738e-11	1.23472e-11	FAM83D/UBE2C/RRM2/CDK1/CDCA5/CDC6/CCNB1/EZH2/DLGAP5/CDT1/ESPL1/DTL/CDC25A/CDK4/CHEK2/RRM1/CDC7/RCC2/TFDP1	19
GO:0051256	BP	GO:0051256	mitotic spindle midzone assembly	8/336	11/18903	1.44502e-12	4.36172e-11	3.37147e-11	BIRC5/AURKB/PRC1/KIF23/KIF4A/CDCA8/RACGAP1/INCENP	8
GO:1901976	BP	GO:1901976	regulation of cell cycle checkpoint	13/336	48/18903	1.54694e-12	4.62445e-11	3.57455e-11	BIRC5/AURKB/PBK/CCNB1/MAD2L1/RAD51/CDT1/NDC80/CDCA8/CHEK2/INCENP/BRCA1/WDR76	13
GO:2000573	BP	GO:2000573	positive regulation of DNA biosynthetic process	15/336	74/18903	2.89409e-12	8.56925e-11	6.62376e-11	AURKB/GINS2/GINS1/NEK2/PCNA/RFC5/DSCC1/CCT5/GINS4/RFC3/DKC1/GINS3/CCT4/RFC2/TCP1	15
GO:0000022	BP	GO:0000022	mitotic spindle elongation	8/336	12/18903	4.26821e-12	1.25187e-10	9.67658e-11	BIRC5/AURKB/PRC1/KIF23/KIF4A/CDCA8/RACGAP1/INCENP	8
GO:0000077	BP	GO:0000077	DNA damage checkpoint signaling	18/336	121/18903	4.84639e-12	1.39513e-10	1.07839e-10	PBK/CDK1/PLK1/GTSE1/RAD51/TICRR/DTL/E2F1/PRKDC/TOPBP1/CHEK2/EME1/CHEK1/BRCA1/WDR76/BLM/CLSPN/CDK2	18
GO:2000278	BP	GO:2000278	regulation of DNA biosynthetic process	18/336	121/18903	4.84639e-12	1.39513e-10	1.07839e-10	AURKB/GINS2/GINS1/NEK2/PCNA/RFC5/DSCC1/PIF1/CCT5/GINS4/RFC3/CHEK1/DKC1/GINS3/CCT4/RFC2/TCP1/TFDP1	18
GO:0071824	BP	GO:0071824	protein-DNA complex subunit organization	26/336	277/18903	5.02143e-12	1.43226e-10	1.10709e-10	CENPW/MCM2/CDC45/CENPF/HMGA1/CENPA/OIP5/ASF1B/HJURP/DLGAP5/RAD51/CDT1/CHAF1A/CENPH/HMGB2/CENPN/GMNN/CENPE/HELLS/RUVBL1/KNTC1/MED30/CHAF1B/MIS18A/CENPI/CENPK	26
GO:2001252	BP	GO:2001252	positive regulation of chromosome organization	17/336	106/18903	5.49756e-12	1.55381e-10	1.20105e-10	AURKB/NCAPH/NCAPD2/SMC4/CDT1/NEK2/NCAPG/FEN1/SMC2/CCT5/DDX11/DKC1/RUVBL1/CCT4/DNMT1/TCP1/CDK2	17
GO:0051382	BP	GO:0051382	kinetochore assembly	9/336	18/18903	6.72444e-12	1.88345e-10	1.45585e-10	CENPW/CENPF/CENPA/DLGAP5/CENPH/CENPN/CENPE/KNTC1/CENPK	9
GO:0065004	BP	GO:0065004	protein-DNA complex assembly	24/336	242/18903	1.05987e-11	2.94208e-10	2.27414e-10	CENPW/MCM2/CDC45/CENPF/CENPA/OIP5/ASF1B/HJURP/DLGAP5/RAD51/CDT1/CHAF1A/CENPH/HMGB2/CENPN/GMNN/CENPE/HELLS/KNTC1/MED30/CHAF1B/MIS18A/CENPI/CENPK	24
GO:0032465	BP	GO:0032465	regulation of cytokinesis	16/336	95/18903	1.07813e-11	2.9663e-10	2.29286e-10	BIRC5/AURKB/ECT2/E2F7/PRC1/CDC6/KIF23/PLK1/AURKA/CDCA8/RACGAP1/KIF20A/INCENP/KIF14/PLK4/E2F8	16
GO:0044773	BP	GO:0044773	mitotic DNA damage checkpoint signaling	15/336	81/18903	1.15492e-11	3.14968e-10	2.4346e-10	PBK/CDK1/PLK1/GTSE1/TICRR/DTL/PRKDC/TOPBP1/CHEK2/EME1/CHEK1/BRCA1/BLM/CLSPN/CDK2	15
GO:0007076	BP	GO:0007076	mitotic chromosome condensation	9/336	19/18903	1.25776e-11	3.40034e-10	2.62835e-10	NCAPH/NCAPD2/CDCA5/NUSAP1/PLK1/SMC4/NCAPG/SMC2/NCAPD3	9
GO:0045931	BP	GO:0045931	positive regulation of mitotic cell cycle	18/336	129/18903	1.47107e-11	3.94272e-10	3.0476e-10	EIF4EBP1/UBE2C/RRM2/CDK1/CDCA5/CDC6/CCNB1/ASNS/DLGAP5/CDT1/ESPL1/DTL/CDC25A/CDK4/RRM1/CDC7/RCC2/TFDP1	18
GO:0061640	BP	GO:0061640	cytoskeleton-dependent cytokinesis	17/336	113/18903	1.59174e-11	4.22966e-10	3.26939e-10	BIRC5/AURKB/ECT2/CENPA/STMN1/ANLN/CEP55/NUSAP1/KIF23/PLK1/KIF4A/ESPL1/CDCA8/RACGAP1/CKAP2/KIF20A/INCENP	17
GO:1901992	BP	GO:1901992	positive regulation of mitotic cell cycle phase transition	16/336	100/18903	2.42636e-11	6.39284e-10	4.94146e-10	UBE2C/RRM2/CDK1/CDCA5/CDC6/CCNB1/DLGAP5/CDT1/ESPL1/DTL/CDC25A/CDK4/RRM1/CDC7/RCC2/TFDP1	16
GO:0051255	BP	GO:0051255	spindle midzone assembly	8/336	14/18903	2.51014e-11	6.558e-10	5.06912e-10	BIRC5/AURKB/PRC1/KIF23/KIF4A/CDCA8/RACGAP1/INCENP	8
GO:0045132	BP	GO:0045132	meiotic chromosome segregation	16/336	101/18903	2.83715e-11	7.35059e-10	5.68178e-10	TRIP13/NCAPH/TTK/TOP2A/NUF2/BUB1B/CCNE1/PTTG1/PLK1/SMC4/ESPL1/BUB1/SMC2/EME1/MND1/PSMC3IP	16
GO:0007098	BP	GO:0007098	centrosome cycle	18/336	135/18903	3.20821e-11	8.24323e-10	6.37176e-10	CDK1/PCLAF/PLK1/AURKA/NEK2/KIF11/NDC80/RANBP1/XRCC2/WDR62/CHEK1/BRCA1/CCNF/PLK4/HAUS5/SSX2IP/CKAP5/CDK2	18
GO:0051315	BP	GO:0051315	attachment of mitotic spindle microtubules to kinetochore	9/336	21/18903	3.87842e-11	9.88361e-10	7.63972e-10	BIRC5/AURKB/NUF2/KIF2C/CDT1/NDC80/CDCA8/INCENP/CENPE	9
GO:0061982	BP	GO:0061982	meiosis I cell cycle process	18/336	137/18903	4.12215e-11	1.04193e-09	8.05381e-10	TRIP13/RAD51AP1/CCNB2/TOP2A/RAD54L/CCNE1/CKS2/PTTG1/PLK1/AURKA/RAD51/NDC80/ESPL1/CDC25A/EME1/MND1/MSH6/PSMC3IP	18
GO:0030261	BP	GO:0030261	chromosome condensation	12/336	49/18903	4.1855e-11	1.04941e-09	8.11163e-10	NCAPH/NCAPD2/CDK1/TOP2A/CDCA5/NUSAP1/PLK1/SMC4/NCAPG/SMC2/NCAPG2/NCAPD3	12
GO:0006271	BP	GO:0006271	DNA strand elongation involved in DNA replication	8/336	15/18903	5.29594e-11	1.31721e-09	1.01816e-09	MCM4/MCM7/GINS1/PCNA/MCM3/RFC3/POLD2/LIG1	8
GO:0042770	BP	GO:0042770	signal transduction in response to DNA damage	20/336	181/18903	8.31735e-11	2.05227e-09	1.58634e-09	FOXM1/PBK/E2F7/CDK1/PLK1/GTSE1/RAD51/TICRR/DTL/E2F1/PRKDC/TOPBP1/CHEK2/EME1/CHEK1/BRCA1/WDR76/BLM/CLSPN/CDK2	20
GO:0031023	BP	GO:0031023	microtubule organizing center organization	18/336	150/18903	1.90025e-10	4.65186e-09	3.59574e-09	CDK1/PCLAF/PLK1/AURKA/NEK2/KIF11/NDC80/RANBP1/XRCC2/WDR62/CHEK1/BRCA1/CCNF/PLK4/HAUS5/SSX2IP/CKAP5/CDK2	18
GO:0000076	BP	GO:0000076	DNA replication checkpoint signaling	8/336	17/18903	1.93949e-10	4.71084e-09	3.64133e-09	CDC45/CDC6/CDT1/TICRR/ORC1/TIMELESS/TOPBP1/CLSPN	8
GO:0051302	BP	GO:0051302	regulation of cell division	20/336	190/18903	2.00373e-10	4.82913e-09	3.73277e-09	BIRC5/AURKB/ECT2/KIF18B/E2F7/PRC1/CDC6/KIF23/PLK1/AURKA/CDCA8/RACGAP1/ORC6/ASPM/KIF20A/INCENP/KIF14/BLM/PLK4/E2F8	20
GO:0044818	BP	GO:0044818	mitotic G2/M transition checkpoint	11/336	50/18903	9.56686e-10	2.28795e-08	1.76851e-08	CDK1/CDC6/PLK1/TICRR/ORC1/DTL/TOPBP1/CHEK1/BRCA1/BLM/CLSPN	11
GO:0010972	BP	GO:0010972	negative regulation of G2/M transition of mitotic cell cycle	12/336	64/18903	1.17334e-09	2.78468e-08	2.15247e-08	AURKB/CDK1/CDC6/PLK1/TICRR/ORC1/DTL/TOPBP1/CHEK1/BRCA1/BLM/CLSPN	12
GO:0044843	BP	GO:0044843	cell cycle G1/S phase transition	23/336	280/18903	1.24072e-09	2.92228e-08	2.25883e-08	FAM83D/SKP2/EIF4EBP1/E2F7/CDKN3/RRM2/CCNA2/CDC6/CCNE1/EZH2/GTSE1/E2F1/PRKDC/CDC25A/IQGAP3/CDK4/CHEK2/RRM1/KIF14/CDC7/DBF4/TFDP1/CDK2	23
GO:0051656	BP	GO:0051656	establishment of organelle localization	29/336	437/18903	1.26624e-09	2.95997e-08	2.28796e-08	FAM83D/BIRC5/AURKB/CENPF/CENPA/SAPCD2/NUF2/CDCA5/LMNB2/SPAG5/CCNB1/KIF2C/NUSAP1/KIFC1/MAD2L1/PLK1/CDT1/NDC80/ESPL1/CDCA8/LMNB1/PSRC1/INCENP/KIF14/CENPE/KIF18A/CENPQ/RAN/KIF22	29
GO:0007127	BP	GO:0007127	meiosis I	16/336	131/18903	1.51704e-09	3.46238e-08	2.67631e-08	TRIP13/RAD51AP1/CCNB2/TOP2A/RAD54L/CCNE1/CKS2/PTTG1/PLK1/AURKA/RAD51/NDC80/ESPL1/EME1/MND1/PSMC3IP	16
GO:0090231	BP	GO:0090231	regulation of spindle checkpoint	8/336	21/18903	1.52572e-09	3.46238e-08	2.67631e-08	BIRC5/AURKB/CCNB1/MAD2L1/CDT1/NDC80/CDCA8/INCENP	8
GO:0090266	BP	GO:0090266	regulation of mitotic cell cycle spindle assembly checkpoint	8/336	21/18903	1.52572e-09	3.46238e-08	2.67631e-08	BIRC5/AURKB/CCNB1/MAD2L1/CDT1/NDC80/CDCA8/INCENP	8
GO:1903504	BP	GO:1903504	regulation of mitotic spindle checkpoint	8/336	21/18903	1.52572e-09	3.46238e-08	2.67631e-08	BIRC5/AURKB/CCNB1/MAD2L1/CDT1/NDC80/CDCA8/INCENP	8
GO:2000105	BP	GO:2000105	positive regulation of DNA-templated DNA replication	7/336	14/18903	1.62453e-09	3.65989e-08	2.82898e-08	E2F7/CDT1/CDC7/DBF4/STOML2/E2F8/CDK2	7
GO:1902750	BP	GO:1902750	negative regulation of cell cycle G2/M phase transition	12/336	66/18903	1.70369e-09	3.81062e-08	2.94549e-08	AURKB/CDK1/CDC6/PLK1/TICRR/ORC1/DTL/TOPBP1/CHEK1/BRCA1/BLM/CLSPN	12
GO:1905821	BP	GO:1905821	positive regulation of chromosome condensation	5/336	5/18903	1.72301e-09	3.82632e-08	2.95763e-08	NCAPH/NCAPD2/SMC4/NCAPG/SMC2	5
GO:0000082	BP	GO:0000082	G1/S transition of mitotic cell cycle	21/336	250/18903	4.44639e-09	9.80413e-08	7.57828e-08	SKP2/EIF4EBP1/E2F7/CDKN3/RRM2/CDC6/CCNE1/EZH2/GTSE1/E2F1/PRKDC/CDC25A/IQGAP3/CDK4/CHEK2/RRM1/KIF14/CDC7/DBF4/TFDP1/CDK2	21
GO:0007095	BP	GO:0007095	mitotic G2 DNA damage checkpoint signaling	9/336	34/18903	5.64571e-09	1.23609e-07	9.55461e-08	CDK1/PLK1/TICRR/DTL/TOPBP1/CHEK1/BRCA1/BLM/CLSPN	9
GO:0070192	BP	GO:0070192	chromosome organization involved in meiotic cell cycle	12/336	76/18903	9.15699e-09	1.99085e-07	1.53886e-07	TRIP13/NCAPH/NCAPD2/BUB1B/CCNE1/SMC4/RAD51/BUB1/SMC2/MND1/NCAPD3/PSMC3IP	12
GO:0010032	BP	GO:0010032	meiotic chromosome condensation	5/336	6/18903	1.01872e-08	2.19944e-07	1.7001e-07	NCAPH/NCAPD2/SMC4/SMC2/NCAPD3	5
GO:0022616	BP	GO:0022616	DNA strand elongation	9/336	37/18903	1.27763e-08	2.73323e-07	2.1127e-07	MCM4/MCM7/GINS1/PCNA/MCM3/RFC3/RUVBL1/POLD2/LIG1	9
GO:0007062	BP	GO:0007062	sister chromatid cohesion	11/336	63/18903	1.28354e-08	2.73323e-07	2.1127e-07	CDC20/CDCA5/BUB1B/PLK1/ESPL1/BUB1/DSCC1/FEN1/DDX11/HASPIN/KIF22	11
GO:0051987	BP	GO:0051987	positive regulation of attachment of spindle microtubules to kinetochore	6/336	11/18903	1.29304e-08	2.73474e-07	2.11386e-07	BIRC5/AURKB/CCNB1/CDCA8/INCENP/RCC2	6
GO:1901970	BP	GO:1901970	positive regulation of mitotic sister chromatid separation	7/336	18/18903	1.41681e-08	2.97626e-07	2.30055e-07	BIRC5/AURKB/DLGAP5/CDT1/ESPL1/CDCA8/INCENP	7
GO:0010971	BP	GO:0010971	positive regulation of G2/M transition of mitotic cell cycle	8/336	28/18903	2.09059e-08	4.36218e-07	3.37183e-07	CDK1/CCNB1/DTL/CDC25A/CDK4/RRM1/CDC7/RCC2	8
GO:0000079	BP	GO:0000079	regulation of cyclin-dependent protein serine/threonine kinase activity	14/336	117/18903	2.12022e-08	4.39451e-07	3.39682e-07	CDKN3/CCNB2/CCNA2/CDC6/CCNE1/CKS2/CCNB1/PLK1/PKMYT1/CKS1B/CDC25A/PSRC1/BLM/CCNF	14
GO:1901978	BP	GO:1901978	positive regulation of cell cycle checkpoint	7/336	19/18903	2.20918e-08	4.54857e-07	3.5159e-07	BIRC5/AURKB/PBK/MAD2L1/NDC80/CDCA8/INCENP	7
GO:0006403	BP	GO:0006403	RNA localization	18/336	202/18903	2.3164e-08	4.73795e-07	3.66229e-07	IGF2BP3/RFTN1/FBL/XPOT/CCT5/ALYREF/NUP205/DDX39A/NUP155/DKC1/RUVBL1/CCT4/UPF3B/TCP1/NXT1/CKAP5/RAN/NUP37	18
GO:0090232	BP	GO:0090232	positive regulation of spindle checkpoint	6/336	12/18903	2.54742e-08	5.14282e-07	3.97523e-07	BIRC5/AURKB/MAD2L1/NDC80/CDCA8/INCENP	6
GO:0090267	BP	GO:0090267	positive regulation of mitotic cell cycle spindle assembly checkpoint	6/336	12/18903	2.54742e-08	5.14282e-07	3.97523e-07	BIRC5/AURKB/MAD2L1/NDC80/CDCA8/INCENP	6
GO:0045740	BP	GO:0045740	positive regulation of DNA replication	9/336	40/18903	2.67947e-08	5.37449e-07	4.15431e-07	E2F7/CDK1/CDT1/PCNA/CDC7/DBF4/STOML2/E2F8/CDK2	9
GO:0032886	BP	GO:0032886	regulation of microtubule-based process	20/336	252/18903	2.72441e-08	5.42961e-07	4.19691e-07	TPX2/STMN1/FKBP4/SKA1/SPAG5/PLK1/AURKA/CKAP2/SKA3/PSRC1/TACC3/WDR62/BRCA1/KIF18A/KIF15/CCNF/PLK4/SKA2/CKAP5/BORA	20
GO:1904029	BP	GO:1904029	regulation of cyclin-dependent protein kinase activity	14/336	120/18903	2.94194e-08	5.82579e-07	4.50315e-07	CDKN3/CCNB2/CCNA2/CDC6/CCNE1/CKS2/CCNB1/PLK1/PKMYT1/CKS1B/CDC25A/PSRC1/BLM/CCNF	14
GO:0031109	BP	GO:0031109	microtubule polymerization or depolymerization	14/336	124/18903	4.48447e-08	8.82418e-07	6.82081e-07	KIF18B/TPX2/STMN1/FKBP4/SKA1/KIF2C/CKAP2/SKA3/PSRC1/KIF18A/MZT1/SKA2/CKAP5/TUBG1	14
GO:1902751	BP	GO:1902751	positive regulation of cell cycle G2/M phase transition	8/336	31/18903	5.06507e-08	9.90397e-07	7.65545e-07	CDK1/CCNB1/DTL/CDC25A/CDK4/RRM1/CDC7/RCC2	8
GO:0007143	BP	GO:0007143	female meiotic nuclear division	8/336	33/18903	8.64253e-08	1.67935e-06	1.29808e-06	TRIP13/NCAPH/CCNB2/TTK/TOP2A/PLK1/AURKA/NDC80	8
GO:0032467	BP	GO:0032467	positive regulation of cytokinesis	9/336	46/18903	9.82911e-08	1.89806e-06	1.46714e-06	BIRC5/AURKB/ECT2/CDC6/KIF23/CDCA8/RACGAP1/INCENP/KIF14	9
GO:0000723	BP	GO:0000723	telomere maintenance	15/336	154/18903	1.08155e-07	2.07563e-06	1.6044e-06	AURKB/CCNE1/RAD51/NEK2/PCNA/EXO1/PRKDC/FEN1/PIF1/CCT5/DKC1/RUVBL1/BLM/CCT4/TCP1	15
GO:0070507	BP	GO:0070507	regulation of microtubule cytoskeleton organization	15/336	155/18903	1.17841e-07	2.24765e-06	1.73736e-06	TPX2/STMN1/FKBP4/SKA1/SPAG5/PLK1/CKAP2/SKA3/PSRC1/TACC3/KIF18A/KIF15/SKA2/CKAP5/BORA	15
GO:2000779	BP	GO:2000779	regulation of double-strand break repair	14/336	135/18903	1.31848e-07	2.48518e-06	1.92097e-06	FOXM1/RAD51AP1/RAD51/RMI2/TIMELESS/PRKDC/AUNIP/PARPBP/POLQ/CHEK1/DDX11/RUVBL1/FIGNL1/DEK	14
GO:0000212	BP	GO:0000212	meiotic spindle organization	6/336	15/18903	1.31893e-07	2.48518e-06	1.92097e-06	CCNB2/AURKA/NDC80/ESPL1/ASPM/TUBG1	6
GO:0035825	BP	GO:0035825	homologous recombination	10/336	65/18903	2.07279e-07	3.88211e-06	3.00074e-06	TRIP13/RAD51AP1/TOP2A/RAD54L/RAD51/TOPBP1/EME1/MND1/BRCA1/PSMC3IP	10
GO:0032200	BP	GO:0032200	telomere organization	16/336	185/18903	2.12712e-07	3.96001e-06	3.06096e-06	AURKB/CCNE1/EZH2/RAD51/NEK2/PCNA/EXO1/PRKDC/FEN1/PIF1/CCT5/DKC1/RUVBL1/BLM/CCT4/TCP1	16
GO:0033314	BP	GO:0033314	mitotic DNA replication checkpoint signaling	5/336	10/18903	4.03446e-07	7.46616e-06	5.7711e-06	CDC6/TICRR/ORC1/TOPBP1/CLSPN	5
GO:0046112	BP	GO:0046112	nucleobase biosynthetic process	6/336	18/18903	4.67621e-07	8.55196e-06	6.61039e-06	SHMT2/HPRT1/PAICS/CAD/CTPS1/PPAT	6
GO:0051782	BP	GO:0051782	negative regulation of cell division	6/336	18/18903	4.67621e-07	8.55196e-06	6.61039e-06	AURKB/E2F7/ORC6/ASPM/BLM/E2F8	6
GO:1902292	BP	GO:1902292	cell cycle DNA replication initiation	4/336	5/18903	4.83518e-07	8.59005e-06	6.63983e-06	MCM2/MCM4/MCM3/GINS3	4
GO:1902315	BP	GO:1902315	nuclear cell cycle DNA replication initiation	4/336	5/18903	4.83518e-07	8.59005e-06	6.63983e-06	MCM2/MCM4/MCM3/GINS3	4
GO:1902975	BP	GO:1902975	mitotic DNA replication initiation	4/336	5/18903	4.83518e-07	8.59005e-06	6.63983e-06	MCM2/MCM4/MCM3/GINS3	4
GO:1903932	BP	GO:1903932	regulation of DNA primase activity	4/336	5/18903	4.83518e-07	8.59005e-06	6.63983e-06	GINS2/GINS1/GINS4/GINS3	4
GO:1903934	BP	GO:1903934	positive regulation of DNA primase activity	4/336	5/18903	4.83518e-07	8.59005e-06	6.63983e-06	GINS2/GINS1/GINS4/GINS3	4
GO:0045005	BP	GO:0045005	DNA-templated DNA replication maintenance of fidelity	9/336	57/18903	6.7593e-07	1.19401e-05	9.22935e-06	RAD51/TIMELESS/PCNA/EME1/MCM8/ALYREF/BRCA1/DDX11/BLM	9
GO:0060623	BP	GO:0060623	regulation of chromosome condensation	5/336	11/18903	7.28876e-07	1.28027e-05	9.89607e-06	NCAPH/NCAPD2/SMC4/NCAPG/SMC2	5
GO:0000018	BP	GO:0000018	regulation of DNA recombination	13/336	133/18903	7.37659e-07	1.28842e-05	9.95905e-06	RAD51AP1/RAD51/KPNA2/RMI2/TIMELESS/PARPBP/POLQ/ALYREF/CHEK1/MSH6/RUVBL1/FIGNL1/BLM	13
GO:2001020	BP	GO:2001020	regulation of response to DNA damage stimulus	20/336	312/18903	8.65435e-07	1.50315e-05	1.16189e-05	FOXM1/PBK/RAD51AP1/DDIAS/RAD51/RMI2/TIMELESS/PCNA/PRKDC/AUNIP/PARPBP/POLQ/CHEK2/CHEK1/BRCA1/DDX11/WDR76/RUVBL1/FIGNL1/DEK	20
GO:0051653	BP	GO:0051653	spindle localization	9/336	59/18903	9.15084e-07	1.58055e-05	1.22172e-05	CENPA/SAPCD2/SPAG5/NUSAP1/MAD2L1/PLK1/NDC80/ESPL1/ASPM	9
GO:0006338	BP	GO:0006338	chromatin remodeling	22/336	373/18903	9.95349e-07	1.70969e-05	1.32154e-05	CENPW/MCM2/HMGA1/OIP5/RAD54L/LMNB2/EZH2/ASF1B/HJURP/CHAF1A/LMNB1/HMGB2/CHEK1/HELLS/ERCC6L/RUVBL1/CHAF1B/DEK/DNMT1/SUV39H1/MIS18A/CDK2	22
GO:0090435	BP	GO:0090435	protein localization to nuclear envelope	5/336	12/18903	1.23131e-06	2.10337e-05	1.62584e-05	LMNB2/PLK1/LMNB1/NUP155/INTS13	5
GO:0006282	BP	GO:0006282	regulation of DNA repair	16/336	212/18903	1.33163e-06	2.26232e-05	1.7487e-05	FOXM1/RAD51AP1/RAD51/RMI2/TIMELESS/PCNA/PRKDC/AUNIP/PARPBP/POLQ/CHEK1/BRCA1/DDX11/RUVBL1/FIGNL1/DEK	16
GO:0009112	BP	GO:0009112	nucleobase metabolic process	7/336	34/18903	1.87517e-06	3.16842e-05	2.44909e-05	TYMS/SHMT2/HPRT1/PAICS/CAD/CTPS1/PPAT	7
GO:0090235	BP	GO:0090235	regulation of metaphase plate congression	5/336	13/18903	1.97175e-06	3.3136e-05	2.56131e-05	BIRC5/AURKB/SPAG5/CDCA8/INCENP	5
GO:0007100	BP	GO:0007100	mitotic centrosome separation	5/336	14/18903	3.02253e-06	5.05217e-05	3.90517e-05	AURKA/NEK2/KIF11/RANBP1/CHEK1	5
GO:0031055	BP	GO:0031055	chromatin remodeling at centromere	4/336	7/18903	3.29024e-06	5.41236e-05	4.18358e-05	CENPW/OIP5/HJURP/MIS18A	4
GO:0034080	BP	GO:0034080	CENP-A containing chromatin assembly	4/336	7/18903	3.29024e-06	5.41236e-05	4.18358e-05	CENPW/OIP5/HJURP/MIS18A	4
GO:1903490	BP	GO:1903490	positive regulation of mitotic cytokinesis	4/336	7/18903	3.29024e-06	5.41236e-05	4.18358e-05	BIRC5/AURKB/CDCA8/INCENP	4
GO:0006541	BP	GO:0006541	glutamine metabolic process	6/336	25/18903	4.01591e-06	6.5713e-05	5.07941e-05	PHGDH/ASNS/SLC38A1/CAD/CTPS1/PPAT	6
GO:0040001	BP	GO:0040001	establishment of mitotic spindle localization	7/336	38/18903	4.13854e-06	6.73651e-05	5.20711e-05	CENPA/SAPCD2/NUSAP1/MAD2L1/PLK1/NDC80/ESPL1	7
GO:0051299	BP	GO:0051299	centrosome separation	5/336	15/18903	4.46785e-06	7.19717e-05	5.56318e-05	AURKA/NEK2/KIF11/RANBP1/CHEK1	5
GO:1904874	BP	GO:1904874	positive regulation of telomerase RNA localization to Cajal body	5/336	15/18903	4.46785e-06	7.19717e-05	5.56318e-05	CCT5/DKC1/RUVBL1/CCT4/TCP1	5
GO:0051293	BP	GO:0051293	establishment of spindle localization	8/336	54/18903	4.68075e-06	7.50126e-05	5.79824e-05	CENPA/SAPCD2/SPAG5/NUSAP1/MAD2L1/PLK1/NDC80/ESPL1	8
GO:0010569	BP	GO:0010569	regulation of double-strand break repair via homologous recombination	9/336	72/18903	5.06124e-06	8.06943e-05	6.23741e-05	RAD51AP1/RAD51/RMI2/TIMELESS/PARPBP/POLQ/CHEK1/RUVBL1/FIGNL1	9
GO:0071163	BP	GO:0071163	DNA replication preinitiation complex assembly	3/336	3/18903	5.56682e-06	8.83023e-05	6.82548e-05	CDC45/CDT1/GMNN	3
GO:0000731	BP	GO:0000731	DNA synthesis involved in DNA repair	7/336	40/18903	5.93011e-06	9.35873e-05	7.234e-05	PCLAF/DTL/PCNA/RRM1/RFC3/POLE2/POLD2	7
GO:0051438	BP	GO:0051438	regulation of ubiquitin-protein transferase activity	8/336	56/18903	6.19615e-06	9.72921e-05	7.52037e-05	UBE2S/UBE2C/CDC20/BUB1B/ARRDC3/MAD2L1/PLK1/DCUN1D5	8
GO:0090306	BP	GO:0090306	meiotic spindle assembly	4/336	8/18903	6.48816e-06	0.000100357	7.75725e-05	CCNB2/AURKA/NDC80/ASPM	4
GO:1902423	BP	GO:1902423	regulation of attachment of mitotic spindle microtubules to kinetochore	4/336	8/18903	6.48816e-06	0.000100357	7.75725e-05	BIRC5/AURKB/CDCA8/INCENP	4
GO:1902425	BP	GO:1902425	positive regulation of attachment of mitotic spindle microtubules to kinetochore	4/336	8/18903	6.48816e-06	0.000100357	7.75725e-05	BIRC5/AURKB/CDCA8/INCENP	4
GO:0006997	BP	GO:0006997	nucleus organization	12/336	139/18903	7.23712e-06	0.000111387	8.60988e-05	CDK1/LMNB2/PLK1/LMNB1/HMGB2/NEMP1/VRK1/CHEK1/NUP205/DDX11/NUP155/SUV39H1	12
GO:0007131	BP	GO:0007131	reciprocal meiotic recombination	8/336	58/18903	8.10697e-06	0.000123552	9.55016e-05	TRIP13/RAD51AP1/TOP2A/RAD54L/RAD51/EME1/MND1/PSMC3IP	8
GO:0140527	BP	GO:0140527	reciprocal homologous recombination	8/336	58/18903	8.10697e-06	0.000123552	9.55016e-05	TRIP13/RAD51AP1/TOP2A/RAD54L/RAD51/EME1/MND1/PSMC3IP	8
GO:0010212	BP	GO:0010212	response to ionizing radiation	12/336	143/18903	9.68327e-06	0.000146855	0.000113514	ECT2/RAD51AP1/RAD54L/RAD51/TICRR/PRKDC/TOPBP1/XRCC2/CHEK2/BRCA1/FIGNL1/BLM	12
GO:0009124	BP	GO:0009124	nucleoside monophosphate biosynthetic process	7/336	43/18903	9.79168e-06	0.000147778	0.000114228	TK1/UCK2/TYMS/HPRT1/PAICS/CAD/PPAT	7
GO:0046602	BP	GO:0046602	regulation of mitotic centrosome separation	4/336	9/18903	1.15149e-05	0.000172946	0.000133682	NEK2/KIF11/RANBP1/CHEK1	4
GO:1904872	BP	GO:1904872	regulation of telomerase RNA localization to Cajal body	5/336	18/18903	1.21996e-05	0.00018235	0.00014095	CCT5/DKC1/RUVBL1/CCT4/TCP1	5
GO:0051053	BP	GO:0051053	negative regulation of DNA metabolic process	12/336	149/18903	1.47066e-05	0.00021877	0.000169102	CDC6/CDT1/RMI2/TIMELESS/GMNN/AUNIP/PARPBP/POLQ/PIF1/CHEK1/MSH6/BLM	12
GO:0007019	BP	GO:0007019	microtubule depolymerization	7/336	46/18903	1.55377e-05	0.000230032	0.000177807	KIF18B/TPX2/STMN1/KIF2C/CKAP2/KIF18A/CKAP5	7
GO:0009148	BP	GO:0009148	pyrimidine nucleoside triphosphate biosynthetic process	5/336	19/18903	1.63162e-05	0.00023594	0.000182374	UCK2/TYMS/CAD/CTPS1/DTYMK	5
GO:0090670	BP	GO:0090670	RNA localization to Cajal body	5/336	19/18903	1.63162e-05	0.00023594	0.000182374	CCT5/DKC1/RUVBL1/CCT4/TCP1	5
GO:0090671	BP	GO:0090671	telomerase RNA localization to Cajal body	5/336	19/18903	1.63162e-05	0.00023594	0.000182374	CCT5/DKC1/RUVBL1/CCT4/TCP1	5
GO:0090672	BP	GO:0090672	telomerase RNA localization	5/336	19/18903	1.63162e-05	0.00023594	0.000182374	CCT5/DKC1/RUVBL1/CCT4/TCP1	5
GO:0090685	BP	GO:0090685	RNA localization to nucleus	5/336	19/18903	1.63162e-05	0.00023594	0.000182374	CCT5/DKC1/RUVBL1/CCT4/TCP1	5
GO:0090224	BP	GO:0090224	regulation of spindle organization	7/336	47/18903	1.7981e-05	0.000258809	0.000200051	TPX2/SPAG5/PLK1/PSRC1/TACC3/KIF15/BORA	7
GO:0051443	BP	GO:0051443	positive regulation of ubiquitin-protein transferase activity	6/336	32/18903	1.85022e-05	0.000265084	0.000204902	UBE2S/UBE2C/CDC20/ARRDC3/PLK1/DCUN1D5	6
GO:0009113	BP	GO:0009113	purine nucleobase biosynthetic process	4/336	10/18903	1.89226e-05	0.00026741	0.0002067	SHMT2/HPRT1/PAICS/PPAT	4
GO:1902412	BP	GO:1902412	regulation of mitotic cytokinesis	4/336	10/18903	1.89226e-05	0.00026741	0.0002067	BIRC5/AURKB/CDCA8/INCENP	4
GO:1904851	BP	GO:1904851	positive regulation of establishment of protein localization to telomere	4/336	10/18903	1.89226e-05	0.00026741	0.0002067	CCT5/DKC1/CCT4/TCP1	4
GO:0031297	BP	GO:0031297	replication fork processing	7/336	48/18903	2.07329e-05	0.000291668	0.00022545	RAD51/PCNA/EME1/ALYREF/BRCA1/DDX11/BLM	7
GO:0009314	BP	GO:0009314	response to radiation	22/336	452/18903	2.13801e-05	0.000299418	0.000231441	AURKB/ECT2/PBK/RAD51AP1/RAD54L/PCLAF/RAD51/TICRR/DTL/PCNA/PRKDC/CDC25A/TOPBP1/XRCC2/FEN1/CHEK2/CHEK1/BRCA1/MSH6/FIGNL1/FANCG/BLM	22
GO:0007057	BP	GO:0007057	spindle assembly involved in female meiosis I	3/336	4/18903	2.1973e-05	0.000302275	0.000233649	CCNB2/AURKA/NDC80	3
GO:0072719	BP	GO:0072719	cellular response to cisplatin	3/336	4/18903	2.1973e-05	0.000302275	0.000233649	RAD51/TIMELESS/DDX11	3
GO:1905340	BP	GO:1905340	regulation of protein localization to kinetochore	3/336	4/18903	2.1973e-05	0.000302275	0.000233649	CDT1/NDC80/CENPQ	3
GO:1905342	BP	GO:1905342	positive regulation of protein localization to kinetochore	3/336	4/18903	2.1973e-05	0.000302275	0.000233649	CDT1/NDC80/CENPQ	3
GO:0031110	BP	GO:0031110	regulation of microtubule polymerization or depolymerization	9/336	87/18903	2.41521e-05	0.000330788	0.000255689	TPX2/STMN1/FKBP4/SKA1/CKAP2/SKA3/PSRC1/SKA2/CKAP5	9
GO:0032212	BP	GO:0032212	positive regulation of telomere maintenance via telomerase	6/336	34/18903	2.66497e-05	0.000363395	0.000280893	AURKB/NEK2/CCT5/DKC1/CCT4/TCP1	6
GO:0007063	BP	GO:0007063	regulation of sister chromatid cohesion	5/336	21/18903	2.77306e-05	0.000376482	0.000291008	CDCA5/ESPL1/BUB1/FEN1/DDX11	5
GO:0044771	BP	GO:0044771	meiotic cell cycle phase transition	4/336	11/18903	2.9319e-05	0.000387884	0.000299822	CCNB2/TTK/NDC80/CDC25A	4
GO:0070203	BP	GO:0070203	regulation of establishment of protein localization to telomere	4/336	11/18903	2.9319e-05	0.000387884	0.000299822	CCT5/DKC1/CCT4/TCP1	4
GO:0072711	BP	GO:0072711	cellular response to hydroxyurea	4/336	11/18903	2.9319e-05	0.000387884	0.000299822	RAD51/TIMELESS/DDX11/BLM	4
GO:1904668	BP	GO:1904668	positive regulation of ubiquitin protein ligase activity	4/336	11/18903	2.9319e-05	0.000387884	0.000299822	UBE2S/UBE2C/CDC20/PLK1	4
GO:1904869	BP	GO:1904869	regulation of protein localization to Cajal body	4/336	11/18903	2.9319e-05	0.000387884	0.000299822	CCT5/DKC1/CCT4/TCP1	4
GO:1904871	BP	GO:1904871	positive regulation of protein localization to Cajal body	4/336	11/18903	2.9319e-05	0.000387884	0.000299822	CCT5/DKC1/CCT4/TCP1	4
GO:0006301	BP	GO:0006301	postreplication repair	6/336	35/18903	3.16859e-05	0.000417421	0.000322653	PCLAF/DTL/PCNA/BRCA1/POLE2/POLD2	6
GO:0050657	BP	GO:0050657	nucleic acid transport	12/336	163/18903	3.60395e-05	0.000470784	0.000363901	IGF2BP3/RFTN1/XPOT/ALYREF/NUP205/DDX39A/NUP155/UPF3B/NXT1/CKAP5/RAN/NUP37	12
GO:0050658	BP	GO:0050658	RNA transport	12/336	163/18903	3.60395e-05	0.000470784	0.000363901	IGF2BP3/RFTN1/XPOT/ALYREF/NUP205/DDX39A/NUP155/UPF3B/NXT1/CKAP5/RAN/NUP37	12
GO:0032210	BP	GO:0032210	regulation of telomere maintenance via telomerase	7/336	53/18903	4.02261e-05	0.000523276	0.000404475	AURKB/NEK2/PIF1/CCT5/DKC1/CCT4/TCP1	7
GO:0051781	BP	GO:0051781	positive regulation of cell division	9/336	93/18903	4.12602e-05	0.000534491	0.000413144	BIRC5/AURKB/ECT2/CDC6/KIF23/CDCA8/RACGAP1/INCENP/KIF14	9
GO:0051236	BP	GO:0051236	establishment of RNA localization	12/336	166/18903	4.31095e-05	0.000548028	0.000423608	IGF2BP3/RFTN1/XPOT/ALYREF/NUP205/DDX39A/NUP155/UPF3B/NXT1/CKAP5/RAN/NUP37	12
GO:0070202	BP	GO:0070202	regulation of establishment of protein localization to chromosome	4/336	12/18903	4.33628e-05	0.000548028	0.000423608	CCT5/DKC1/CCT4/TCP1	4
GO:0072710	BP	GO:0072710	response to hydroxyurea	4/336	12/18903	4.33628e-05	0.000548028	0.000423608	RAD51/TIMELESS/DDX11/BLM	4
GO:1903405	BP	GO:1903405	protein localization to nuclear body	4/336	12/18903	4.33628e-05	0.000548028	0.000423608	CCT5/DKC1/CCT4/TCP1	4
GO:1904816	BP	GO:1904816	positive regulation of protein localization to chromosome, telomeric region	4/336	12/18903	4.33628e-05	0.000548028	0.000423608	CCT5/DKC1/CCT4/TCP1	4
GO:1904867	BP	GO:1904867	protein localization to Cajal body	4/336	12/18903	4.33628e-05	0.000548028	0.000423608	CCT5/DKC1/CCT4/TCP1	4
GO:1904358	BP	GO:1904358	positive regulation of telomere maintenance via telomere lengthening	6/336	37/18903	4.40452e-05	0.000554398	0.000428532	AURKB/NEK2/CCT5/DKC1/CCT4/TCP1	6
GO:0006298	BP	GO:0006298	mismatch repair	6/336	38/18903	5.15276e-05	0.000645966	0.000499311	RNASEH2A/PCNA/EXO1/MCM8/MSH6/LIG1	6
GO:0007056	BP	GO:0007056	spindle assembly involved in female meiosis	3/336	5/18903	5.42073e-05	0.000668772	0.000516939	CCNB2/AURKA/NDC80	3
GO:0072718	BP	GO:0072718	response to cisplatin	3/336	5/18903	5.42073e-05	0.000668772	0.000516939	RAD51/TIMELESS/DDX11	3
GO:0090666	BP	GO:0090666	scaRNA localization to Cajal body	3/336	5/18903	5.42073e-05	0.000668772	0.000516939	DKC1/CCT4/TCP1	3
GO:1905784	BP	GO:1905784	regulation of anaphase-promoting complex-dependent catabolic process	3/336	5/18903	5.42073e-05	0.000668772	0.000516939	CDC20/PLK1/CDK2	3
GO:1904666	BP	GO:1904666	regulation of ubiquitin protein ligase activity	5/336	24/18903	5.54391e-05	0.000681265	0.000526596	UBE2S/UBE2C/CDC20/MAD2L1/PLK1	5
GO:0007144	BP	GO:0007144	female meiosis I	4/336	13/18903	6.17588e-05	0.000755937	0.000584316	TRIP13/CCNB2/AURKA/NDC80	4
GO:0009123	BP	GO:0009123	nucleoside monophosphate metabolic process	8/336	77/18903	6.6422e-05	0.000809827	0.000625971	TK1/UCK2/TYMS/HPRT1/PAICS/CAD/DTYMK/PPAT	8
GO:0009147	BP	GO:0009147	pyrimidine nucleoside triphosphate metabolic process	5/336	25/18903	6.82949e-05	0.00082298	0.000636137	UCK2/TYMS/CAD/CTPS1/DTYMK	5
GO:0019985	BP	GO:0019985	translesion synthesis	5/336	25/18903	6.82949e-05	0.00082298	0.000636137	PCLAF/DTL/PCNA/POLE2/POLD2	5
GO:0031145	BP	GO:0031145	anaphase-promoting complex-dependent catabolic process	5/336	25/18903	6.82949e-05	0.00082298	0.000636137	UBE2S/UBE2C/CDC20/PLK1/CDK2	5
GO:0032506	BP	GO:0032506	cytokinetic process	6/336	40/18903	6.95337e-05	0.000831462	0.000642694	AURKB/ECT2/ANLN/CEP55/RACGAP1/KIF20A	6
GO:0051294	BP	GO:0051294	establishment of spindle orientation	6/336	40/18903	6.95337e-05	0.000831462	0.000642694	CENPA/SAPCD2/SPAG5/MAD2L1/PLK1/NDC80	6
GO:0036297	BP	GO:0036297	interstrand cross-link repair	6/336	41/18903	8.02464e-05	0.000955885	0.000738869	RAD51AP1/FANCI/RAD51/MCM8/NEIL3/FANCG	6
GO:0051307	BP	GO:0051307	meiotic chromosome separation	5/336	26/18903	8.3331e-05	0.00098508	0.000761436	NCAPH/TTK/TOP2A/ESPL1/EME1	5
GO:2000001	BP	GO:2000001	regulation of DNA damage checkpoint	5/336	26/18903	8.3331e-05	0.00098508	0.000761436	PBK/RAD51/CHEK2/BRCA1/WDR76	5
GO:0001833	BP	GO:0001833	inner cell mass cell proliferation	4/336	14/18903	8.52533e-05	0.000996438	0.000770215	GINS1/NCAPG2/GINS4/CHEK1	4
GO:1904814	BP	GO:1904814	regulation of protein localization to chromosome, telomeric region	4/336	14/18903	8.52533e-05	0.000996438	0.000770215	CCT5/DKC1/CCT4/TCP1	4
GO:1990173	BP	GO:1990173	protein localization to nucleoplasm	4/336	14/18903	8.52533e-05	0.000996438	0.000770215	CCT5/DKC1/CCT4/TCP1	4
GO:0048144	BP	GO:0048144	fibroblast proliferation	9/336	103/18903	9.21877e-05	0.00107345	0.000829744	CDK1/CCNA2/CDC6/CKS2/CCNB1/CKS1B/E2F1/CDK4/E2F8	9
GO:0010833	BP	GO:0010833	telomere maintenance via telomere lengthening	8/336	81/18903	9.54785e-05	0.00110762	0.000856156	AURKB/RAD51/NEK2/PIF1/CCT5/DKC1/CCT4/TCP1	8
GO:1904356	BP	GO:1904356	regulation of telomere maintenance via telomere lengthening	7/336	61/18903	0.000100827	0.00116532	0.000900758	AURKB/NEK2/PIF1/CCT5/DKC1/CCT4/TCP1	7
GO:0006284	BP	GO:0006284	base-excision repair	6/336	43/18903	0.000105602	0.00120513	0.000931524	PCNA/UNG/POLQ/FEN1/NEIL3/LIG1	6
GO:0060236	BP	GO:0060236	regulation of mitotic spindle organization	6/336	43/18903	0.000105602	0.00120513	0.000931524	TPX2/PLK1/PSRC1/TACC3/KIF15/BORA	6
GO:0000912	BP	GO:0000912	assembly of actomyosin apparatus involved in cytokinesis	3/336	6/18903	0.000106984	0.00120513	0.000931524	ECT2/ANLN/RACGAP1	3
GO:0000915	BP	GO:0000915	actomyosin contractile ring assembly	3/336	6/18903	0.000106984	0.00120513	0.000931524	ECT2/ANLN/RACGAP1	3
GO:0008315	BP	GO:0008315	G2/MI transition of meiotic cell cycle	3/336	6/18903	0.000106984	0.00120513	0.000931524	CCNB2/NDC80/CDC25A	3
GO:0016321	BP	GO:0016321	female meiosis chromosome segregation	3/336	6/18903	0.000106984	0.00120513	0.000931524	NCAPH/TTK/PLK1	3
GO:0042148	BP	GO:0042148	strand invasion	3/336	6/18903	0.000106984	0.00120513	0.000931524	RAD51/XRCC2/PSMC3IP	3
GO:0016446	BP	GO:0016446	somatic hypermutation of immunoglobulin genes	4/336	15/18903	0.00011463	0.00128196	0.000990912	EXO1/UNG/POLQ/MSH6	4
GO:2000104	BP	GO:2000104	negative regulation of DNA-templated DNA replication	4/336	15/18903	0.00011463	0.00128196	0.000990912	CDT1/TIMELESS/GMNN/BLM	4
GO:1902806	BP	GO:1902806	regulation of cell cycle G1/S phase transition	13/336	213/18903	0.0001191	0.00132717	0.00102586	FAM83D/E2F7/RRM2/CDC6/EZH2/GTSE1/E2F1/PRKDC/CHEK2/RRM1/KIF14/TFDP1/CDK2	13
GO:2000045	BP	GO:2000045	regulation of G1/S transition of mitotic cell cycle	12/336	185/18903	0.000122361	0.00135865	0.00105019	E2F7/RRM2/CDC6/EZH2/GTSE1/E2F1/PRKDC/CHEK2/RRM1/KIF14/TFDP1/CDK2	12
GO:0009262	BP	GO:0009262	deoxyribonucleotide metabolic process	6/336	45/18903	0.000136941	0.00150709	0.00116493	RRM2/TYMS/UNG/RRM1/DTYMK/DERA	6
GO:0019692	BP	GO:0019692	deoxyribose phosphate metabolic process	6/336	45/18903	0.000136941	0.00150709	0.00116493	RRM2/TYMS/UNG/RRM1/DTYMK/DERA	6
GO:0045143	BP	GO:0045143	homologous chromosome segregation	7/336	64/18903	0.000137185	0.00150709	0.00116493	TRIP13/CCNE1/PTTG1/PLK1/ESPL1/MND1/PSMC3IP	7
GO:0010458	BP	GO:0010458	exit from mitosis	5/336	29/18903	0.000144004	0.00157644	0.00121854	UBE2S/UBE2C/CDCA5/ANLN/KNTC1	5
GO:0071478	BP	GO:0071478	cellular response to radiation	12/336	189/18903	0.000149676	0.00162125	0.00125318	AURKB/ECT2/PBK/RAD51AP1/RAD51/PCNA/CDC25A/CHEK2/CHEK1/BRCA1/FIGNL1/BLM	12
GO:0002566	BP	GO:0002566	somatic diversification of immune receptors via somatic mutation	4/336	16/18903	0.000150705	0.00162125	0.00125318	EXO1/UNG/POLQ/MSH6	4
GO:0009263	BP	GO:0009263	deoxyribonucleotide biosynthetic process	4/336	16/18903	0.000150705	0.00162125	0.00125318	RRM2/TYMS/RRM1/DTYMK	4
GO:0009265	BP	GO:0009265	2'-deoxyribonucleotide biosynthetic process	4/336	16/18903	0.000150705	0.00162125	0.00125318	RRM2/TYMS/RRM1/DTYMK	4
GO:0046385	BP	GO:0046385	deoxyribose phosphate biosynthetic process	4/336	16/18903	0.000150705	0.00162125	0.00125318	RRM2/TYMS/RRM1/DTYMK	4
GO:0031100	BP	GO:0031100	animal organ regeneration	7/336	65/18903	0.000151429	0.00162342	0.00125485	PTPRU/CDK1/CCNA2/EZH2/AURKA/TYMS/PCNA	7
GO:1900182	BP	GO:1900182	positive regulation of protein localization to nucleus	8/336	87/18903	0.000158196	0.00169015	0.00130643	ECT2/CDK1/PLK1/CCT5/DKC1/CCT4/TCP1/RAN	8
GO:1903322	BP	GO:1903322	positive regulation of protein modification by small protein conjugation or removal	10/336	137/18903	0.000171876	0.00183001	0.00141454	SKP2/UBE2S/UBE2C/CDC20/FANCI/ARRDC3/PLK1/UBA2/BRCA1/DCUN1D5	10
GO:0051972	BP	GO:0051972	regulation of telomerase activity	6/336	47/18903	0.000175226	0.0018593	0.00143718	AURKB/NEK2/PIF1/DKC1/CCT4/TCP1	6
GO:0032206	BP	GO:0032206	positive regulation of telomere maintenance	7/336	67/18903	0.000183511	0.00192108	0.00148494	AURKB/NEK2/CCT5/DKC1/RUVBL1/CCT4/TCP1	7
GO:0006564	BP	GO:0006564	L-serine biosynthetic process	3/336	7/18903	0.000184755	0.00192108	0.00148494	PHGDH/PSAT1/SHMT2	3
GO:0010216	BP	GO:0010216	maintenance of DNA methylation	3/336	7/18903	0.000184755	0.00192108	0.00148494	UHRF1/HELLS/DNMT1	3
GO:0032075	BP	GO:0032075	positive regulation of nuclease activity	3/336	7/18903	0.000184755	0.00192108	0.00148494	PCNA/HMGB2/DDX11	3
GO:0032466	BP	GO:0032466	negative regulation of cytokinesis	3/336	7/18903	0.000184755	0.00192108	0.00148494	AURKB/E2F7/E2F8	3
GO:0044837	BP	GO:0044837	actomyosin contractile ring organization	3/336	7/18903	0.000184755	0.00192108	0.00148494	ECT2/ANLN/RACGAP1	3
GO:0007096	BP	GO:0007096	regulation of exit from mitosis	4/336	17/18903	0.000194325	0.00200716	0.00155147	UBE2C/CDCA5/ANLN/KNTC1	4
GO:0070200	BP	GO:0070200	establishment of protein localization to telomere	4/336	17/18903	0.000194325	0.00200716	0.00155147	CCT5/DKC1/CCT4/TCP1	4
GO:0007004	BP	GO:0007004	telomere maintenance via telomerase	7/336	69/18903	0.000220873	0.00227382	0.00175759	AURKB/NEK2/PIF1/CCT5/DKC1/CCT4/TCP1	7
GO:0006221	BP	GO:0006221	pyrimidine nucleotide biosynthetic process	5/336	32/18903	0.000233756	0.00238278	0.00184182	UCK2/TYMS/CAD/CTPS1/DTYMK	5
GO:0008156	BP	GO:0008156	negative regulation of DNA replication	5/336	32/18903	0.000233756	0.00238278	0.00184182	CDC6/CDT1/TIMELESS/GMNN/BLM	5
GO:0051642	BP	GO:0051642	centrosome localization	5/336	32/18903	0.000233756	0.00238278	0.00184182	MAD2L1/DLGAP5/AURKA/ASPM/INTS13	5
GO:0000132	BP	GO:0000132	establishment of mitotic spindle orientation	5/336	33/18903	0.000271521	0.0027497	0.00212543	CENPA/SAPCD2/MAD2L1/PLK1/NDC80	5
GO:0061842	BP	GO:0061842	microtubule organizing center localization	5/336	33/18903	0.000271521	0.0027497	0.00212543	MAD2L1/DLGAP5/AURKA/ASPM/INTS13	5
GO:0072331	BP	GO:0072331	signal transduction by p53 class mediator	11/336	173/18903	0.000277042	0.00279035	0.00215685	FOXM1/AURKB/E2F7/BOK/AURKA/GTSE1/E2F1/CHEK2/NOP2/CHEK1/E2F2	11
GO:0031398	BP	GO:0031398	positive regulation of protein ubiquitination	9/336	119/18903	0.00027733	0.00279035	0.00215685	SKP2/UBE2S/UBE2C/CDC20/FANCI/ARRDC3/PLK1/BRCA1/DCUN1D5	9
GO:0006220	BP	GO:0006220	pyrimidine nucleotide metabolic process	6/336	52/18903	0.000308391	0.00309286	0.00239069	UCK2/TYMS/UNG/CAD/CTPS1/DTYMK	6
GO:0009156	BP	GO:0009156	ribonucleoside monophosphate biosynthetic process	5/336	34/18903	0.00031374	0.00309941	0.00239575	UCK2/HPRT1/PAICS/CAD/PPAT	5
GO:0051973	BP	GO:0051973	positive regulation of telomerase activity	5/336	34/18903	0.00031374	0.00309941	0.00239575	AURKB/NEK2/DKC1/CCT4/TCP1	5
GO:0032877	BP	GO:0032877	positive regulation of DNA endoreduplication	2/336	2/18903	0.000315025	0.00309941	0.00239575	E2F7/E2F8	2
GO:0099607	BP	GO:0099607	lateral attachment of mitotic spindle microtubules to kinetochore	2/336	2/18903	0.000315025	0.00309941	0.00239575	AURKB/CENPE	2
GO:1904975	BP	GO:1904975	response to bleomycin	2/336	2/18903	0.000315025	0.00309941	0.00239575	TIMELESS/DDX11	2
GO:1904976	BP	GO:1904976	cellular response to bleomycin	2/336	2/18903	0.000315025	0.00309941	0.00239575	TIMELESS/DDX11	2
GO:0051298	BP	GO:0051298	centrosome duplication	7/336	74/18903	0.000341567	0.00334994	0.0025894	NDC80/WDR62/BRCA1/CCNF/PLK4/CKAP5/CDK2	7
GO:0006278	BP	GO:0006278	RNA-templated DNA biosynthetic process	7/336	75/18903	0.000371075	0.00361653	0.00279546	AURKB/NEK2/PIF1/CCT5/DKC1/CCT4/TCP1	7
GO:0071479	BP	GO:0071479	cellular response to ionizing radiation	7/336	75/18903	0.000371075	0.00361653	0.00279546	ECT2/RAD51AP1/RAD51/CHEK2/BRCA1/FIGNL1/BLM	7
GO:0006144	BP	GO:0006144	purine nucleobase metabolic process	4/336	20/18903	0.000379272	0.00367814	0.00284309	SHMT2/HPRT1/PAICS/PPAT	4
GO:0071168	BP	GO:0071168	protein localization to chromatin	6/336	54/18903	0.000379763	0.00367814	0.00284309	CENPA/CDCA5/EZH2/PLK1/MCM8/VRK1	6
GO:0034504	BP	GO:0034504	protein localization to nucleus	15/336	306/18903	0.000405629	0.00391646	0.0030273	ECT2/CDK1/LMNB2/PLK1/KPNA2/LMNB1/CSE1L/CCT5/NUP155/DKC1/CCT4/INTS13/TCP1/NXT1/RAN	15
GO:0032201	BP	GO:0032201	telomere maintenance via semi-conservative replication	3/336	9/18903	0.000431815	0.00413081	0.00319299	PCNA/FEN1/BLM	3
GO:0035999	BP	GO:0035999	tetrahydrofolate interconversion	3/336	9/18903	0.000431815	0.00413081	0.00319299	MTHFD2/TYMS/SHMT2	3
GO:0085020	BP	GO:0085020	protein K6-linked ubiquitination	3/336	9/18903	0.000431815	0.00413081	0.00319299	UBE2S/UBE2T/BRCA1	3
GO:0032204	BP	GO:0032204	regulation of telomere maintenance	8/336	101/18903	0.00044152	0.00421069	0.00325473	AURKB/NEK2/PIF1/CCT5/DKC1/RUVBL1/CCT4/TCP1	8
GO:0071312	BP	GO:0071312	cellular response to alkaloid	5/336	37/18903	0.000470524	0.00445994	0.00344739	CCNA2/RAD51/TMEM38B/CHEK1/BLM	5
GO:0072528	BP	GO:0072528	pyrimidine-containing compound biosynthetic process	5/336	37/18903	0.000470524	0.00445994	0.00344739	UCK2/TYMS/CAD/CTPS1/DTYMK	5
GO:0006304	BP	GO:0006304	DNA modification	9/336	128/18903	0.000475619	0.00449453	0.00347413	EZH2/UNG/BRCA1/NEIL3/HELLS/DNMT3B/ALKBH2/DNMT1/MIS18A	9
GO:0001832	BP	GO:0001832	blastocyst growth	4/336	22/18903	0.000556793	0.00524567	0.00405473	GINS1/NCAPG2/GINS4/CHEK1	4
GO:0007292	BP	GO:0007292	female gamete generation	10/336	159/18903	0.000567339	0.00532888	0.00411905	TRIP13/NCAPH/CCNB2/TTK/TOP2A/PLK1/AURKA/NDC80/ASPM/MCM8	10
GO:0002200	BP	GO:0002200	somatic diversification of immune receptors	7/336	81/18903	0.000593753	0.00556017	0.00429784	EXO1/PRKDC/UNG/HMGB2/POLQ/MSH6/HSPD1	7
GO:0051785	BP	GO:0051785	positive regulation of nuclear division	6/336	59/18903	0.000615093	0.00574271	0.00443893	RAD51AP1/NUSAP1/DLGAP5/AURKA/CDT1/ESPL1	6
GO:0072527	BP	GO:0072527	pyrimidine-containing compound metabolic process	7/336	82/18903	0.000639445	0.0059522	0.00460086	TK1/UCK2/TYMS/UNG/CAD/CTPS1/DTYMK	7
GO:0006998	BP	GO:0006998	nuclear envelope organization	6/336	60/18903	0.000673367	0.00624018	0.00482346	LMNB2/PLK1/LMNB1/NEMP1/VRK1/NUP155	6
GO:0015931	BP	GO:0015931	nucleobase-containing compound transport	12/336	223/18903	0.000674397	0.00624018	0.00482346	IGF2BP3/RFTN1/XPOT/ALYREF/NUP205/DDX39A/NUP155/UPF3B/NXT1/CKAP5/RAN/NUP37	12
GO:0031507	BP	GO:0031507	heterochromatin formation	7/336	83/18903	0.000687884	0.00634608	0.00490532	LMNB2/EZH2/LMNB1/HELLS/DNMT1/SUV39H1/CDK2	7
GO:0071900	BP	GO:0071900	regulation of protein serine/threonine kinase activity	17/336	395/18903	0.000754277	0.00693801	0.00536286	CDKN3/CCNB2/CCNA2/CDC6/CCNE1/CKS2/CCNB1/EZH2/PLK1/PKMYT1/CKS1B/CDC25A/PSRC1/INCENP/DBF4/BLM/CCNF	17
GO:0046785	BP	GO:0046785	microtubule polymerization	7/336	85/18903	0.000793464	0.00727693	0.00562483	TPX2/STMN1/FKBP4/PSRC1/MZT1/CKAP5/TUBG1	7
GO:0006188	BP	GO:0006188	IMP biosynthetic process	3/336	11/18903	0.000826064	0.00753147	0.00582159	HPRT1/PAICS/PPAT	3
GO:0009120	BP	GO:0009120	deoxyribonucleoside metabolic process	3/336	11/18903	0.000826064	0.00753147	0.00582159	TK1/DTYMK/DERA	3
GO:0032875	BP	GO:0032875	regulation of DNA endoreduplication	2/336	3/18903	0.000933943	0.00844078	0.00652445	E2F7/E2F8	2
GO:0071930	BP	GO:0071930	negative regulation of transcription involved in G1/S transition of mitotic cell cycle	2/336	3/18903	0.000933943	0.00844078	0.00652445	E2F7/E2F1	2
GO:1905463	BP	GO:1905463	negative regulation of DNA duplex unwinding	2/336	3/18903	0.000933943	0.00844078	0.00652445	MCM2/TOP2A	2
GO:0051445	BP	GO:0051445	regulation of meiotic cell cycle	6/336	64/18903	0.000950337	0.00856405	0.00661974	TRIP13/RAD51AP1/CDC20/TTK/ASPM/CDC25A	6
GO:0009394	BP	GO:0009394	2'-deoxyribonucleotide metabolic process	5/336	44/18903	0.00105917	0.00948978	0.0073353	RRM2/TYMS/UNG/RRM1/DTYMK	5
GO:0045840	BP	GO:0045840	positive regulation of mitotic nuclear division	5/336	44/18903	0.00105917	0.00948978	0.0073353	NUSAP1/DLGAP5/AURKA/CDT1/ESPL1	5
GO:0007064	BP	GO:0007064	mitotic sister chromatid cohesion	4/336	26/18903	0.00107599	0.00961279	0.00743038	CDC20/CDCA5/DSCC1/HASPIN	4
GO:0051573	BP	GO:0051573	negative regulation of histone H3-K9 methylation	3/336	12/18903	0.00108696	0.00968301	0.00748466	BRCA1/DNMT3B/DNMT1	3
GO:0001824	BP	GO:0001824	blastocyst development	8/336	116/18903	0.00110378	0.00980472	0.00757874	RRM2/ASF1B/GINS1/NEK2/TEAD4/NCAPG2/GINS4/CHEK1	8
GO:0045910	BP	GO:0045910	negative regulation of DNA recombination	5/336	45/18903	0.00117445	0.0104027	0.00804097	RMI2/PARPBP/POLQ/MSH6/BLM	5
GO:0070828	BP	GO:0070828	heterochromatin organization	7/336	91/18903	0.00118869	0.0104989	0.00811535	LMNB2/EZH2/LMNB1/HELLS/DNMT1/SUV39H1/CDK2	7
GO:1901293	BP	GO:1901293	nucleoside phosphate biosynthetic process	14/336	306/18903	0.00122076	0.0107517	0.00831072	TK1/RRM2/UCK2/TYMS/HPRT1/RRM1/PDK1/PAICS/CAD/CTPS1/STOML2/DTYMK/PPT2/PPAT	14
GO:0006760	BP	GO:0006760	folic acid-containing compound metabolic process	4/336	27/18903	0.00124559	0.0109086	0.00843197	GGH/MTHFD2/TYMS/SHMT2	4
GO:0070199	BP	GO:0070199	establishment of protein localization to chromosome	4/336	27/18903	0.00124559	0.0109086	0.00843197	CCT5/DKC1/CCT4/TCP1	4
GO:1902808	BP	GO:1902808	positive regulation of cell cycle G1/S phase transition	6/336	68/18903	0.00130757	0.0114192	0.0088267	FAM83D/RRM2/CDC6/EZH2/RRM1/TFDP1	6
GO:0045814	BP	GO:0045814	negative regulation of gene expression, epigenetic	7/336	93/18903	0.00135005	0.0117571	0.00908788	LMNB2/EZH2/LMNB1/HELLS/DNMT1/SUV39H1/CDK2	7
GO:0031396	BP	GO:0031396	regulation of protein ubiquitination	11/336	210/18903	0.00138838	0.0120433	0.00930907	SKP2/UBE2S/UBE2C/CDC20/FANCI/BUB1B/ARRDC3/MAD2L1/PLK1/BRCA1/DCUN1D5	11
GO:0033262	BP	GO:0033262	regulation of nuclear cell cycle DNA replication	3/336	13/18903	0.00139453	0.0120433	0.00930907	CDT1/CDC7/DBF4	3
GO:0060707	BP	GO:0060707	trophoblast giant cell differentiation	3/336	13/18903	0.00139453	0.0120433	0.00930907	E2F7/PLK4/E2F8	3
GO:0009411	BP	GO:0009411	response to UV	9/336	149/18903	0.00140756	0.0121222	0.00937004	AURKB/PBK/PCLAF/DTL/PCNA/CDC25A/FEN1/CHEK1/MSH6	9
GO:0061647	BP	GO:0061647	histone H3-K9 modification	5/336	47/18903	0.0014325	0.0123029	0.00950976	CHEK1/BRCA1/DNMT3B/DNMT1/SUV39H1	5
GO:0016445	BP	GO:0016445	somatic diversification of immunoglobulins	6/336	70/18903	0.00152069	0.0130243	0.0100674	EXO1/PRKDC/UNG/POLQ/MSH6/HSPD1	6
GO:0002562	BP	GO:0002562	somatic diversification of immune receptors via germline recombination within a single locus	6/336	71/18903	0.00163668	0.0138492	0.010705	EXO1/PRKDC/UNG/HMGB2/MSH6/HSPD1	6
GO:0016444	BP	GO:0016444	somatic cell DNA recombination	6/336	71/18903	0.00163668	0.0138492	0.010705	EXO1/PRKDC/UNG/HMGB2/MSH6/HSPD1	6
GO:0061077	BP	GO:0061077	chaperone-mediated protein folding	6/336	71/18903	0.00163668	0.0138492	0.010705	FKBP4/CCT5/PDCD5/HSPE1/CCT4/TCP1	6
GO:0031571	BP	GO:0031571	mitotic G1 DNA damage checkpoint signaling	4/336	29/18903	0.00163928	0.0138492	0.010705	GTSE1/PRKDC/CHEK2/CDK2	4
GO:0097421	BP	GO:0097421	liver regeneration	4/336	29/18903	0.00163928	0.0138492	0.010705	EZH2/AURKA/TYMS/PCNA	4
GO:0006167	BP	GO:0006167	AMP biosynthetic process	3/336	14/18903	0.0017516	0.0145608	0.011255	HPRT1/PAICS/PPAT	3
GO:0006177	BP	GO:0006177	GMP biosynthetic process	3/336	14/18903	0.0017516	0.0145608	0.011255	HPRT1/PAICS/PPAT	3
GO:0006287	BP	GO:0006287	base-excision repair, gap-filling	3/336	14/18903	0.0017516	0.0145608	0.011255	PCNA/FEN1/LIG1	3
GO:0006563	BP	GO:0006563	L-serine metabolic process	3/336	14/18903	0.0017516	0.0145608	0.011255	PHGDH/PSAT1/SHMT2	3
GO:0035563	BP	GO:0035563	positive regulation of chromatin binding	3/336	14/18903	0.0017516	0.0145608	0.011255	CDT1/GMNN/DDX11	3
GO:0045842	BP	GO:0045842	positive regulation of mitotic metaphase/anaphase transition	3/336	14/18903	0.0017516	0.0145608	0.011255	DLGAP5/CDT1/ESPL1	3
GO:0006235	BP	GO:0006235	dTTP biosynthetic process	2/336	4/18903	0.00184591	0.0147911	0.011433	TYMS/DTYMK	2
GO:0007079	BP	GO:0007079	mitotic chromosome movement towards spindle pole	2/336	4/18903	0.00184591	0.0147911	0.011433	DLGAP5/CENPE	2
GO:0009212	BP	GO:0009212	pyrimidine deoxyribonucleoside triphosphate biosynthetic process	2/336	4/18903	0.00184591	0.0147911	0.011433	TYMS/DTYMK	2
GO:0030951	BP	GO:0030951	establishment or maintenance of microtubule cytoskeleton polarity	2/336	4/18903	0.00184591	0.0147911	0.011433	KIF2C/CKAP5	2
GO:0031536	BP	GO:0031536	positive regulation of exit from mitosis	2/336	4/18903	0.00184591	0.0147911	0.011433	UBE2C/CDCA5	2
GO:0042023	BP	GO:0042023	DNA endoreduplication	2/336	4/18903	0.00184591	0.0147911	0.011433	E2F7/E2F8	2
GO:0043137	BP	GO:0043137	DNA replication, removal of RNA primer	2/336	4/18903	0.00184591	0.0147911	0.011433	RNASEH2A/FEN1	2
GO:0046075	BP	GO:0046075	dTTP metabolic process	2/336	4/18903	0.00184591	0.0147911	0.011433	TYMS/DTYMK	2
GO:0051664	BP	GO:0051664	nuclear pore localization	2/336	4/18903	0.00184591	0.0147911	0.011433	LMNB2/LMNB1	2
GO:0072757	BP	GO:0072757	cellular response to camptothecin	2/336	4/18903	0.00184591	0.0147911	0.011433	RAD51/BLM	2
GO:1903925	BP	GO:1903925	response to bisphenol A	2/336	4/18903	0.00184591	0.0147911	0.011433	CHEK2/DNMT1	2
GO:1903926	BP	GO:1903926	cellular response to bisphenol A	2/336	4/18903	0.00184591	0.0147911	0.011433	CHEK2/DNMT1	2
GO:1905448	BP	GO:1905448	positive regulation of mitochondrial ATP synthesis coupled electron transport	2/336	4/18903	0.00184591	0.0147911	0.011433	CDK1/CCNB1	2
GO:1990086	BP	GO:1990086	lens fiber cell apoptotic process	2/336	4/18903	0.00184591	0.0147911	0.011433	E2F1/E2F2	2
GO:0044819	BP	GO:0044819	mitotic G1/S transition checkpoint signaling	4/336	30/18903	0.00186527	0.0148696	0.0114937	GTSE1/PRKDC/CHEK2/CDK2	4
GO:0070198	BP	GO:0070198	protein localization to chromosome, telomeric region	4/336	30/18903	0.00186527	0.0148696	0.0114937	CCT5/DKC1/CCT4/TCP1	4
GO:0001701	BP	GO:0001701	in utero embryonic development	16/336	393/18903	0.00189104	0.0150274	0.0116157	E2F7/RRM2/CCNB2/CCNB1/ASF1B/GINS1/NEK2/GPI/XRCC2/TEAD4/NCAPG2/GINS4/CHEK1/PLK4/PRMT1/E2F8	16
GO:0045737	BP	GO:0045737	positive regulation of cyclin-dependent protein serine/threonine kinase activity	5/336	50/18903	0.00189474	0.0150274	0.0116157	CDC6/CKS2/CCNB1/CKS1B/PSRC1	5
GO:1903320	BP	GO:1903320	regulation of protein modification by small protein conjugation or removal	12/336	252/18903	0.00192228	0.0152071	0.0117546	SKP2/UBE2S/UBE2C/CDC20/FANCI/BUB1B/ARRDC3/MAD2L1/PLK1/UBA2/BRCA1/DCUN1D5	12
GO:0045739	BP	GO:0045739	positive regulation of DNA repair	8/336	128/18903	0.00206916	0.0163275	0.0126206	FOXM1/RAD51AP1/TIMELESS/PCNA/PRKDC/BRCA1/DDX11/RUVBL1	8
GO:0006206	BP	GO:0006206	pyrimidine nucleobase metabolic process	3/336	15/18903	0.00216084	0.0169221	0.0130802	TYMS/CAD/CTPS1	3
GO:0009209	BP	GO:0009209	pyrimidine ribonucleoside triphosphate biosynthetic process	3/336	15/18903	0.00216084	0.0169221	0.0130802	UCK2/CAD/CTPS1	3
GO:1902101	BP	GO:1902101	positive regulation of metaphase/anaphase transition of cell cycle	3/336	15/18903	0.00216084	0.0169221	0.0130802	DLGAP5/CDT1/ESPL1	3
GO:0051028	BP	GO:0051028	mRNA transport	8/336	130/18903	0.00228022	0.0178121	0.0137682	IGF2BP3/ALYREF/NUP205/DDX39A/NUP155/UPF3B/NXT1/NUP37	8
GO:0008630	BP	GO:0008630	intrinsic apoptotic signaling pathway in response to DNA damage	7/336	102/18903	0.00229874	0.0179118	0.0138452	DDIAS/BOK/E2F1/PRKDC/CHEK2/BRCA1/MSH6	7
GO:0006913	BP	GO:0006913	nucleocytoplasmic transport	14/336	329/18903	0.00239253	0.0185496	0.0143382	ECT2/CDK1/KPNA2/RANBP1/XPOT/CSE1L/ALYREF/NUP205/DDX39A/NUP155/UPF3B/NXT1/RAN/NUP37	14
GO:0051169	BP	GO:0051169	nuclear transport	14/336	329/18903	0.00239253	0.0185496	0.0143382	ECT2/CDK1/KPNA2/RANBP1/XPOT/CSE1L/ALYREF/NUP205/DDX39A/NUP155/UPF3B/NXT1/RAN/NUP37	14
GO:0048146	BP	GO:0048146	positive regulation of fibroblast proliferation	5/336	53/18903	0.00245759	0.0190066	0.0146915	CCNA2/CDC6/CCNB1/E2F1/CDK4	5
GO:0040029	BP	GO:0040029	epigenetic regulation of gene expression	9/336	163/18903	0.00260282	0.0200799	0.0155211	LMNB2/EZH2/LMNB1/CHEK1/BRCA1/HELLS/DNMT1/SUV39H1/CDK2	9
GO:0006266	BP	GO:0006266	DNA ligation	3/336	16/18903	0.00262472	0.0201488	0.0155744	TOP2A/RAD51/LIG1	3
GO:0009130	BP	GO:0009130	pyrimidine nucleoside monophosphate biosynthetic process	3/336	16/18903	0.00262472	0.0201488	0.0155744	UCK2/TYMS/CAD	3
GO:0009064	BP	GO:0009064	glutamine family amino acid metabolic process	6/336	78/18903	0.00264701	0.0202698	0.0156679	PHGDH/ASNS/SLC38A1/CAD/CTPS1/PPAT	6
GO:0046605	BP	GO:0046605	regulation of centrosome cycle	5/336	54/18903	0.00266961	0.0203427	0.0157243	AURKA/WDR62/BRCA1/CCNF/PLK4	5
GO:1904031	BP	GO:1904031	positive regulation of cyclin-dependent protein kinase activity	5/336	54/18903	0.00266961	0.0203427	0.0157243	CDC6/CKS2/CCNB1/CKS1B/PSRC1	5
GO:0044728	BP	GO:0044728	DNA methylation or demethylation	7/336	105/18903	0.00270854	0.0205889	0.0159145	EZH2/BRCA1/HELLS/DNMT3B/ALKBH2/DNMT1/MIS18A	7
GO:0006305	BP	GO:0006305	DNA alkylation	6/336	79/18903	0.00282264	0.0213	0.0164642	EZH2/BRCA1/HELLS/DNMT3B/DNMT1/MIS18A	6
GO:0006306	BP	GO:0006306	DNA methylation	6/336	79/18903	0.00282264	0.0213	0.0164642	EZH2/BRCA1/HELLS/DNMT3B/DNMT1/MIS18A	6
GO:0008652	BP	GO:0008652	cellular amino acid biosynthetic process	6/336	79/18903	0.00282264	0.0213	0.0164642	PHGDH/PSAT1/ASNS/SLC38A1/SHMT2/CAD	6
GO:1900180	BP	GO:1900180	regulation of protein localization to nucleus	8/336	135/18903	0.00288215	0.0216964	0.0167706	ECT2/CDK1/PLK1/CCT5/DKC1/CCT4/TCP1/RAN	8
GO:2001022	BP	GO:2001022	positive regulation of response to DNA damage stimulus	9/336	166/18903	0.00294135	0.0220885	0.0170737	FOXM1/PBK/RAD51AP1/TIMELESS/PCNA/PRKDC/BRCA1/DDX11/RUVBL1	9
GO:0042558	BP	GO:0042558	pteridine-containing compound metabolic process	4/336	34/18903	0.00298546	0.0222937	0.0172324	GGH/MTHFD2/TYMS/SHMT2	4
GO:2000780	BP	GO:2000780	negative regulation of double-strand break repair	4/336	34/18903	0.00298546	0.0222937	0.0172324	RMI2/AUNIP/PARPBP/POLQ	4
GO:0032077	BP	GO:0032077	positive regulation of deoxyribonuclease activity	2/336	5/18903	0.00304038	0.0222937	0.0172324	PCNA/DDX11	2
GO:0046104	BP	GO:0046104	thymidine metabolic process	2/336	5/18903	0.00304038	0.0222937	0.0172324	TK1/DTYMK	2
GO:0046125	BP	GO:0046125	pyrimidine deoxyribonucleoside metabolic process	2/336	5/18903	0.00304038	0.0222937	0.0172324	TK1/DTYMK	2
GO:0048006	BP	GO:0048006	antigen processing and presentation, endogenous lipid antigen via MHC class Ib	2/336	5/18903	0.00304038	0.0222937	0.0172324	CD1A/CD1C	2
GO:0051754	BP	GO:0051754	meiotic sister chromatid cohesion, centromeric	2/336	5/18903	0.00304038	0.0222937	0.0172324	BUB1B/BUB1	2
GO:0090116	BP	GO:0090116	C-5 methylation of cytosine	2/336	5/18903	0.00304038	0.0222937	0.0172324	DNMT3B/DNMT1	2
GO:0097681	BP	GO:0097681	double-strand break repair via alternative nonhomologous end joining	2/336	5/18903	0.00304038	0.0222937	0.0172324	PRKDC/POLQ	2
GO:1901563	BP	GO:1901563	response to camptothecin	2/336	5/18903	0.00304038	0.0222937	0.0172324	RAD51/BLM	2
GO:0009116	BP	GO:0009116	nucleoside metabolic process	5/336	56/18903	0.00313292	0.0229183	0.0177151	TK1/HPRT1/NUDT1/DTYMK/DERA	5
GO:0009165	BP	GO:0009165	nucleotide biosynthetic process	13/336	304/18903	0.00323927	0.0236067	0.0182472	RRM2/UCK2/TYMS/HPRT1/RRM1/PDK1/PAICS/CAD/CTPS1/STOML2/DTYMK/PPT2/PPAT	13
GO:0007018	BP	GO:0007018	microtubule-based movement	16/336	415/18903	0.00324221	0.0236067	0.0182472	KIF18B/KIF2C/KIFC1/KIF23/DLGAP5/KIF4A/KIF3C/KIF11/KIF20A/KIF14/CENPE/KIF18A/KIF15/INTS13/SSX2IP/KIF22	16
GO:0051567	BP	GO:0051567	histone H3-K9 methylation	4/336	35/18903	0.00332414	0.0241466	0.0186645	BRCA1/DNMT3B/DNMT1/SUV39H1	4
GO:2001021	BP	GO:2001021	negative regulation of response to DNA damage stimulus	6/336	82/18903	0.00340204	0.0246549	0.0190574	DDIAS/RMI2/AUNIP/PARPBP/POLQ/CHEK2	6
GO:0045738	BP	GO:0045738	negative regulation of DNA repair	4/336	36/18903	0.00368804	0.0266654	0.0206115	RMI2/AUNIP/PARPBP/POLQ	4
GO:0009208	BP	GO:0009208	pyrimidine ribonucleoside triphosphate metabolic process	3/336	18/18903	0.00372535	0.0267485	0.0206758	UCK2/CAD/CTPS1	3
GO:0046040	BP	GO:0046040	IMP metabolic process	3/336	18/18903	0.00372535	0.0267485	0.0206758	HPRT1/PAICS/PPAT	3
GO:0046653	BP	GO:0046653	tetrahydrofolate metabolic process	3/336	18/18903	0.00372535	0.0267485	0.0206758	MTHFD2/TYMS/SHMT2	3
GO:0006513	BP	GO:0006513	protein monoubiquitination	6/336	84/18903	0.00383464	0.0274698	0.0212333	UBE2T/RAD51/DTL/UHRF1/BRCA1/FANCG	6
GO:0009161	BP	GO:0009161	ribonucleoside monophosphate metabolic process	5/336	59/18903	0.00393269	0.0281075	0.0217262	UCK2/HPRT1/PAICS/CAD/PPAT	5
GO:2000042	BP	GO:2000042	negative regulation of double-strand break repair via homologous recombination	3/336	19/18903	0.00436616	0.0311339	0.0240655	RMI2/PARPBP/POLQ	3
GO:0007020	BP	GO:0007020	microtubule nucleation	4/336	38/18903	0.00449499	0.0313479	0.0242309	TPX2/MZT1/CKAP5/TUBG1	4
GO:0006189	BP	GO:0006189	'de novo' IMP biosynthetic process	2/336	6/18903	0.00450708	0.0313479	0.0242309	PAICS/PPAT	2
GO:0009139	BP	GO:0009139	pyrimidine nucleoside diphosphate biosynthetic process	2/336	6/18903	0.00450708	0.0313479	0.0242309	CAD/DTYMK	2
GO:0010571	BP	GO:0010571	positive regulation of nuclear cell cycle DNA replication	2/336	6/18903	0.00450708	0.0313479	0.0242309	CDC7/DBF4	2
GO:0032776	BP	GO:0032776	DNA methylation on cytosine	2/336	6/18903	0.00450708	0.0313479	0.0242309	DNMT3B/DNMT1	2
GO:0060718	BP	GO:0060718	chorionic trophoblast cell differentiation	2/336	6/18903	0.00450708	0.0313479	0.0242309	E2F7/E2F8	2
GO:0062033	BP	GO:0062033	positive regulation of mitotic sister chromatid segregation	2/336	6/18903	0.00450708	0.0313479	0.0242309	AURKB/CDT1	2
GO:0070345	BP	GO:0070345	negative regulation of fat cell proliferation	2/336	6/18903	0.00450708	0.0313479	0.0242309	E2F1/TFDP1	2
GO:0071139	BP	GO:0071139	resolution of recombination intermediates	2/336	6/18903	0.00450708	0.0313479	0.0242309	RMI2/BLM	2
GO:1903416	BP	GO:1903416	response to glycoside	2/336	6/18903	0.00450708	0.0313479	0.0242309	RAD51/CHEK2	2
GO:1905462	BP	GO:1905462	regulation of DNA duplex unwinding	2/336	6/18903	0.00450708	0.0313479	0.0242309	MCM2/TOP2A	2
GO:0016447	BP	GO:0016447	somatic recombination of immunoglobulin gene segments	5/336	61/18903	0.00454089	0.0315125	0.0243582	EXO1/PRKDC/UNG/MSH6/HSPD1	5
GO:2000134	BP	GO:2000134	negative regulation of G1/S transition of mitotic cell cycle	6/336	87/18903	0.00455822	0.0315624	0.0243967	E2F7/EZH2/GTSE1/PRKDC/CHEK2/CDK2	6
GO:2000781	BP	GO:2000781	positive regulation of double-strand break repair	6/336	88/18903	0.00482038	0.0333034	0.0257425	FOXM1/RAD51AP1/TIMELESS/PRKDC/DDX11/RUVBL1	6
GO:0051259	BP	GO:0051259	protein complex oligomerization	11/336	247/18903	0.0048461	0.0334069	0.0258225	ECT2/TK1/RRM2/BOK/SHMT2/HPRT1/POLQ/RRM1/BLM/STOML2/PRMT1	11
GO:0009168	BP	GO:0009168	purine ribonucleoside monophosphate biosynthetic process	3/336	20/18903	0.00506973	0.0348712	0.0269543	HPRT1/PAICS/PPAT	3
GO:0051261	BP	GO:0051261	protein depolymerization	7/336	118/18903	0.00516464	0.0354456	0.0273983	KIF18B/TPX2/STMN1/KIF2C/CKAP2/KIF18A/CKAP5	7
GO:0006405	BP	GO:0006405	RNA export from nucleus	6/336	90/18903	0.0053777	0.0368266	0.0284658	XPOT/ALYREF/DDX39A/NUP155/NXT1/RAN	6
GO:0031111	BP	GO:0031111	negative regulation of microtubule polymerization or depolymerization	4/336	40/18903	0.005413	0.0369058	0.028527	TPX2/STMN1/FKBP4/CKAP2	4
GO:1901998	BP	GO:1901998	toxin transport	4/336	40/18903	0.005413	0.0369058	0.028527	SLC22A3/CCT5/CCT4/TCP1	4
GO:0000083	BP	GO:0000083	regulation of transcription involved in G1/S transition of mitotic cell cycle	3/336	21/18903	0.00583768	0.0397141	0.0306978	E2F7/E2F1/TFDP1	3
GO:0007077	BP	GO:0007077	mitotic nuclear membrane disassembly	2/336	7/18903	0.00623601	0.0412506	0.0318854	PLK1/VRK1	2
GO:0009211	BP	GO:0009211	pyrimidine deoxyribonucleoside triphosphate metabolic process	2/336	7/18903	0.00623601	0.0412506	0.0318854	TYMS/DTYMK	2
GO:0030952	BP	GO:0030952	establishment or maintenance of cytoskeleton polarity	2/336	7/18903	0.00623601	0.0412506	0.0318854	KIF2C/CKAP5	2
GO:0035519	BP	GO:0035519	protein K29-linked ubiquitination	2/336	7/18903	0.00623601	0.0412506	0.0318854	UBE2S/UBE2T	2
GO:0044806	BP	GO:0044806	G-quadruplex DNA unwinding	2/336	7/18903	0.00623601	0.0412506	0.0318854	DDX11/BLM	2
GO:0048003	BP	GO:0048003	antigen processing and presentation of lipid antigen via MHC class Ib	2/336	7/18903	0.00623601	0.0412506	0.0318854	CD1A/CD1C	2
GO:0048007	BP	GO:0048007	antigen processing and presentation, exogenous lipid antigen via MHC class Ib	2/336	7/18903	0.00623601	0.0412506	0.0318854	CD1A/CD1C	2
GO:0051305	BP	GO:0051305	chromosome movement towards spindle pole	2/336	7/18903	0.00623601	0.0412506	0.0318854	DLGAP5/CENPE	2
GO:0090166	BP	GO:0090166	Golgi disassembly	2/336	7/18903	0.00623601	0.0412506	0.0318854	CDK1/VRK1	2
GO:0097292	BP	GO:0097292	XMP metabolic process	2/336	7/18903	0.00623601	0.0412506	0.0318854	PAICS/PPAT	2
GO:0097293	BP	GO:0097293	XMP biosynthetic process	2/336	7/18903	0.00623601	0.0412506	0.0318854	PAICS/PPAT	2
GO:0097294	BP	GO:0097294	'de novo' XMP biosynthetic process	2/336	7/18903	0.00623601	0.0412506	0.0318854	PAICS/PPAT	2
GO:1905446	BP	GO:1905446	regulation of mitochondrial ATP synthesis coupled electron transport	2/336	7/18903	0.00623601	0.0412506	0.0318854	CDK1/CCNB1	2
GO:0007099	BP	GO:0007099	centriole replication	4/336	42/18903	0.00644847	0.0425654	0.0329017	WDR62/BRCA1/PLK4/CDK2	4
GO:0009070	BP	GO:0009070	serine family amino acid biosynthetic process	3/336	22/18903	0.00667151	0.043575	0.0336821	PHGDH/PSAT1/SHMT2	3
GO:0009127	BP	GO:0009127	purine nucleoside monophosphate biosynthetic process	3/336	22/18903	0.00667151	0.043575	0.0336821	HPRT1/PAICS/PPAT	3
GO:0009129	BP	GO:0009129	pyrimidine nucleoside monophosphate metabolic process	3/336	22/18903	0.00667151	0.043575	0.0336821	UCK2/TYMS/CAD	3
GO:0032069	BP	GO:0032069	regulation of nuclease activity	3/336	22/18903	0.00667151	0.043575	0.0336821	PCNA/HMGB2/DDX11	3
GO:0051444	BP	GO:0051444	negative regulation of ubiquitin-protein transferase activity	3/336	22/18903	0.00667151	0.043575	0.0336821	CDC20/BUB1B/MAD2L1	3
GO:0006303	BP	GO:0006303	double-strand break repair via nonhomologous end joining	5/336	67/18903	0.00676377	0.044085	0.0340763	PRKDC/HMGB2/AUNIP/POLQ/DEK	5
GO:0071214	BP	GO:0071214	cellular response to abiotic stimulus	13/336	335/18903	0.0072165	0.0468394	0.0362054	AURKB/ECT2/PBK/SCNN1G/RAD51AP1/RAD51/PCNA/CDC25A/CHEK2/CHEK1/BRCA1/FIGNL1/BLM	13
GO:0104004	BP	GO:0104004	cellular response to environmental stimulus	13/336	335/18903	0.0072165	0.0468394	0.0362054	AURKB/ECT2/PBK/SCNN1G/RAD51AP1/RAD51/PCNA/CDC25A/CHEK2/CHEK1/BRCA1/FIGNL1/BLM	13
GO:0097193	BP	GO:0097193	intrinsic apoptotic signaling pathway	12/336	298/18903	0.00730764	0.0473322	0.0365863	MELK/DDIAS/BOK/E2F1/PRKDC/CHEK2/PDK1/BRCA1/MSH6/HELLS/FIGNL1/E2F2	12
GO:0009220	BP	GO:0009220	pyrimidine ribonucleotide biosynthetic process	3/336	23/18903	0.00757254	0.0487433	0.037677	UCK2/CAD/CTPS1	3
GO:0031061	BP	GO:0031061	negative regulation of histone methylation	3/336	23/18903	0.00757254	0.0487433	0.037677	BRCA1/DNMT3B/DNMT1	3
GO:0035561	BP	GO:0035561	regulation of chromatin binding	3/336	23/18903	0.00757254	0.0487433	0.037677	CDT1/GMNN/DDX11	3
GO:0098687	CC	GO:0098687	chromosomal region	78/346	388/19869	1.6116e-60	7.70345e-58	5.59819e-58	CENPW/MCM2/BIRC5/AURKB/RAD51AP1/NCAPD2/CENPF/CDK1/TTK/CENPA/TOP2A/OIP5/NUF2/CDCA5/CENPM/BUB1B/MCM4/SKA1/SPAG5/CCNB1/KIF2C/EZH2/HJURP/MCM7/CENPU/SPC25/MAD2L1/PLK1/SMC4/RAD51/CDT1/NEK2/SPC24/NDC80/ORC1/CENPH/CDCA8/PCNA/BUB1/ZWINT/MCM5/PRKDC/KNSTRN/SKA3/CENPN/NCAPG/DSCC1/FEN1/CHEK2/PIF1/MCM3/INCENP/ALYREF/CHEK1/CBX1/CENPE/KIF18A/HELLS/ERCC6L/MCM6/KNTC1/BLM/RCC2/ZWILCH/CENPQ/DNMT1/NCAPD3/KNL1/SKA2/SU…	78
GO:0000793	CC	GO:0000793	condensed chromosome	62/346	273/19869	2.63573e-51	6.29939e-49	4.57784e-49	CENPW/BIRC5/AURKB/MKI67/NCAPH/NCAPD2/CENPF/TTK/CENPA/TOP2A/NUF2/CENPM/BUB1B/SKA1/SPAG5/CCNB1/KIF2C/HJURP/CENPU/SPC25/MAD2L1/PLK1/SMC4/RAD51/CDT1/NEK2/SPC24/NDC80/CENPH/BUB1/ZWINT/KNSTRN/SKA3/HMGB2/TOPBP1/CENPN/NCAPG/SMC2/NCAPG2/INCENP/CHEK1/BRCA1/CENPE/KIF18A/ERCC6L/KNTC1/BLM/ZWILCH/CENPQ/NCAPD3/KNL1/SKA2/SUV39H1/CENPI/CKAP5/KIF22/NUP37/DSN1/PSMC3IP/CENPK/CDK2/TUBG1	62
GO:0000775	CC	GO:0000775	chromosome, centromeric region	59/346	250/19869	7.5108e-50	1.19672e-47	8.69672e-48	CENPW/BIRC5/AURKB/NCAPD2/CENPF/TTK/CENPA/TOP2A/OIP5/NUF2/CDCA5/CENPM/BUB1B/SKA1/SPAG5/CCNB1/KIF2C/EZH2/HJURP/CENPU/SPC25/MAD2L1/PLK1/SMC4/CDT1/NEK2/SPC24/NDC80/CENPH/CDCA8/BUB1/ZWINT/KNSTRN/SKA3/CENPN/NCAPG/DSCC1/INCENP/CBX1/CENPE/KIF18A/HELLS/ERCC6L/KNTC1/RCC2/ZWILCH/CENPQ/DNMT1/NCAPD3/KNL1/SKA2/SUV39H1/MIS18A/CENPI/CKAP5/KIF22/NUP37/DSN1/CENPK	59
GO:0005819	CC	GO:0005819	spindle	65/346	426/19869	2.804e-42	3.35078e-40	2.43506e-40	FAM83D/BIRC5/AURKB/ECT2/KIF18B/TPX2/CDC20/PRC1/CENPF/CDK1/TTK/CDC6/BUB1B/SKA1/SPAG5/CCNB1/KIF2C/NUSAP1/KIFC1/KIF23/MAD2L1/DLGAP5/PLK1/KIF4A/AURKA/NEK2/KIF11/ESPL1/CDCA8/RACGAP1/ASPM/CKAP2/KNSTRN/SKA3/HMMR/KIF20A/TOPBP1/CKAP2L/AUNIP/PSRC1/INCENP/KIF14/TACC3/WDR62/DDX11/CBX1/DCUN1D5/CENPE/KIF18A/CDC7/MZT1/KNTC1/KIF15/RCC2/TUBB/ZWILCH/PLK4/HASPIN/HAUS5/SKA2/SHCBP1/CKAP5/KIF22/BORA/TUBG1	65
GO:0000779	CC	GO:0000779	condensed chromosome, centromeric region	46/346	174/19869	2.47331e-41	2.36448e-39	1.7183e-39	CENPW/BIRC5/AURKB/NCAPD2/CENPF/TTK/CENPA/NUF2/CENPM/BUB1B/SKA1/SPAG5/CCNB1/KIF2C/HJURP/CENPU/SPC25/MAD2L1/PLK1/CDT1/NEK2/SPC24/NDC80/CENPH/BUB1/ZWINT/KNSTRN/SKA3/CENPN/NCAPG/INCENP/CENPE/KIF18A/ERCC6L/KNTC1/ZWILCH/CENPQ/NCAPD3/KNL1/SKA2/CENPI/CKAP5/KIF22/NUP37/DSN1/CENPK	46
GO:0000776	CC	GO:0000776	kinetochore	43/346	164/19869	1.69934e-38	1.35381e-36	9.83828e-37	CENPW/BIRC5/AURKB/CENPF/TTK/CENPA/NUF2/CENPM/BUB1B/SKA1/SPAG5/CCNB1/KIF2C/HJURP/CENPU/SPC25/MAD2L1/PLK1/CDT1/NEK2/SPC24/NDC80/CENPH/BUB1/ZWINT/KNSTRN/SKA3/CENPN/INCENP/CENPE/KIF18A/ERCC6L/KNTC1/ZWILCH/CENPQ/KNL1/SKA2/CENPI/CKAP5/KIF22/NUP37/DSN1/CENPK	43
GO:0000228	CC	GO:0000228	nuclear chromosome	44/346	249/19869	1.95293e-31	1.33357e-29	9.69123e-30	MCM2/CDC45/BIRC5/NCAPH/NCAPD2/TOP2A/GINS2/MCM4/MCM7/PLK1/GINS1/SMC4/RAD51/NEK2/ORC1/TIMELESS/PCNA/E2F1/ORC6/MCM5/TOPBP1/NCAPG/MCM10/SINHCAF/PRIM1/SMC2/EME1/MCM3/NCAPG2/INCENP/GINS4/CHEK1/BRCA1/POLE2/MCM6/RUVBL1/FIGNL1/BLM/GINS3/WDHD1/POLD2/SUV39H1/PSMC3IP/TUBG1	44
GO:0072686	CC	GO:0072686	mitotic spindle	34/346	183/19869	3.22062e-25	1.92432e-23	1.39843e-23	FAM83D/AURKB/ECT2/KIF18B/TPX2/PRC1/CDK1/CDC6/SKA1/SPAG5/NUSAP1/KIFC1/KIF23/MAD2L1/PLK1/AURKA/KIF11/ESPL1/RACGAP1/ASPM/CKAP2/KNSTRN/SKA3/CKAP2L/TACC3/WDR62/CENPE/KIF18A/CDC7/RCC2/TUBB/HAUS5/KIF22/TUBG1	34
GO:0005874	CC	GO:0005874	microtubule	48/346	466/19869	1.92419e-23	1.02196e-21	7.42671e-22	BIRC5/AURKB/KIF18B/TPX2/PRC1/CDK1/STMN1/FKBP4/SKA1/SPAG5/KIF2C/NUSAP1/KIFC1/KIF23/PLK1/KIF4A/AURKA/GTSE1/KIF3C/NEK2/KIF11/PBXIP1/RACGAP1/ASPM/CKAP2/KNSTRN/SKA3/TUBA1C/KIF20A/PSRC1/CCT5/INCENP/KIF14/CENPE/KIF18A/TUBA1B/KNTC1/KIF15/RCC2/CCT4/TUBB/ZWILCH/HAUS5/SKA2/TCP1/CKAP5/KIF22/TUBG1	48
GO:0000922	CC	GO:0000922	spindle pole	29/346	172/19869	1.9897e-20	9.51076e-19	6.91159e-19	FAM83D/AURKB/TPX2/CDC20/PRC1/CENPF/CDC6/SPAG5/CCNB1/MAD2L1/DLGAP5/PLK1/AURKA/NEK2/KIF11/ASPM/CKAP2/KNSTRN/TOPBP1/CKAP2L/AUNIP/PSRC1/TACC3/WDR62/DDX11/KNTC1/PLK4/CKAP5/TUBG1	29
GO:0071162	CC	GO:0071162	CMG complex	11/346	11/19869	3.81381e-20	1.65727e-18	1.20436e-18	MCM2/CDC45/GINS2/MCM4/MCM7/GINS1/MCM5/MCM3/GINS4/MCM6/GINS3	11
GO:0031261	CC	GO:0031261	DNA replication preinitiation complex	11/346	12/19869	4.5058e-19	1.79481e-17	1.30431e-17	MCM2/CDC45/GINS2/MCM4/MCM7/GINS1/MCM5/MCM3/GINS4/MCM6/GINS3	11
GO:0005876	CC	GO:0005876	spindle microtubule	19/346	87/19869	5.50311e-16	2.02345e-14	1.47047e-14	BIRC5/AURKB/KIF18B/PRC1/CDK1/SKA1/PLK1/KIF4A/AURKA/KIF11/SKA3/PSRC1/CENPE/KIF18A/KNTC1/ZWILCH/HAUS5/SKA2/TUBG1	19
GO:0005657	CC	GO:0005657	replication fork	17/346	65/19869	7.36719e-16	2.51537e-14	1.82795e-14	TIMELESS/PCNA/UHRF1/RFC5/MCM10/XRCC2/PRIM1/EME1/PIF1/MCM3/RFC3/CHEK1/BLM/WDHD1/POLD2/DNMT1/RFC2	17
GO:0030496	CC	GO:0030496	midbody	26/346	203/19869	2.03817e-15	6.49496e-14	4.71996e-14	BIRC5/AURKB/ECT2/PRC1/CENPF/CDK1/SPAG5/ANLN/CEP55/KIF23/PLK1/KIF4A/AURKA/NEK2/CDCA8/RACGAP1/ASPM/KIF20A/PSRC1/INCENP/KIF14/DDX11/CENPE/RCC2/SHCBP1/RAN	26
GO:0051233	CC	GO:0051233	spindle midzone	13/346	36/19869	1.74319e-14	5.20779e-13	3.78456e-13	AURKB/KIF18B/PRC1/CDC6/PLK1/AURKA/CDCA8/RACGAP1/INCENP/KIF14/CENPE/KIF18A/RCC2	13
GO:0000794	CC	GO:0000794	condensed nuclear chromosome	16/346	79/19869	4.04195e-13	1.1365e-11	8.25909e-12	NCAPH/PLK1/SMC4/RAD51/NEK2/TOPBP1/NCAPG/SMC2/NCAPG2/INCENP/CHEK1/BRCA1/BLM/SUV39H1/PSMC3IP/TUBG1	16
GO:0000781	CC	GO:0000781	chromosome, telomeric region	21/346	168/19869	1.75632e-12	4.66401e-11	3.38939e-11	MCM2/RAD51AP1/CDK1/MCM4/EZH2/MCM7/RAD51/ORC1/PCNA/MCM5/PRKDC/FEN1/CHEK2/PIF1/MCM3/ALYREF/CHEK1/CBX1/MCM6/BLM/CDK2	21
GO:0000796	CC	GO:0000796	condensin complex	7/346	8/19869	3.60404e-12	8.27467e-11	6.01331e-11	NCAPH/NCAPD2/SMC4/NCAPG/SMC2/NCAPG2/NCAPD3	7
GO:0042555	CC	GO:0042555	MCM complex	7/346	8/19869	3.60404e-12	8.27467e-11	6.01331e-11	MCM2/MCM4/MCM7/MCM5/MCM3/MCM8/MCM6	7
GO:0000940	CC	GO:0000940	outer kinetochore	8/346	12/19869	3.63532e-12	8.27467e-11	6.01331e-11	CENPF/BUB1B/SKA1/CCNB1/PLK1/NDC80/SKA3/SKA2	8
GO:0031617	CC	GO:0031617	NMS complex	7/346	10/19869	5.24584e-11	1.13978e-09	8.2829e-10	NUF2/SPC25/SPC24/NDC80/ZWINT/KNL1/DSN1	7
GO:0005871	CC	GO:0005871	kinesin complex	11/346	49/19869	6.15046e-10	1.27823e-08	9.28903e-09	KIF18B/KIF2C/KIFC1/KIF23/KIF3C/KIF11/KIF20A/KIF14/KIF18A/KIF15/KIF22	11
GO:0005875	CC	GO:0005875	microtubule associated complex	18/346	166/19869	7.42265e-10	1.47834e-08	1.07433e-08	BIRC5/AURKB/KIF18B/KIF2C/KIFC1/KIF23/KIF4A/AURKA/KIF3C/KIF11/CDCA8/KIF20A/INCENP/KIF14/KIF18A/KIF15/HAUS5/KIF22	18
GO:0000307	CC	GO:0000307	cyclin-dependent protein kinase holoenzyme complex	11/346	50/19869	7.76359e-10	1.4844e-08	1.07873e-08	CCNB2/CDK1/CCNA2/CCNE1/CKS2/CCNB1/CKS1B/PCNA/CDK4/CCNF/CDK2	11
GO:0000792	CC	GO:0000792	heterochromatin	13/346	78/19869	8.61339e-10	1.58354e-08	1.15078e-08	HMGA1/CENPA/EZH2/UHRF1/EME1/INCENP/CBX1/WDR76/HELLS/DNMT1/NCAPD3/TCP1/SUV39H1	13
GO:0032133	CC	GO:0032133	chromosome passenger complex	5/346	6/19869	9.20462e-09	1.62956e-07	1.18422e-07	BIRC5/AURKB/AURKA/CDCA8/INCENP	5
GO:1990023	CC	GO:1990023	mitotic spindle midzone	6/346	14/19869	7.12936e-08	1.21708e-06	8.8447e-07	AURKB/KIF18B/PRC1/CENPE/KIF18A/RCC2	6
GO:0043596	CC	GO:0043596	nuclear replication fork	8/346	33/19869	7.40856e-08	1.22114e-06	8.87414e-07	TIMELESS/PCNA/MCM10/PRIM1/EME1/MCM3/WDHD1/POLD2	8
GO:0032993	CC	GO:0032993	protein-DNA complex	18/346	225/19869	9.03111e-08	1.35037e-06	9.8133e-07	MCM2/CDC45/CENPA/GINS2/MCM4/MCM7/GINS1/PCNA/MCM5/PRKDC/PRIM1/TEAD4/MCM3/GINS4/MCM6/RUVBL1/GINS3/POLD2	18
GO:0000811	CC	GO:0000811	GINS complex	4/346	4/19869	9.04013e-08	1.35037e-06	9.8133e-07	GINS2/GINS1/GINS4/GINS3	4
GO:0031262	CC	GO:0031262	Ndc80 complex	4/346	4/19869	9.04013e-08	1.35037e-06	9.8133e-07	NUF2/SPC25/SPC24/NDC80	4
GO:0044815	CC	GO:0044815	DNA packaging complex	16/346	178/19869	9.55784e-08	1.38444e-06	1.00609e-06	NCAPH/NCAPD2/CENPA/NUF2/SPC25/SMC4/SPC24/NDC80/ZWINT/NCAPG/SMC2/NCAPG2/RUVBL1/NCAPD3/KNL1/DSN1	16
GO:0043073	CC	GO:0043073	germ cell nucleus	10/346	66/19869	2.00067e-07	2.8127e-06	2.04402e-06	TRIP13/TOP2A/AURKA/RAD51/PCNA/TOPBP1/BRCA1/TESMIN/DNMT1/CDK2	10
GO:1902554	CC	GO:1902554	serine/threonine protein kinase complex	13/346	122/19869	2.15617e-07	2.94471e-06	2.13996e-06	CCNB2/CDK1/CCNA2/CCNE1/CKS2/CCNB1/CKS1B/PCNA/PRKDC/CDK4/DBF4/CCNF/CDK2	13
GO:0005721	CC	GO:0005721	pericentric heterochromatin	7/346	28/19869	3.95045e-07	5.24532e-06	3.81184e-06	CENPA/EZH2/INCENP/CBX1/HELLS/DNMT1/NCAPD3	7
GO:0045171	CC	GO:0045171	intercellular bridge	11/346	89/19869	4.14369e-07	5.35319e-06	3.89023e-06	FAM83D/TPX2/PRC1/CDC6/SKA1/CEP55/CDCA8/KIF20A/CENPE/CDC7/TUBB	11
GO:1902911	CC	GO:1902911	protein kinase complex	13/346	136/19869	7.63235e-07	9.6007e-06	6.97694e-06	CCNB2/CDK1/CCNA2/CCNE1/CKS2/CCNB1/CKS1B/PCNA/PRKDC/CDK4/DBF4/CCNF/CDK2	13
GO:0034399	CC	GO:0034399	nuclear periphery	13/346	145/19869	1.5845e-06	1.94203e-05	1.4113e-05	CENPW/CENPF/LMNB2/KIF4A/PCNA/LMNB1/UHRF1/XPOT/NUP205/CAD/RUVBL1/BLM/SUV39H1	13
GO:0001673	CC	GO:0001673	male germ cell nucleus	8/346	51/19869	2.58618e-06	3.09049e-05	2.2459e-05	TRIP13/TOP2A/RAD51/PCNA/TOPBP1/BRCA1/TESMIN/CDK2	8
GO:0010369	CC	GO:0010369	chromocenter	5/346	14/19869	2.73742e-06	3.11545e-05	2.26403e-05	AURKB/OIP5/CDCA8/INCENP/CBX1	5
GO:0045120	CC	GO:0045120	pronucleus	5/346	14/19869	2.73742e-06	3.11545e-05	2.26403e-05	CENPF/CCNA2/EZH2/AURKA/CBX1	5
GO:0031390	CC	GO:0031390	Ctf18 RFC-like complex	4/346	7/19869	3.03517e-06	3.37398e-05	2.45191e-05	RFC5/DSCC1/RFC3/RFC2	4
GO:0097149	CC	GO:0097149	centralspindlin complex	3/346	3/19869	5.2359e-06	5.68809e-05	4.1336e-05	ECT2/KIF23/RACGAP1	3
GO:0061695	CC	GO:0061695	transferase complex, transferring phosphorus-containing groups	17/346	295/19869	1.79792e-05	0.000190979	0.000138787	CCNB2/CDK1/CCNA2/CCNE1/CKS2/CCNB1/CKS1B/PCNA/PRKDC/CDK4/PRIM1/MCM3/POLE2/DBF4/POLD2/CCNF/CDK2	17
GO:0034451	CC	GO:0034451	centriolar satellite	10/346	108/19869	1.92431e-05	0.000199961	0.000145314	SKA1/SPAG5/CENPU/DLGAP5/PLK1/KNSTRN/TACC3/WDR62/UPF3B/SSX2IP	10
GO:1990752	CC	GO:1990752	microtubule end	6/346	33/19869	1.98827e-05	0.000202211	0.00014695	KIF18B/SPAG5/KIF2C/ASPM/KNSTRN/CKAP5	6
GO:0033597	CC	GO:0033597	mitotic checkpoint complex	3/346	4/19869	2.06724e-05	0.000205863	0.000149603	CDC20/BUB1B/MAD2L1	3
GO:0005652	CC	GO:0005652	nuclear lamina	4/346	11/19869	2.70767e-05	0.000264136	0.000191951	LMNB2/PCNA/LMNB1/SUV39H1	4
GO:0035371	CC	GO:0035371	microtubule plus-end	5/346	23/19869	4.044e-05	0.000386606	0.000280951	KIF18B/SPAG5/KIF2C/KNSTRN/CKAP5	5
GO:0097431	CC	GO:0097431	mitotic spindle pole	6/346	38/19869	4.60562e-05	0.000431664	0.000313695	FAM83D/AURKB/SPAG5/PLK1/AURKA/ASPM	6
GO:0005635	CC	GO:0005635	nuclear envelope	22/346	488/19869	5.03239e-05	0.000460073	0.000334341	CENPF/LMNB2/BOK/MAD2L1/DTL/LMNB1/RANBP1/NUDT1/CDK4/TMEM38B/NEMP1/XPOT/CSE1L/TMPO/NRM/NUP205/NUP155/ARL6IP6/TUBB/NXT1/RAN/NUP37	22
GO:0005663	CC	GO:0005663	DNA replication factor C complex	3/346	5/19869	5.10123e-05	0.000460073	0.000334341	RFC5/RFC3/RFC2	3
GO:0000800	CC	GO:0000800	lateral element	4/346	13/19869	5.70679e-05	0.000505157	0.000367103	RAD51/INCENP/BRCA1/BLM	4
GO:0072687	CC	GO:0072687	meiotic spindle	4/346	14/19869	7.88001e-05	0.000684844	0.000497685	AURKA/ASPM/INCENP/BORA	4
GO:0030894	CC	GO:0030894	replisome	4/346	15/19869	0.000105983	0.000904639	0.000657412	PCNA/PRIM1/MCM3/POLD2	4
GO:0000152	CC	GO:0000152	nuclear ubiquitin ligase complex	6/346	45/19869	0.000122653	0.00102857	0.000747472	UBE2S/UBE2C/CDC20/BUB1B/RAD51/BRCA1	6
GO:0042575	CC	GO:0042575	DNA polymerase complex	4/346	19/19869	0.000284814	0.00234726	0.00170578	PRIM1/MCM3/POLE2/POLD2	4
GO:0005971	CC	GO:0005971	ribonucleoside-diphosphate reductase complex	2/346	2/19869	0.000302388	0.00240903	0.00175067	RRM2/RRM1	2
GO:0097125	CC	GO:0097125	cyclin B1-CDK1 complex	2/346	2/19869	0.000302388	0.00240903	0.00175067	CDK1/CCNB1	2
GO:0005828	CC	GO:0005828	kinetochore microtubule	4/346	20/19869	0.000351155	0.00275167	0.00199967	CENPE/KIF18A/KNTC1/ZWILCH	4
GO:0005643	CC	GO:0005643	nuclear pore	8/346	100/19869	0.00036112	0.00277873	0.00201934	MAD2L1/RANBP1/XPOT/NUP205/NUP155/NXT1/RAN/NUP37	8
GO:0016363	CC	GO:0016363	nuclear matrix	9/346	126/19869	0.000366235	0.00277873	0.00201934	CENPW/CENPF/KIF4A/LMNB1/UHRF1/XPOT/CAD/RUVBL1/BLM	9
GO:0000808	CC	GO:0000808	origin recognition complex	3/346	9/19869	0.000406798	0.00299153	0.00217398	MCM2/ORC1/ORC6	3
GO:0005664	CC	GO:0005664	nuclear origin of replication recognition complex	3/346	9/19869	0.000406798	0.00299153	0.00217398	MCM2/ORC1/ORC6	3
GO:0005680	CC	GO:0005680	anaphase-promoting complex	4/346	21/19869	0.000427858	0.00309873	0.00225188	UBE2S/UBE2C/CDC20/BUB1B	4
GO:0005814	CC	GO:0005814	centriole	10/346	157/19869	0.000439431	0.00313505	0.00227828	TOP2A/CEP55/PLK1/AURKA/WDR62/TEDC2/CCNF/PLK4/RAN/TUBG1	10
GO:0000795	CC	GO:0000795	synaptonemal complex	5/346	40/19869	0.000620542	0.00429883	0.00312401	PLK1/RAD51/INCENP/BRCA1/BLM	5
GO:0099086	CC	GO:0099086	synaptonemal structure	5/346	40/19869	0.000620542	0.00429883	0.00312401	PLK1/RAD51/INCENP/BRCA1/BLM	5
GO:0005832	CC	GO:0005832	chaperonin-containing T-complex	3/346	11/19869	0.000778619	0.00531685	0.00386382	CCT5/CCT4/TCP1	3
GO:0031298	CC	GO:0031298	replication fork protection complex	2/346	3/19869	0.000896693	0.00563973	0.00409846	TIMELESS/MCM10	2
GO:0033186	CC	GO:0033186	CAF-1 complex	2/346	3/19869	0.000896693	0.00563973	0.00409846	CHAF1A/CHAF1B	2
GO:0035189	CC	GO:0035189	Rb-E2F complex	2/346	3/19869	0.000896693	0.00563973	0.00409846	E2F1/TFDP1	2
GO:0044611	CC	GO:0044611	nuclear pore inner ring	2/346	3/19869	0.000896693	0.00563973	0.00409846	NUP205/NUP155	2
GO:0097134	CC	GO:0097134	cyclin E1-CDK2 complex	2/346	3/19869	0.000896693	0.00563973	0.00409846	CCNE1/CDK2	2
GO:1990423	CC	GO:1990423	RZZ complex	2/346	3/19869	0.000896693	0.00563973	0.00409846	KNTC1/ZWILCH	2
GO:0034709	CC	GO:0034709	methylosome	3/346	12/19869	0.00102481	0.00636178	0.00462318	SNRPB/SNRPF/PRMT1	3
GO:0043601	CC	GO:0043601	nuclear replisome	3/346	13/19869	0.00131513	0.00805937	0.00585684	PRIM1/MCM3/POLD2	3
GO:0031616	CC	GO:0031616	spindle pole centrosome	3/346	14/19869	0.00165231	0.00999751	0.00726531	AURKB/DLGAP5/AURKA	3
GO:0005732	CC	GO:0005732	sno(s)RNA-containing ribonucleoprotein complex	4/346	30/19869	0.0017318	0.0103336	0.00750957	FBL/NOP56/DKC1/RPP40	4
GO:0031422	CC	GO:0031422	RecQ family helicase-topoisomerase III complex	2/346	4/19869	0.00177271	0.0103336	0.00750957	RMI2/BLM	2
GO:0070532	CC	GO:0070532	BRCA1-B complex	2/346	4/19869	0.00177271	0.0103336	0.00750957	TOPBP1/BRCA1	2
GO:0005881	CC	GO:0005881	cytoplasmic microtubule	7/346	102/19869	0.00205232	0.0118194	0.00858931	KIF18B/KIF2C/GTSE1/TUBA1C/KIF18A/TUBA1B/TUBG1	7
GO:0000930	CC	GO:0000930	gamma-tubulin complex	3/346	16/19869	0.00247724	0.0140967	0.0102442	BRCA1/MZT1/TUBG1	3
GO:0090543	CC	GO:0090543	Flemming body	4/346	34/19869	0.00277489	0.0156047	0.0113401	CEP55/KIF23/RACGAP1/KIF14	4
GO:0005658	CC	GO:0005658	alpha DNA polymerase:primase complex	2/346	5/19869	0.00292052	0.016046	0.0116609	PRIM1/MCM3	2
GO:0097124	CC	GO:0097124	cyclin A2-CDK2 complex	2/346	5/19869	0.00292052	0.016046	0.0116609	CCNA2/CDK2	2
GO:0000151	CC	GO:0000151	ubiquitin ligase complex	13/346	309/19869	0.0031395	0.0170532	0.0123927	SKP2/UBE2S/UBE2C/CDC20/BUB1B/CKS2/RAD51/CKS1B/DTL/BRCA1/DCUN1D5/MED30/CCNF	13
GO:0034719	CC	GO:0034719	SMN-Sm protein complex	3/346	18/19869	0.00351787	0.0188937	0.0137303	SNRPB/STRAP/SNRPF	3
GO:0031461	CC	GO:0031461	cullin-RING ubiquitin ligase complex	9/346	178/19869	0.00408806	0.0217122	0.0157785	SKP2/UBE2S/UBE2C/CDC20/BUB1B/CKS2/CKS1B/DTL/CCNF	9
GO:0000939	CC	GO:0000939	inner kinetochore	2/346	6/19869	0.00433042	0.0224994	0.0163506	CENPA/CENPQ	2
GO:0150005	CC	GO:0150005	enzyme activator complex	2/346	6/19869	0.00433042	0.0224994	0.0163506	PCNA/PSMC3IP	2
GO:0034708	CC	GO:0034708	methyltransferase complex	6/346	92/19869	0.00543031	0.0279106	0.020283	EZH2/SNRPB/RUVBL1/SNRPF/PRMT1/RIOK1	6
GO:0000931	CC	GO:0000931	gamma-tubulin ring complex	2/346	7/19869	0.005993	0.0290025	0.0210765	BRCA1/MZT1	2
GO:0001940	CC	GO:0001940	male pronucleus	2/346	7/19869	0.005993	0.0290025	0.0210765	CCNA2/CBX1	2
GO:0005683	CC	GO:0005683	U7 snRNP	2/346	7/19869	0.005993	0.0290025	0.0210765	SNRPB/SNRPF	2
GO:0031428	CC	GO:0031428	box C/D RNP complex	2/346	7/19869	0.005993	0.0290025	0.0210765	FBL/NOP56	2
GO:0043203	CC	GO:0043203	axon hillock	2/346	7/19869	0.005993	0.0290025	0.0210765	TPX2/AURKA	2
GO:0101031	CC	GO:0101031	chaperone complex	4/346	42/19869	0.00600679	0.0290025	0.0210765	CCT5/RUVBL1/CCT4/TCP1	4
GO:1990391	CC	GO:1990391	DNA repair complex	3/346	22/19869	0.00630652	0.0301452	0.0219069	FANCI/PRKDC/BRCA1	3
GO:0031965	CC	GO:0031965	nuclear membrane	12/346	305/19869	0.0074845	0.0354217	0.0257414	LMNB2/BOK/DTL/LMNB1/NUDT1/CDK4/TMEM38B/NEMP1/NRM/NUP205/NUP155/ARL6IP6	12
GO:0002199	CC	GO:0002199	zona pellucida receptor complex	2/346	8/19869	0.00789909	0.0366579	0.0266398	CCT4/TCP1	2
GO:0061673	CC	GO:0061673	mitotic spindle astral microtubule	2/346	8/19869	0.00789909	0.0366579	0.0266398	KIF18B/KIF18A	2
GO:0032153	CC	GO:0032153	cell division site	5/346	72/19869	0.00840031	0.0386091	0.0280577	ECT2/ANLN/CEP55/RACGAP1/PLK4	5
GO:0090734	CC	GO:0090734	site of DNA damage	6/346	106/19869	0.0106266	0.0483764	0.0351557	RAD51/TIMELESS/AUNIP/CBX1/WDR76/SPINDOC	6
GO:0140097	MF	GO:0140097	catalytic activity, acting on DNA	34/342	241/18432	2.40404e-20	1.65638e-17	1.23998e-17	MCM2/TOP2A/RAD54L/MCM4/MCM7/RAD51/PCNA/EXO1/MCM5/UNG/RFC5/POLQ/XRCC2/DSCC1/FEN1/PIF1/MCM3/MCM8/RFC3/DDX11/NEIL3/DKC1/MSH6/HELLS/POLE2/ERCC6L/MCM6/RUVBL1/BLM/DNMT3B/ALKBH2/DNMT1/RFC2/LIG1	34
GO:0017116	MF	GO:0017116	single-stranded DNA helicase activity	14/342	23/18432	3.09174e-19	1.0651e-16	7.97343e-17	MCM2/MCM4/MCM7/RAD51/MCM5/RFC5/POLQ/DSCC1/PIF1/MCM3/MCM8/RFC3/MCM6/RFC2	14
GO:0003678	MF	GO:0003678	DNA helicase activity	19/342	72/18432	3.69451e-17	7.86764e-15	5.88976e-15	MCM2/RAD54L/MCM4/MCM7/RAD51/MCM5/RFC5/POLQ/DSCC1/PIF1/MCM3/MCM8/RFC3/DDX11/ERCC6L/MCM6/RUVBL1/BLM/RFC2	19
GO:0008094	MF	GO:0008094	ATP-dependent activity, acting on DNA	23/342	121/18432	4.56757e-17	7.86764e-15	5.88976e-15	MCM2/TOP2A/RAD54L/MCM4/MCM7/RAD51/MCM5/RFC5/POLQ/XRCC2/DSCC1/PIF1/MCM3/MCM8/RFC3/DDX11/MSH6/HELLS/ERCC6L/MCM6/RUVBL1/BLM/RFC2	23
GO:0016887	MF	GO:0016887	ATP hydrolysis activity	35/342	347/18432	3.34399e-16	4.60802e-14	3.44959e-14	KIF18B/TRIP13/RAD54L/MCM4/KIF2C/KIFC1/KIF23/MCM7/SMC4/KIF3C/ORC1/MCM5/KIF20A/ATAD2/RFC5/SMC2/PIF1/MCM3/MCM8/CCT5/KIF14/DDX11/DDX39A/KIF18A/ERCC6L/MCM6/RUVBL1/FIGNL1/BLM/KIF15/HSPD1/CCT4/RFC2/TCP1/KIF22	35
GO:0008017	MF	GO:0008017	microtubule binding	31/342	271/18432	5.35025e-16	6.14387e-14	4.59934e-14	FAM83D/BIRC5/KIF18B/TPX2/PRC1/CENPF/SKA1/SPAG5/KIF2C/NUSAP1/KIFC1/KIF23/DLGAP5/PLK1/KIF4A/GTSE1/KIF3C/SPC24/KIF11/RACGAP1/KNSTRN/KIF20A/PSRC1/KIF14/CENPE/KIF18A/KIF15/RCC2/SKA2/CKAP5/KIF22	31
GO:0015631	MF	GO:0015631	tubulin binding	35/342	375/18432	3.6463e-15	3.589e-13	2.68675e-13	FAM83D/BIRC5/KIF18B/TPX2/PRC1/CENPF/STMN1/SKA1/SPAG5/KIF2C/NUSAP1/KIFC1/KIF23/DLGAP5/PLK1/KIF4A/GTSE1/KIF3C/SPC24/KIF11/RACGAP1/KNSTRN/KIF20A/PSRC1/CCT5/KIF14/BRCA1/CENPE/KIF18A/PDCD5/KIF15/RCC2/SKA2/CKAP5/KIF22	35
GO:0004386	MF	GO:0004386	helicase activity	21/342	155/18432	1.16173e-12	1.00054e-10	7.49011e-11	MCM2/RAD54L/MCM4/MCM7/RAD51/MCM5/RFC5/POLQ/DSCC1/PIF1/MCM3/MCM8/RFC3/DDX11/DDX39A/HELLS/ERCC6L/MCM6/RUVBL1/BLM/RFC2	21
GO:0003697	MF	GO:0003697	single-stranded DNA binding	19/342	124/18432	1.49851e-12	1.14719e-10	8.58795e-11	MCM2/CDC45/RAD51AP1/RAD54L/MCM4/MCM7/SMC4/RAD51/MCM5/HMGB2/MCM10/SMC2/MCM3/MCM8/DDX11/NEIL3/MCM6/BLM/HSPD1	19
GO:0003688	MF	GO:0003688	DNA replication origin binding	8/342	16/18432	1.46432e-10	1.00892e-08	7.55283e-09	MCM2/CDC45/CDC6/ORC1/MCM5/MCM10/DDX11/HSPD1	8
GO:0003777	MF	GO:0003777	microtubule motor activity	13/342	67/18432	2.53502e-10	1.58784e-08	1.18867e-08	KIF18B/KIF2C/KIFC1/KIF23/KIF4A/KIF3C/KIF11/KIF20A/KIF14/CENPE/KIF18A/KIF15/KIF22	13
GO:0035173	MF	GO:0035173	histone kinase activity	7/342	20/18432	4.48559e-08	2.57548e-06	1.92802e-06	AURKB/CDK1/AURKA/VRK1/CHEK1/HASPIN/CDK2	7
GO:0003684	MF	GO:0003684	damaged DNA binding	11/342	71/18432	7.24788e-08	3.84138e-06	2.87568e-06	PCNA/UNG/HMGB2/AUNIP/POLQ/FEN1/BRCA1/NEIL3/MSH6/FANCG/BLM	11
GO:0003774	MF	GO:0003774	cytoskeletal motor activity	13/342	111/18432	1.44106e-07	7.09206e-06	5.30916e-06	KIF18B/KIF2C/KIFC1/KIF23/KIF4A/KIF3C/KIF11/KIF20A/KIF14/CENPE/KIF18A/KIF15/KIF22	13
GO:0000217	MF	GO:0000217	DNA secondary structure binding	8/342	36/18432	2.49016e-07	1.09032e-05	8.16224e-06	RAD51AP1/HMGA1/HMGB2/XRCC2/NEIL3/MSH6/BLM/CLSPN	8
GO:0010997	MF	GO:0010997	anaphase-promoting complex binding	5/342	9/18432	2.53196e-07	1.09032e-05	8.16224e-06	UBE2S/CDC20/PLK1/CLSPN/CCNF	5
GO:0016538	MF	GO:0016538	cyclin-dependent protein serine/threonine kinase regulator activity	8/342	50/18432	3.52392e-06	0.000142823	0.000106918	CCNB2/CCNA2/CCNE1/CKS2/CCNB1/CKS1B/CDK4/CCNF	8
GO:0106310	MF	GO:0106310	protein serine kinase activity	21/342	363/18432	4.64559e-06	0.000177823	0.000133119	AURKB/PBK/CDK1/TTK/BUB1B/MELK/PLK1/AURKA/NEK2/PKMYT1/BUB1/PRKDC/CDK4/CHEK2/VRK1/CHEK1/CDC7/PLK4/HASPIN/RIOK1/CDK2	21
GO:0008574	MF	GO:0008574	plus-end-directed microtubule motor activity	5/342	17/18432	1.10012e-05	0.000398938	0.000298648	KIF18B/KIF11/KIF14/CENPE/KIF18A	5
GO:0003689	MF	GO:0003689	DNA clamp loader activity	4/342	9/18432	1.36339e-05	0.000469687	0.000351611	RFC5/DSCC1/RFC3/RFC2	4
GO:0004674	MF	GO:0004674	protein serine/threonine kinase activity	21/342	430/18432	5.79951e-05	0.00187336	0.00140241	AURKB/PBK/CDK1/TTK/BUB1B/MELK/PLK1/AURKA/NEK2/PKMYT1/BUB1/PRKDC/CDK4/CHEK2/VRK1/CHEK1/CDC7/PLK4/HASPIN/RIOK1/CDK2	21
GO:0019887	MF	GO:0019887	protein kinase regulator activity	14/342	218/18432	5.98171e-05	0.00187336	0.00140241	GPRC5C/TPX2/CCNB2/CCNA2/CCNE1/CKS2/CCNB1/CKS1B/CDK4/NCAPG2/INCENP/DBF4/CCNF/YWHAG	14
GO:0043138	MF	GO:0043138	3'-5' DNA helicase activity	4/342	14/18432	0.000100627	0.00291201	0.00217995	MCM2/MCM5/MCM6/BLM	4
GO:0042393	MF	GO:0042393	histone binding	15/342	258/18432	0.000101434	0.00291201	0.00217995	MCM2/NCAPD2/CKS2/ASF1B/HJURP/CKS1B/UHRF1/ATAD2/NCAPG2/VRK1/CBX1/MSH6/CHAF1B/DEK/NCAPD3	15
GO:0043515	MF	GO:0043515	kinetochore binding	3/342	6/18432	0.000121495	0.00334841	0.00250664	TTK/CENPH/CENPE	3
GO:0035184	MF	GO:0035184	histone threonine kinase activity	3/342	7/18432	0.000209691	0.00547093	0.00409557	VRK1/CHEK1/HASPIN	3
GO:0019207	MF	GO:0019207	kinase regulator activity	14/342	246/18432	0.000214391	0.00547093	0.00409557	GPRC5C/TPX2/CCNB2/CCNA2/CCNE1/CKS2/CCNB1/CKS1B/CDK4/NCAPG2/INCENP/DBF4/CCNF/YWHAG	14
GO:0000400	MF	GO:0000400	four-way junction DNA binding	4/342	17/18432	0.000228942	0.0056336	0.00421735	HMGB2/XRCC2/MSH6/BLM	4
GO:0035174	MF	GO:0035174	histone serine kinase activity	3/342	8/18432	0.000330894	0.00762986	0.00571176	AURKB/AURKA/VRK1	3
GO:0072354	MF	GO:0072354	histone kinase activity (H3-T3 specific)	2/342	2/18432	0.000343288	0.00762986	0.00571176	VRK1/HASPIN	2
GO:1990447	MF	GO:1990447	U2 snRNP binding	2/342	2/18432	0.000343288	0.00762986	0.00571176	SNRPB/STRAP	2
GO:0016891	MF	GO:0016891	endoribonuclease activity, producing 5'-phosphomonoesters	5/342	34/18432	0.000381846	0.00822161	0.00615475	RNASEH2A/EXO1/FEN1/RPP40/AGO2	5
GO:0051010	MF	GO:0051010	microtubule plus-end binding	4/342	21/18432	0.000542943	0.011336	0.00848619	KIF2C/KNSTRN/KIF18A/CKAP5	4
GO:0070182	MF	GO:0070182	DNA polymerase binding	4/342	22/18432	0.000653958	0.0132523	0.00992073	FANCI/RAD51/CDT1/PCNA	4
GO:0051880	MF	GO:0051880	G-quadruplex DNA binding	3/342	10/18432	0.000689723	0.0135777	0.0101643	PIF1/DDX11/BLM	3
GO:0140662	MF	GO:0140662	ATP-dependent protein folding chaperone	5/342	41/18432	0.000924909	0.0169597	0.0126961	CCT5/HSPE1/HSPD1/CCT4/TCP1	5
GO:0004523	MF	GO:0004523	RNA-DNA hybrid ribonuclease activity	3/342	11/18432	0.000935368	0.0169597	0.0126961	RNASEH2A/EXO1/FEN1	3
GO:0032404	MF	GO:0032404	mismatch repair complex binding	3/342	11/18432	0.000935368	0.0169597	0.0126961	PCNA/MCM8/MSH6	3
GO:0003886	MF	GO:0003886	DNA (cytosine-5-)-methyltransferase activity	2/342	3/18432	0.0010172	0.0170939	0.0127966	DNMT3B/DNMT1	2
GO:0004748	MF	GO:0004748	ribonucleoside-diphosphate reductase activity, thioredoxin disulfide as acceptor	2/342	3/18432	0.0010172	0.0170939	0.0127966	RRM2/RRM1	2
GO:0061731	MF	GO:0061731	ribonucleoside-diphosphate reductase activity	2/342	3/18432	0.0010172	0.0170939	0.0127966	RRM2/RRM1	2
GO:0000287	MF	GO:0000287	magnesium ion binding	12/342	225/18432	0.00105488	0.0173051	0.0129547	TOP2A/MTHFD2/PLK1/HPRT1/FEN1/PRIM1/PIF1/UBA2/MSH6/FIGNL1/RAN/CDK2	12
GO:0016893	MF	GO:0016893	endonuclease activity, active with either ribo- or deoxyribonucleic acids and producing 5'-phosphomonoesters	5/342	44/18432	0.00128093	0.0205247	0.0153649	RNASEH2A/EXO1/FEN1/RPP40/AGO2	5
GO:0019104	MF	GO:0019104	DNA N-glycosylase activity	3/342	13/18432	0.00157721	0.0241489	0.018078	PCNA/UNG/NEIL3	3
GO:0061575	MF	GO:0061575	cyclin-dependent protein serine/threonine kinase activator activity	3/342	13/18432	0.00157721	0.0241489	0.018078	CKS2/CCNB1/CKS1B	3
GO:0008309	MF	GO:0008309	double-stranded DNA exodeoxyribonuclease activity	2/342	4/18432	0.00200942	0.0300975	0.0225312	EXO1/FEN1	2
GO:0030515	MF	GO:0030515	snoRNA binding	4/342	32/18432	0.00277862	0.0407334	0.0304932	PRKDC/NUDT1/NOP56/DKC1	4
GO:0043539	MF	GO:0043539	protein serine/threonine kinase activator activity	5/342	54/18432	0.00320833	0.0422071	0.0315965	CKS2/CCNB1/CKS1B/INCENP/DBF4	5
GO:0015616	MF	GO:0015616	DNA translocase activity	2/342	5/18432	0.00330796	0.0422071	0.0315965	RAD54L/ERCC6L	2
GO:0016728	MF	GO:0016728	oxidoreductase activity, acting on CH or CH2 groups, disulfide as acceptor	2/342	5/18432	0.00330796	0.0422071	0.0315965	RRM2/RRM1	2
GO:0030882	MF	GO:0030882	lipid antigen binding	2/342	5/18432	0.00330796	0.0422071	0.0315965	CD1A/CD1C	2
GO:0030883	MF	GO:0030883	endogenous lipid antigen binding	2/342	5/18432	0.00330796	0.0422071	0.0315965	CD1A/CD1C	2
GO:0030884	MF	GO:0030884	exogenous lipid antigen binding	2/342	5/18432	0.00330796	0.0422071	0.0315965	CD1A/CD1C	2
GO:0062037	MF	GO:0062037	D-loop DNA binding	2/342	5/18432	0.00330796	0.0422071	0.0315965	RAD51AP1/BLM	2
GO:0030332	MF	GO:0030332	cyclin binding	4/342	34/18432	0.00348086	0.0436056	0.0326434	CDK1/NDC80/CDK4/CDK2	4

## Sheet: Table S7-2
Table S7-2. GO analysis of the WGCNA module (green).
	ONTOLOGY	ID	Description	GeneRatio	BgRatio	pvalue	p.adjust	qvalue	geneID	Count
GO:0030198	BP	GO:0030198	extracellular matrix organization	48/190	318/18903	6.80392e-43	9.99114e-40	7.10001e-40	COMP/COL11A1/MMP11/SFRP2/COL1A1/COL3A1/COL12A1/DPT/COL10A1/POSTN/COL1A2/SULF1/COL5A1/GREM1/COL5A2/MMP2/LUM/CTSK/COL8A1/AEBP1/COL15A1/LOXL2/FBLN2/EMILIN1/COL8A2/COL16A1/CCDC80/COL18A1/LOX/FMOD/ADAMTS2/ANTXR1/OLFML2B/MMP14/COL4A2/COL5A3/LOXL1/ADAMTS12/PDGFRA/COL4A1/CRISPLD2/FAP/ADAMTS4/EFEMP2/DDR2/NID2/ECM2/SH3PXD2B	48
GO:0043062	BP	GO:0043062	extracellular structure organization	48/190	319/18903	7.94917e-43	9.99114e-40	7.10001e-40	COMP/COL11A1/MMP11/SFRP2/COL1A1/COL3A1/COL12A1/DPT/COL10A1/POSTN/COL1A2/SULF1/COL5A1/GREM1/COL5A2/MMP2/LUM/CTSK/COL8A1/AEBP1/COL15A1/LOXL2/FBLN2/EMILIN1/COL8A2/COL16A1/CCDC80/COL18A1/LOX/FMOD/ADAMTS2/ANTXR1/OLFML2B/MMP14/COL4A2/COL5A3/LOXL1/ADAMTS12/PDGFRA/COL4A1/CRISPLD2/FAP/ADAMTS4/EFEMP2/DDR2/NID2/ECM2/SH3PXD2B	48
GO:0045229	BP	GO:0045229	external encapsulating structure organization	48/190	321/18903	1.08325e-42	9.99114e-40	7.10001e-40	COMP/COL11A1/MMP11/SFRP2/COL1A1/COL3A1/COL12A1/DPT/COL10A1/POSTN/COL1A2/SULF1/COL5A1/GREM1/COL5A2/MMP2/LUM/CTSK/COL8A1/AEBP1/COL15A1/LOXL2/FBLN2/EMILIN1/COL8A2/COL16A1/CCDC80/COL18A1/LOX/FMOD/ADAMTS2/ANTXR1/OLFML2B/MMP14/COL4A2/COL5A3/LOXL1/ADAMTS12/PDGFRA/COL4A1/CRISPLD2/FAP/ADAMTS4/EFEMP2/DDR2/NID2/ECM2/SH3PXD2B	48
GO:0030199	BP	GO:0030199	collagen fibril organization	24/190	64/18903	4.49546e-32	3.10974e-29	2.20988e-29	COMP/COL11A1/MMP11/SFRP2/COL1A1/COL3A1/COL12A1/DPT/COL1A2/COL5A1/GREM1/COL5A2/LUM/AEBP1/LOXL2/EMILIN1/LOX/FMOD/ADAMTS2/COL5A3/LOXL1/ADAMTS12/EFEMP2/DDR2	24
GO:0032963	BP	GO:0032963	collagen metabolic process	19/190	107/18903	1.11336e-18	6.16134e-16	4.37844e-16	MMP11/COL1A1/COL1A2/COL5A1/MMP2/CTSK/RCN3/EMILIN1/INHBA/PCOLCE/MRC2/ADAMTS2/PDGFRB/MMP14/FAP/TGFB3/DDR2/F2R/CYGB	19
GO:0001503	BP	GO:0001503	ossification	30/190	429/18903	4.8542e-17	2.2386e-14	1.59081e-14	COMP/COL11A1/SFRP2/COL1A1/COL1A2/ASPN/GREM1/COL5A2/MMP2/VCAN/CTSK/CTHRC1/COL6A1/ITGA11/CDH11/TNFAIP6/LOX/MRC2/TMEM119/MMP14/ADAMTS12/RFLNA/TGFB3/CLEC11A/DDR2/OMD/DCHS1/XYLT1/RFLNB/RUNX2	30
GO:0031589	BP	GO:0031589	cell-substrate adhesion	26/190	369/18903	5.92022e-15	2.34018e-12	1.663e-12	COL1A1/COL3A1/SERPINE1/FN1/GREM1/COL8A1/THBS1/FBLN2/EMILIN1/ITGA11/COL16A1/CCDC80/THY1/VCAM1/ITGBL1/ANTXR1/MMP14/COL5A3/ITGA5/ADAMTS12/AXL/EFEMP2/ACTN1/NID2/ECM2/JAM3	26
GO:0060348	BP	GO:0060348	bone development	21/190	233/18903	2.30825e-14	7.98364e-12	5.67342e-12	COMP/SFRP4/COL1A1/COL3A1/SULF1/GREM1/BGN/LOX/FBN1/TMEM119/MMP14/ADAMTS12/RFLNA/TGFB3/DDR2/SH3PXD2B/DCHS1/XYLT1/LRRC17/RFLNB/RUNX2	21
GO:0035987	BP	GO:0035987	endodermal cell differentiation	12/190	49/18903	4.99873e-14	1.53683e-11	1.09212e-11	COL11A1/COL12A1/FN1/COL5A1/COL5A2/MMP2/COL8A1/COL6A1/INHBA/MMP14/COL4A2/ITGA5	12
GO:0007178	BP	GO:0007178	transmembrane receptor protein serine/threonine kinase signaling pathway	25/190	390/18903	1.74922e-13	4.84008e-11	3.43951e-11	COMP/SFRP2/SFRP4/COL3A1/COL1A2/ASPN/SULF1/GREM1/HTRA3/THBS1/CILP/EMILIN1/INHBA/LTBP2/TNFAIP6/LOX/FBN1/FMOD/FSTL1/HTRA1/NBL1/CHST11/TGFB3/TGFB1I1/RUNX2	25
GO:0007160	BP	GO:0007160	cell-matrix adhesion	20/190	238/18903	3.71353e-13	9.34123e-11	6.63817e-11	COL3A1/SERPINE1/FN1/GREM1/THBS1/EMILIN1/ITGA11/COL16A1/THY1/VCAM1/ITGBL1/MMP14/COL5A3/ITGA5/ADAMTS12/EFEMP2/ACTN1/NID2/ECM2/JAM3	20
GO:0001706	BP	GO:0001706	endoderm formation	12/190	58/18903	4.46637e-13	1.02987e-10	7.31858e-11	COL11A1/COL12A1/FN1/COL5A1/COL5A2/MMP2/COL8A1/COL6A1/INHBA/MMP14/COL4A2/ITGA5	12
GO:0061448	BP	GO:0061448	connective tissue development	21/190	274/18903	5.61871e-13	1.19592e-10	8.49858e-11	COMP/COL11A1/SFRP2/COL1A1/COL3A1/SULF1/COL5A1/GREM1/CTSK/LOXL2/ACTA2/BGN/LOX/PRRX1/PDGFRB/ADAMTS12/RFLNA/CHST11/SH3PXD2B/RFLNB/RUNX2	21
GO:0071559	BP	GO:0071559	response to transforming growth factor beta	21/190	277/18903	6.94188e-13	1.37201e-10	9.74994e-11	COL1A1/COL3A1/COL1A2/ASPN/MXRA5/HTRA3/CTSK/THBS1/CILP/EMILIN1/LTBP2/LOX/FBN1/FMOD/COL4A2/HTRA1/WNT2/CHST11/TGFB3/DDR2/TGFB1I1	21
GO:0032964	BP	GO:0032964	collagen biosynthetic process	11/190	50/18903	2.10009e-12	3.87397e-10	2.75296e-10	COL1A1/COL5A1/RCN3/EMILIN1/INHBA/PCOLCE/PDGFRB/TGFB3/DDR2/F2R/CYGB	11
GO:0090287	BP	GO:0090287	regulation of cellular response to growth factor stimulus	22/190	338/18903	4.05484e-12	6.75245e-10	4.7985e-10	SFRP2/SFRP4/ASPN/SULF1/GREM1/HTRA3/THBS1/DCN/EMILIN1/TNFAIP6/LOX/FBN1/FSTL1/ITGA5/HTRA1/NBL1/ADAMTS12/CHST11/TGFB3/ADGRA2/TGFB1I1/RUNX2	22
GO:0071560	BP	GO:0071560	cellular response to transforming growth factor beta stimulus	20/190	271/18903	4.14859e-12	6.75245e-10	4.7985e-10	COL1A1/COL3A1/COL1A2/ASPN/HTRA3/CTSK/THBS1/CILP/EMILIN1/LTBP2/LOX/FBN1/FMOD/COL4A2/HTRA1/WNT2/CHST11/TGFB3/DDR2/TGFB1I1	20
GO:0007492	BP	GO:0007492	endoderm development	12/190	83/18903	3.8992e-11	5.99393e-09	4.25947e-09	COL11A1/COL12A1/FN1/COL5A1/COL5A2/MMP2/COL8A1/COL6A1/INHBA/MMP14/COL4A2/ITGA5	12
GO:0090092	BP	GO:0090092	regulation of transmembrane receptor protein serine/threonine kinase signaling pathway	19/190	290/18903	1.14857e-10	1.63801e-08	1.16402e-08	SFRP2/SFRP4/ASPN/SULF1/GREM1/HTRA3/THBS1/CILP/EMILIN1/INHBA/TNFAIP6/LOX/FBN1/FSTL1/HTRA1/NBL1/CHST11/TGFB3/TGFB1I1	19
GO:0042060	BP	GO:0042060	wound healing	23/190	442/18903	1.18396e-10	1.63801e-08	1.16402e-08	COMP/COL1A1/COL3A1/SERPINE1/FN1/COL5A1/THBS1/EMILIN1/ACTA2/LOX/MYL9/PDGFRB/ITGA5/PDGFRA/AXL/C1QTNF1/FAP/MCAM/TGFB3/MYLK/TPM1/DDR2/F2R	23
GO:0051216	BP	GO:0051216	cartilage development	16/190	201/18903	2.088e-10	2.75118e-08	1.95508e-08	COMP/COL11A1/SFRP2/COL1A1/COL3A1/SULF1/GREM1/CTSK/LOXL2/BGN/PRRX1/ADAMTS12/RFLNA/CHST11/RFLNB/RUNX2	16
GO:0090288	BP	GO:0090288	negative regulation of cellular response to growth factor stimulus	13/190	120/18903	2.42468e-10	3.04959e-08	2.16713e-08	SFRP2/SULF1/GREM1/HTRA3/THBS1/DCN/EMILIN1/TNFAIP6/FBN1/HTRA1/NBL1/ADAMTS12/ADGRA2	13
GO:0001704	BP	GO:0001704	formation of primary germ layer	13/190	127/18903	4.95306e-10	5.95874e-08	4.23447e-08	COL11A1/SFRP2/COL12A1/FN1/COL5A1/COL5A2/MMP2/COL8A1/COL6A1/INHBA/MMP14/COL4A2/ITGA5	13
GO:0002063	BP	GO:0002063	chondrocyte development	8/190	33/18903	1.00646e-09	1.16036e-07	8.24587e-08	COMP/COL11A1/SFRP2/SULF1/RFLNA/CHST11/RFLNB/RUNX2	8
GO:0048705	BP	GO:0048705	skeletal system morphogenesis	16/190	227/18903	1.25191e-09	1.38561e-07	9.84661e-08	COMP/COL11A1/SFRP4/COL1A1/COL3A1/GREM1/MMP2/TMEM119/PRRX1/MMP14/PDGFRA/RFLNA/CHST11/TGFB3/RFLNB/RUNX2	16
GO:0002062	BP	GO:0002062	chondrocyte differentiation	12/190	114/18903	1.6963e-09	1.80525e-07	1.28287e-07	COMP/COL11A1/SFRP2/COL3A1/SULF1/GREM1/LOXL2/ADAMTS12/RFLNA/CHST11/RFLNB/RUNX2	12
GO:0071772	BP	GO:0071772	response to BMP	14/190	178/18903	3.42924e-09	3.38883e-07	2.4082e-07	COMP/SFRP2/SFRP4/SULF1/GREM1/HTRA3/TNFAIP6/FBN1/FSTL1/HTRA1/NBL1/ADAMTS12/TGFB3/RUNX2	14
GO:0071773	BP	GO:0071773	cellular response to BMP stimulus	14/190	178/18903	3.42924e-09	3.38883e-07	2.4082e-07	COMP/SFRP2/SFRP4/SULF1/GREM1/HTRA3/TNFAIP6/FBN1/FSTL1/HTRA1/NBL1/ADAMTS12/TGFB3/RUNX2	14
GO:0090101	BP	GO:0090101	negative regulation of transmembrane receptor protein serine/threonine kinase signaling pathway	13/190	158/18903	7.34442e-09	6.88232e-07	4.89079e-07	SFRP2/ASPN/GREM1/HTRA3/CILP/EMILIN1/TNFAIP6/FBN1/HTRA1/NBL1/CHST11/TGFB3/TGFB1I1	13
GO:0010810	BP	GO:0010810	regulation of cell-substrate adhesion	15/190	222/18903	7.46186e-09	6.88232e-07	4.89079e-07	COL1A1/SERPINE1/FN1/GREM1/COL8A1/THBS1/FBLN2/EMILIN1/COL16A1/CCDC80/THY1/MMP14/ITGA5/EFEMP2/ECM2	15
GO:0010712	BP	GO:0010712	regulation of collagen metabolic process	8/190	45/18903	1.40962e-08	1.24055e-06	8.81575e-07	EMILIN1/INHBA/PDGFRB/FAP/TGFB3/DDR2/F2R/CYGB	8
GO:0030509	BP	GO:0030509	BMP signaling pathway	13/190	167/18903	1.43468e-08	1.24055e-06	8.81575e-07	COMP/SFRP2/SFRP4/SULF1/GREM1/HTRA3/TNFAIP6/FBN1/FSTL1/HTRA1/NBL1/TGFB3/RUNX2	13
GO:0007179	BP	GO:0007179	transforming growth factor beta receptor signaling pathway	14/190	216/18903	4.05812e-08	3.40267e-06	2.41804e-06	COL3A1/COL1A2/ASPN/HTRA3/THBS1/EMILIN1/LTBP2/LOX/FBN1/FMOD/HTRA1/CHST11/TGFB3/TGFB1I1	14
GO:0030282	BP	GO:0030282	bone mineralization	11/190	123/18903	4.58676e-08	3.73282e-06	2.65266e-06	COMP/COL1A2/ASPN/GREM1/LOX/TMEM119/RFLNA/TGFB3/DDR2/OMD/RFLNB	11
GO:0048706	BP	GO:0048706	embryonic skeletal system development	11/190	128/18903	6.93414e-08	5.48193e-06	3.89563e-06	COL11A1/COL1A1/SULF1/PRRX1/MMP14/EDNRA/PDGFRA/CHST11/TGFB3/XYLT1/RUNX2	11
GO:0045765	BP	GO:0045765	regulation of angiogenesis	17/190	349/18903	9.30344e-08	7.15073e-06	5.08153e-06	SFRP2/SERPINE1/SULF1/THBS2/GREM1/THBS1/DCN/ADAM12/EMILIN1/SERPINF1/CCL11/SPARC/ISM1/PTGIS/COL4A2/ITGA5/ADGRA2	17
GO:0007369	BP	GO:0007369	gastrulation	13/190	196/18903	9.59831e-08	7.17798e-06	5.1009e-06	COL11A1/SFRP2/COL12A1/FN1/COL5A1/COL5A2/MMP2/COL8A1/COL6A1/INHBA/MMP14/COL4A2/ITGA5	13
GO:0071230	BP	GO:0071230	cellular response to amino acid stimulus	9/190	80/18903	1.0864e-07	7.91071e-06	5.62159e-06	COL1A1/COL3A1/COL1A2/COL5A2/MMP2/COL6A1/COL16A1/PDGFRA/COL4A1	9
GO:1901342	BP	GO:1901342	regulation of vasculature development	17/190	355/18903	1.18759e-07	8.4258e-06	5.98764e-06	SFRP2/SERPINE1/SULF1/THBS2/GREM1/THBS1/DCN/ADAM12/EMILIN1/SERPINF1/CCL11/SPARC/ISM1/PTGIS/COL4A2/ITGA5/ADGRA2	17
GO:0032965	BP	GO:0032965	regulation of collagen biosynthetic process	7/190	40/18903	1.30685e-07	9.04017e-06	6.42422e-06	EMILIN1/INHBA/PDGFRB/TGFB3/DDR2/F2R/CYGB	7
GO:0030510	BP	GO:0030510	regulation of BMP signaling pathway	10/190	111/18903	1.77731e-07	1.19947e-05	8.52379e-06	SFRP2/SFRP4/SULF1/GREM1/HTRA3/TNFAIP6/FBN1/FSTL1/HTRA1/NBL1	10
GO:0043931	BP	GO:0043931	ossification involved in bone maturation	6/190	26/18903	1.85574e-07	1.22258e-05	8.688e-06	GREM1/ADAMTS12/RFLNA/DCHS1/XYLT1/RFLNB	6
GO:0022617	BP	GO:0022617	extracellular matrix disassembly	8/190	62/18903	1.9112e-07	1.22983e-05	8.73958e-06	MMP11/MMP2/CTSK/MMP14/FAP/ADAMTS4/DDR2/SH3PXD2B	8
GO:0031214	BP	GO:0031214	biomineral tissue development	12/190	174/18903	1.98469e-07	1.2481e-05	8.86937e-06	COMP/COL1A1/COL1A2/ASPN/GREM1/LOX/TMEM119/RFLNA/TGFB3/DDR2/OMD/RFLNB	12
GO:0033627	BP	GO:0033627	cell adhesion mediated by integrin	9/190	88/18903	2.49808e-07	1.53604e-05	1.09156e-05	SFRP2/SERPINE1/EMILIN1/ITGA11/COL16A1/FBN1/ITGBL1/ITGA5/JAM3	9
GO:0071229	BP	GO:0071229	cellular response to acid chemical	9/190	89/18903	2.75524e-07	1.65734e-05	1.17776e-05	COL1A1/COL3A1/COL1A2/COL5A2/MMP2/COL6A1/COL16A1/PDGFRA/COL4A1	9
GO:0110148	BP	GO:0110148	biomineralization	12/190	181/18903	3.04359e-07	1.75755e-05	1.24897e-05	COMP/COL1A1/COL1A2/ASPN/GREM1/LOX/TMEM119/RFLNA/TGFB3/DDR2/OMD/RFLNB	12
GO:0030574	BP	GO:0030574	collagen catabolic process	7/190	45/18903	3.04888e-07	1.75755e-05	1.24897e-05	MMP11/MMP2/CTSK/MRC2/ADAMTS2/MMP14/FAP	7
GO:2000489	BP	GO:2000489	regulation of hepatic stellate cell activation	4/190	7/18903	3.38066e-07	1.90904e-05	1.35662e-05	ACTA2/PDGFRB/DDR2/CYGB	4
GO:0070977	BP	GO:0070977	bone maturation	6/190	29/18903	3.73402e-07	2.06641e-05	1.46845e-05	GREM1/ADAMTS12/RFLNA/DCHS1/XYLT1/RFLNB	6
GO:0030324	BP	GO:0030324	lung development	12/190	187/18903	4.32434e-07	2.34616e-05	1.66726e-05	COL3A1/RCN3/LOX/ADAMTS2/PDGFRB/MMP14/PDGFRA/WNT2/CRISPLD2/TGFB3/HEG1/FGF7	12
GO:0010811	BP	GO:0010811	positive regulation of cell-substrate adhesion	10/190	125/18903	5.41708e-07	2.79786e-05	1.98824e-05	FN1/COL8A1/FBLN2/EMILIN1/COL16A1/CCDC80/THY1/ITGA5/EFEMP2/ECM2	10
GO:0030323	BP	GO:0030323	respiratory tube development	12/190	191/18903	5.42522e-07	2.79786e-05	1.98824e-05	COL3A1/RCN3/LOX/ADAMTS2/PDGFRB/MMP14/PDGFRA/WNT2/CRISPLD2/TGFB3/HEG1/FGF7	12
GO:0038065	BP	GO:0038065	collagen-activated signaling pathway	5/190	17/18903	5.46022e-07	2.79786e-05	1.98824e-05	COL1A1/ITGA11/COL4A2/COL4A1/DDR2	5
GO:1900046	BP	GO:1900046	regulation of hemostasis	8/190	72/18903	6.21021e-07	3.1243e-05	2.22022e-05	COMP/SERPINE1/THBS1/EMILIN1/PDGFRA/C1QTNF1/FAP/F2R	8
GO:0060485	BP	GO:0060485	mesenchyme development	15/190	313/18903	6.71564e-07	3.31824e-05	2.35805e-05	SFRP2/COL1A1/FN1/GREM1/LOXL2/ACTA2/ACTG2/PDGFRB/EDNRA/WNT2/TGFB3/TGFB1I1/DCHS1/RFLNB/SEMA6B	15
GO:0060415	BP	GO:0060415	muscle tissue morphogenesis	8/190	73/18903	6.91508e-07	3.35685e-05	2.38548e-05	COL11A1/COL3A1/EDNRA/WNT2/EFEMP2/HEG1/MYLK/TPM1	8
GO:0048799	BP	GO:0048799	animal organ maturation	6/190	33/18903	8.42023e-07	4.01703e-05	2.85462e-05	GREM1/ADAMTS12/RFLNA/DCHS1/XYLT1/RFLNB	6
GO:0070167	BP	GO:0070167	regulation of biomineral tissue development	9/190	103/18903	9.64142e-07	4.52166e-05	3.21323e-05	COMP/ASPN/GREM1/TMEM119/RFLNA/TGFB3/DDR2/OMD/RFLNB	9
GO:0030336	BP	GO:0030336	negative regulation of cell migration	16/190	368/18903	1.02469e-06	4.72555e-05	3.35812e-05	SFRP2/COL3A1/SERPINE1/SULF1/GREM1/THBS1/DCN/EMILIN1/SERPINF1/PODN/THY1/TNFAIP6/CXCL12/NBL1/TPM1/CYGB	16
GO:0110149	BP	GO:0110149	regulation of biomineralization	9/190	105/18903	1.1347e-06	5.14707e-05	3.65767e-05	COMP/ASPN/GREM1/TMEM119/RFLNA/TGFB3/DDR2/OMD/RFLNB	9
GO:0035733	BP	GO:0035733	hepatic stellate cell activation	4/190	9/18903	1.19797e-06	5.2988e-05	3.76549e-05	ACTA2/PDGFRB/DDR2/CYGB	4
GO:0040013	BP	GO:0040013	negative regulation of locomotion	17/190	419/18903	1.20645e-06	5.2988e-05	3.76549e-05	SFRP2/COL3A1/SERPINE1/SULF1/GREM1/THBS1/DCN/EMILIN1/SERPINF1/PODN/THY1/TNFAIP6/CXCL12/NBL1/TPM1/CYGB/SEMA6B	17
GO:0061041	BP	GO:0061041	regulation of wound healing	10/190	137/18903	1.26212e-06	5.45672e-05	3.87771e-05	SERPINE1/THBS1/EMILIN1/ACTA2/PDGFRA/C1QTNF1/FAP/MYLK/DDR2/F2R	10
GO:0001649	BP	GO:0001649	osteoblast differentiation	13/190	246/18903	1.29379e-06	5.50757e-05	3.91385e-05	SFRP2/COL1A1/GREM1/VCAN/CTHRC1/COL6A1/ITGA11/TNFAIP6/LOX/MRC2/TMEM119/DDR2/RUNX2	13
GO:0060840	BP	GO:0060840	artery development	9/190	107/18903	1.33071e-06	5.57892e-05	3.96455e-05	COMP/COL3A1/LOX/PRRX1/PDGFRB/EDNRA/LOXL1/EFEMP2/MYLK	9
GO:0048644	BP	GO:0048644	muscle organ morphogenesis	8/190	80/18903	1.40449e-06	5.80032e-05	4.12189e-05	COL11A1/COL3A1/EDNRA/WNT2/EFEMP2/HEG1/MYLK/TPM1	8
GO:0060541	BP	GO:0060541	respiratory system development	12/190	211/18903	1.55763e-06	6.33818e-05	4.50411e-05	COL3A1/RCN3/LOX/ADAMTS2/PDGFRB/MMP14/PDGFRA/WNT2/CRISPLD2/TGFB3/HEG1/FGF7	12
GO:2000146	BP	GO:2000146	negative regulation of cell motility	16/190	383/18903	1.72549e-06	6.91948e-05	4.9172e-05	SFRP2/COL3A1/SERPINE1/SULF1/GREM1/THBS1/DCN/EMILIN1/SERPINF1/PODN/THY1/TNFAIP6/CXCL12/NBL1/TPM1/CYGB	16
GO:0030500	BP	GO:0030500	regulation of bone mineralization	8/190	83/18903	1.86265e-06	7.36278e-05	5.23222e-05	COMP/GREM1/TMEM119/RFLNA/TGFB3/DDR2/OMD/RFLNB	8
GO:0048771	BP	GO:0048771	tissue remodeling	11/190	179/18903	2.02383e-06	7.88723e-05	5.60491e-05	GREM1/MMP2/CTSK/CTHRC1/TMEM119/MMP14/EDNRA/AXL/TGFB3/DDR2/F2R	11
GO:0017015	BP	GO:0017015	regulation of transforming growth factor beta receptor signaling pathway	10/190	147/18903	2.39667e-06	9.21055e-05	6.5453e-05	ASPN/HTRA3/THBS1/EMILIN1/LOX/FBN1/HTRA1/CHST11/TGFB3/TGFB1I1	10
GO:0001667	BP	GO:0001667	ameboidal-type cell migration	18/190	492/18903	2.52112e-06	9.55606e-05	6.79084e-05	FN1/GREM1/THBS1/DCN/LOXL2/ACTA2/SERPINF1/SPARC/CD248/FSTL1/EDNRA/FAP/DDR2/ADGRA2/FGF7/VSTM4/CYGB/SEMA6B	18
GO:0016525	BP	GO:0016525	negative regulation of angiogenesis	10/190	149/18903	2.70795e-06	0.000101255	7.19552e-05	SERPINE1/SULF1/THBS2/THBS1/DCN/EMILIN1/SERPINF1/SPARC/ISM1/COL4A2	10
GO:0035904	BP	GO:0035904	aorta development	7/190	62/18903	2.86093e-06	0.000104722	7.44188e-05	COL3A1/LOX/PDGFRB/EDNRA/LOXL1/EFEMP2/MYLK	7
GO:1903844	BP	GO:1903844	regulation of cellular response to transforming growth factor beta stimulus	10/190	150/18903	2.87636e-06	0.000104722	7.44188e-05	ASPN/HTRA3/THBS1/EMILIN1/LOX/FBN1/HTRA1/CHST11/TGFB3/TGFB1I1	10
GO:0043200	BP	GO:0043200	response to amino acid	9/190	118/18903	3.01824e-06	0.00010682	7.59097e-05	COL1A1/COL3A1/COL1A2/COL5A2/MMP2/COL6A1/COL16A1/PDGFRA/COL4A1	9
GO:0007596	BP	GO:0007596	blood coagulation	12/190	225/18903	3.0411e-06	0.00010682	7.59097e-05	COMP/COL3A1/SERPINE1/FN1/THBS1/EMILIN1/MYL9/PDGFRA/AXL/C1QTNF1/FAP/F2R	12
GO:2000181	BP	GO:2000181	negative regulation of blood vessel morphogenesis	10/190	151/18903	3.05379e-06	0.00010682	7.59097e-05	SERPINE1/SULF1/THBS2/THBS1/DCN/EMILIN1/SERPINF1/SPARC/ISM1/COL4A2	10
GO:0048251	BP	GO:0048251	elastic fiber assembly	4/190	11/18903	3.0884e-06	0.00010682	7.59097e-05	COL3A1/EMILIN1/LOX/EFEMP2	4
GO:0030514	BP	GO:0030514	negative regulation of BMP signaling pathway	7/190	63/18903	3.19141e-06	0.00010902	7.74731e-05	SFRP2/GREM1/HTRA3/TNFAIP6/FBN1/HTRA1/NBL1	7
GO:1901343	BP	GO:1901343	negative regulation of vasculature development	10/190	152/18903	3.24067e-06	0.000109353	7.77094e-05	SERPINE1/SULF1/THBS2/THBS1/DCN/EMILIN1/SERPINF1/SPARC/ISM1/COL4A2	10
GO:0050817	BP	GO:0050817	coagulation	12/190	230/18903	3.81519e-06	0.000125674	8.93079e-05	COMP/COL3A1/SERPINE1/FN1/THBS1/EMILIN1/MYL9/PDGFRA/AXL/C1QTNF1/FAP/F2R	12
GO:0050920	BP	GO:0050920	regulation of chemotaxis	12/190	230/18903	3.81519e-06	0.000125674	8.93079e-05	SERPINE1/GREM1/THBS1/RARRES2/TNFAIP6/CXCL12/PDGFRB/NBL1/PDGFRA/ADGRA2/JAM3/SEMA6B	12
GO:0030278	BP	GO:0030278	regulation of ossification	9/190	122/18903	3.97788e-06	0.000128354	9.12124e-05	COMP/GREM1/TMEM119/RFLNA/TGFB3/DDR2/OMD/RFLNB/RUNX2	9
GO:0007599	BP	GO:0007599	hemostasis	12/190	231/18903	3.98932e-06	0.000128354	9.12124e-05	COMP/COL3A1/SERPINE1/FN1/THBS1/EMILIN1/MYL9/PDGFRA/AXL/C1QTNF1/FAP/F2R	12
GO:0060326	BP	GO:0060326	cell chemotaxis	14/190	319/18903	4.45816e-06	0.00014179	0.00010076	SERPINE1/GREM1/MMP2/THBS1/RARRES2/CCL11/TNFAIP6/LOX/CXCL12/VCAM1/PDGFRB/NBL1/PDGFRA/JAM3	14
GO:0038063	BP	GO:0038063	collagen-activated tyrosine kinase receptor signaling pathway	4/190	12/18903	4.59621e-06	0.000144519	0.0001027	COL1A1/COL4A2/COL4A1/DDR2	4
GO:0007044	BP	GO:0007044	cell-substrate junction assembly	8/190	95/18903	5.18022e-06	0.000161052	0.000114449	FN1/GREM1/THBS1/COL16A1/THY1/MMP14/ITGA5/ACTN1	8
GO:2000027	BP	GO:2000027	regulation of animal organ morphogenesis	9/190	129/18903	6.29257e-06	0.000187894	0.000133523	SFRP2/SULF1/GREM1/CTHRC1/GPC6/WNT2/DACT1/RUNX2/FGF7	9
GO:0048701	BP	GO:0048701	embryonic cranial skeleton morphogenesis	6/190	46/18903	6.38908e-06	0.000187894	0.000133523	PRRX1/MMP14/PDGFRA/CHST11/TGFB3/RUNX2	6
GO:0085029	BP	GO:0085029	extracellular matrix assembly	6/190	46/18903	6.38908e-06	0.000187894	0.000133523	COL3A1/COL1A2/EMILIN1/LOX/ANTXR1/EFEMP2	6
GO:0097529	BP	GO:0097529	myeloid leukocyte migration	12/190	242/18903	6.42014e-06	0.000187894	0.000133523	SERPINE1/GREM1/MMP2/THBS1/RARRES2/EMILIN1/CCL11/TNFAIP6/CXCL12/MMP14/NBL1/JAM3	12
GO:0030193	BP	GO:0030193	regulation of blood coagulation	7/190	70/18903	6.51715e-06	0.000187894	0.000133523	SERPINE1/THBS1/EMILIN1/PDGFRA/C1QTNF1/FAP/F2R	7
GO:0060349	BP	GO:0060349	bone morphogenesis	8/190	98/18903	6.53682e-06	0.000187894	0.000133523	COMP/SFRP4/COL1A1/COL3A1/TMEM119/MMP14/TGFB3/RUNX2	8
GO:0032967	BP	GO:0032967	positive regulation of collagen biosynthetic process	5/190	27/18903	6.56499e-06	0.000187894	0.000133523	INHBA/PDGFRB/TGFB3/DDR2/F2R	5
GO:0072537	BP	GO:0072537	fibroblast activation	4/190	13/18903	6.58681e-06	0.000187894	0.000133523	ACTA2/PDGFRB/DDR2/CYGB	4
GO:0030512	BP	GO:0030512	negative regulation of transforming growth factor beta receptor signaling pathway	8/190	99/18903	7.05097e-06	0.000199082	0.000141474	ASPN/HTRA3/EMILIN1/FBN1/HTRA1/CHST11/TGFB3/TGFB1I1	8
GO:0048565	BP	GO:0048565	digestive tract development	9/190	132/18903	7.5919e-06	0.000211521	0.000150313	SFRP2/COL3A1/RARRES2/CLMP/PDGFRA/TGFB3/DACT1/DCHS1/SCT	9
GO:0050673	BP	GO:0050673	epithelial cell proliferation	17/190	481/18903	7.6444e-06	0.000211521	0.000150313	SFRP2/SULF1/COL8A1/THBS1/LOXL2/SERPINF1/COL8A2/CCL11/CXCL12/SPARC/MMP14/HTRA1/WNT2/FAP/RUNX2/FGF7/VSTM4	17
GO:0042698	BP	GO:0042698	ovulation cycle	7/190	72/18903	7.87425e-06	0.000215046	0.000152818	MMP2/INHBA/SERPINF1/TNFAIP6/PDGFRA/AXL/TGFB3	7
GO:0010714	BP	GO:0010714	positive regulation of collagen metabolic process	5/190	28/18903	7.92725e-06	0.000215046	0.000152818	INHBA/PDGFRB/TGFB3/DDR2/F2R	5
GO:0001101	BP	GO:0001101	response to acid chemical	9/190	133/18903	8.07313e-06	0.000216877	0.00015412	COL1A1/COL3A1/COL1A2/COL5A2/MMP2/COL6A1/COL16A1/PDGFRA/COL4A1	9
GO:0150115	BP	GO:0150115	cell-substrate junction organization	8/190	101/18903	8.18235e-06	0.000217698	0.000154703	FN1/GREM1/THBS1/COL16A1/THY1/MMP14/ITGA5/ACTN1	8
GO:0007568	BP	GO:0007568	aging	10/190	169/18903	8.32965e-06	0.000219506	0.000155988	COMP/MMP2/LOXL2/INHBA/SERPINF1/VCAM1/PDGFRB/COL4A2/EDNRA/TGFB3	10
GO:0061035	BP	GO:0061035	regulation of cartilage development	7/190	73/18903	8.63605e-06	0.000223327	0.000158703	GREM1/CTSK/LOXL2/ADAMTS12/RFLNA/RFLNB/RUNX2	7
GO:1904888	BP	GO:1904888	cranial skeletal system development	7/190	73/18903	8.63605e-06	0.000223327	0.000158703	PRRX1/MMP14/EDNRA/PDGFRA/CHST11/TGFB3/RUNX2	7
GO:0042476	BP	GO:0042476	odontogenesis	9/190	135/18903	9.11432e-06	0.000233512	0.000165941	COL1A1/SERPINE1/COL1A2/ASPN/INHBA/HTRA1/PDGFRA/TGFB3/RUNX2	9
GO:0035924	BP	GO:0035924	cellular response to vascular endothelial growth factor stimulus	7/190	74/18903	9.45801e-06	0.000240095	0.000170619	DCN/GAS1/VCAM1/PDGFRB/ADAMTS12/PDGFRA/ADGRA2	7
GO:1903034	BP	GO:1903034	regulation of response to wounding	10/190	172/18903	9.72448e-06	0.000241164	0.000171379	SERPINE1/THBS1/EMILIN1/ACTA2/PDGFRA/C1QTNF1/FAP/MYLK/DDR2/F2R	10
GO:0018057	BP	GO:0018057	peptidyl-lysine oxidation	3/190	5/18903	9.84877e-06	0.000241164	0.000171379	LOXL2/LOX/LOXL1	3
GO:1900158	BP	GO:1900158	negative regulation of bone mineralization involved in bone maturation	3/190	5/18903	9.84877e-06	0.000241164	0.000171379	GREM1/RFLNA/RFLNB	3
GO:2000491	BP	GO:2000491	positive regulation of hepatic stellate cell activation	3/190	5/18903	9.84877e-06	0.000241164	0.000171379	ACTA2/PDGFRB/DDR2	3
GO:0050818	BP	GO:0050818	regulation of coagulation	7/190	75/18903	1.03438e-05	0.000251064	0.000178414	SERPINE1/THBS1/EMILIN1/PDGFRA/C1QTNF1/FAP/F2R	7
GO:0060325	BP	GO:0060325	face morphogenesis	5/190	30/18903	1.13086e-05	0.000272094	0.000193359	COL1A1/MMP2/PDGFRA/CRISPLD2/TGFB3	5
GO:0060324	BP	GO:0060324	face development	6/190	51/18903	1.17829e-05	0.00027866	0.000198025	COL1A1/MMP2/EDNRA/PDGFRA/CRISPLD2/TGFB3	6
GO:1900047	BP	GO:1900047	negative regulation of hemostasis	6/190	51/18903	1.17829e-05	0.00027866	0.000198025	COMP/SERPINE1/THBS1/PDGFRA/C1QTNF1/FAP	6
GO:0055123	BP	GO:0055123	digestive system development	9/190	143/18903	1.4508e-05	0.000339584	0.000241319	SFRP2/COL3A1/RARRES2/CLMP/PDGFRA/TGFB3/DACT1/DCHS1/SCT	9
GO:0048844	BP	GO:0048844	artery morphogenesis	7/190	79/18903	1.46044e-05	0.000339584	0.000241319	COMP/COL3A1/PRRX1/PDGFRB/EDNRA/EFEMP2/MYLK	7
GO:0048146	BP	GO:0048146	positive regulation of fibroblast proliferation	6/190	53/18903	1.47721e-05	0.000340619	0.000242054	FN1/CD248/PDGFRB/PDGFRA/WNT2/DDR2	6
GO:0061037	BP	GO:0061037	negative regulation of cartilage development	5/190	32/18903	1.57218e-05	0.000359523	0.000255488	GREM1/CTSK/ADAMTS12/RFLNA/RFLNB	5
GO:0032330	BP	GO:0032330	regulation of chondrocyte differentiation	6/190	54/18903	1.64808e-05	0.000373789	0.000265626	GREM1/LOXL2/ADAMTS12/RFLNA/RFLNB/RUNX2	6
GO:0035989	BP	GO:0035989	tendon development	3/190	6/18903	1.95515e-05	0.000436282	0.000310036	COMP/COL11A1/COL5A1	3
GO:0060414	BP	GO:0060414	aorta smooth muscle tissue morphogenesis	3/190	6/18903	1.95515e-05	0.000436282	0.000310036	COL3A1/EFEMP2/MYLK	3
GO:0061138	BP	GO:0061138	morphogenesis of a branching epithelium	10/190	188/18903	2.10905e-05	0.00046686	0.000331765	SFRP2/SULF1/GREM1/CCL11/MMP14/EDNRA/WNT2/COL4A1/DCHS1/FGF7	10
GO:1903053	BP	GO:1903053	regulation of extracellular matrix organization	6/190	57/18903	2.2585e-05	0.000495974	0.000352455	AEBP1/EMILIN1/ANTXR1/FAP/EFEMP2/DDR2	6
GO:0002685	BP	GO:0002685	regulation of leukocyte migration	11/190	231/18903	2.28802e-05	0.000498501	0.00035425	SERPINE1/GREM1/THBS1/RARRES2/EMILIN1/THY1/TNFAIP6/CXCL12/MMP14/NBL1/JAM3	11
GO:0060350	BP	GO:0060350	endochondral bone morphogenesis	6/190	58/18903	2.49822e-05	0.000540045	0.000383773	COMP/COL1A1/COL3A1/TMEM119/MMP14/RUNX2	6
GO:0018149	BP	GO:0018149	peptide cross-linking	5/190	36/18903	2.8489e-05	0.000606378	0.000430911	COL3A1/FN1/THBS1/DCN/BGN	5
GO:0060323	BP	GO:0060323	head morphogenesis	5/190	36/18903	2.8489e-05	0.000606378	0.000430911	COL1A1/MMP2/PDGFRA/CRISPLD2/TGFB3	5
GO:0034329	BP	GO:0034329	cell junction assembly	15/190	430/18903	3.1059e-05	0.000656032	0.000466196	THBS2/FN1/GREM1/THBS1/COL16A1/CDH11/THY1/MMP14/GPC6/ITGA5/HEG1/ACTN1/SYNDIG1/JAM3/DCHS1	15
GO:0045785	BP	GO:0045785	positive regulation of cell adhesion	16/190	484/18903	3.22466e-05	0.000675957	0.000480356	SFRP2/FN1/COL8A1/FBLN2/EMILIN1/COL16A1/CCDC80/THY1/CXCL12/VCAM1/ITGA5/KIF26B/ADAM19/EFEMP2/TPM1/ECM2	16
GO:0001957	BP	GO:0001957	intramembranous ossification	3/190	7/18903	3.39616e-05	0.000688367	0.000489175	COL1A1/MMP2/CTSK	3
GO:0036072	BP	GO:0036072	direct ossification	3/190	7/18903	3.39616e-05	0.000688367	0.000489175	COL1A1/MMP2/CTSK	3
GO:1900157	BP	GO:1900157	regulation of bone mineralization involved in bone maturation	3/190	7/18903	3.39616e-05	0.000688367	0.000489175	GREM1/RFLNA/RFLNB	3
GO:0061298	BP	GO:0061298	retina vasculature development in camera-type eye	4/190	19/18903	3.40584e-05	0.000688367	0.000489175	PDGFRB/PDGFRA/COL4A1/VSTM4	4
GO:0006029	BP	GO:0006029	proteoglycan metabolic process	7/190	90/18903	3.43025e-05	0.000688367	0.000489175	COL11A1/SULF1/DCN/BGN/ADAMTS12/CHST11/XYLT1	7
GO:0001935	BP	GO:0001935	endothelial cell proliferation	10/190	199/18903	3.43313e-05	0.000688367	0.000489175	SULF1/THBS1/LOXL2/CCL11/CXCL12/SPARC/MMP14/WNT2/FGF7/VSTM4	10
GO:0090303	BP	GO:0090303	positive regulation of wound healing	6/190	62/18903	3.67015e-05	0.000730597	0.000519185	SERPINE1/THBS1/EMILIN1/MYLK/DDR2/F2R	6
GO:0070482	BP	GO:0070482	response to oxygen levels	13/190	337/18903	3.82173e-05	0.000755337	0.000536766	COL1A1/MMP2/THBS1/LOXL2/CXCL12/VCAM1/PDGFRB/PTGIS/MMP14/EDNRA/TGFB3/DDR2/CYGB	13
GO:0001654	BP	GO:0001654	eye development	14/190	388/18903	3.98539e-05	0.000782097	0.000555782	COL5A1/COL5A2/COL8A1/INHBA/SERPINF1/COL8A2/THY1/FBN1/PDGFRB/PDGFRA/WNT2/COL4A1/SH3PXD2B/VSTM4	14
GO:0001763	BP	GO:0001763	morphogenesis of a branching structure	10/190	203/18903	4.06545e-05	0.000792189	0.000562954	SFRP2/SULF1/GREM1/CCL11/MMP14/EDNRA/WNT2/COL4A1/DCHS1/FGF7	10
GO:0050878	BP	GO:0050878	regulation of body fluid levels	14/190	390/18903	4.21384e-05	0.000815362	0.000579422	COMP/COL3A1/SERPINE1/FN1/THBS1/EMILIN1/MYL9/PDGFRA/AXL/C1QTNF1/FAP/HEG1/F2R/SCT	14
GO:0002688	BP	GO:0002688	regulation of leukocyte chemotaxis	8/190	127/18903	4.34674e-05	0.000835237	0.000593546	SERPINE1/GREM1/THBS1/RARRES2/TNFAIP6/CXCL12/NBL1/JAM3	8
GO:0150063	BP	GO:0150063	visual system development	14/190	392/18903	4.45369e-05	0.000849886	0.000603955	COL5A1/COL5A2/COL8A1/INHBA/SERPINF1/COL8A2/THY1/FBN1/PDGFRB/PDGFRA/WNT2/COL4A1/SH3PXD2B/VSTM4	14
GO:0048704	BP	GO:0048704	embryonic skeletal system morphogenesis	7/190	94/18903	4.5435e-05	0.000861087	0.000611915	COL11A1/PRRX1/MMP14/PDGFRA/CHST11/TGFB3/RUNX2	7
GO:0048762	BP	GO:0048762	mesenchymal cell differentiation	11/190	252/18903	5.06847e-05	0.000954045	0.000677974	SFRP2/COL1A1/FN1/GREM1/LOXL2/EDNRA/WNT2/TGFB3/TGFB1I1/RFLNB/SEMA6B	11
GO:0048880	BP	GO:0048880	sensory system development	14/190	398/18903	5.24652e-05	0.000974303	0.00069237	COL5A1/COL5A2/COL8A1/INHBA/SERPINF1/COL8A2/THY1/FBN1/PDGFRB/PDGFRA/WNT2/COL4A1/SH3PXD2B/VSTM4	14
GO:0050900	BP	GO:0050900	leukocyte migration	14/190	398/18903	5.24652e-05	0.000974303	0.00069237	SERPINE1/GREM1/MMP2/THBS1/RARRES2/EMILIN1/CCL11/THY1/TNFAIP6/CXCL12/VCAM1/MMP14/NBL1/JAM3	14
GO:1904026	BP	GO:1904026	regulation of collagen fibril organization	3/190	8/18903	5.3936e-05	0.00099494	0.000707035	AEBP1/EMILIN1/EFEMP2	3
GO:0001837	BP	GO:0001837	epithelial to mesenchymal transition	9/190	169/18903	5.43215e-05	0.000995415	0.000707373	SFRP2/COL1A1/GREM1/LOXL2/EDNRA/WNT2/TGFB3/TGFB1I1/RFLNB	9
GO:0006936	BP	GO:0006936	muscle contraction	13/190	351/18903	5.79627e-05	0.00105515	0.000749822	COMP/SULF1/ACTA2/PLN/TPM2/MYL9/CNN1/EDNRA/CALD1/MYLK/TPM1/F2R/SSPN	13
GO:0030168	BP	GO:0030168	platelet activation	8/190	133/18903	6.03711e-05	0.00109181	0.000775873	COMP/COL3A1/FN1/MYL9/PDGFRA/AXL/C1QTNF1/F2R	8
GO:0042692	BP	GO:0042692	muscle cell differentiation	14/190	409/18903	7.0249e-05	0.0012622	0.000896959	COMP/GREM1/ADAM12/LOX/TMEM119/MYL9/PDGFRB/BHLHE41/MMP14/EDNRA/PDGFRA/EFEMP2/ACTN1/TPM1	14
GO:0001655	BP	GO:0001655	urogenital system development	13/190	360/18903	7.48997e-05	0.00133708	0.000950171	SULF1/GREM1/MMP2/ACTA2/SERPINF1/FBN1/PDGFRB/EDNRA/PDGFRA/COL4A1/KIF26B/BICC1/DCHS1	13
GO:0048144	BP	GO:0048144	fibroblast proliferation	7/190	103/18903	8.15205e-05	0.00144594	0.00102753	COL3A1/FN1/CD248/PDGFRB/PDGFRA/WNT2/DDR2	7
GO:0072001	BP	GO:0072001	renal system development	12/190	318/18903	9.39091e-05	0.00165507	0.00117615	SULF1/GREM1/ACTA2/SERPINF1/FBN1/PDGFRB/EDNRA/PDGFRA/COL4A1/KIF26B/BICC1/DCHS1	12
GO:0090596	BP	GO:0090596	sensory organ morphogenesis	11/190	272/18903	0.000100365	0.00175766	0.00124905	COL11A1/COL5A1/COL5A2/COL8A1/CTHRC1/COL8A2/THY1/FBN1/PRRX1/EDNRA/WNT2	11
GO:0032331	BP	GO:0032331	negative regulation of chondrocyte differentiation	4/190	25/18903	0.000106033	0.00184523	0.00131128	GREM1/ADAMTS12/RFLNA/RFLNB	4
GO:0090130	BP	GO:0090130	tissue migration	13/190	374/18903	0.00010977	0.00189833	0.00134901	GREM1/THBS1/DCN/LOXL2/ACTA2/SERPINF1/ACTG2/SPARC/FSTL1/FAP/ADGRA2/FGF7/VSTM4	13
GO:0060346	BP	GO:0060346	bone trabecula formation	3/190	10/18903	0.000113873	0.00195705	0.00139074	COL1A1/GREM1/MMP2	3
GO:0010171	BP	GO:0010171	body morphogenesis	5/190	48/18903	0.000117367	0.00199451	0.00141736	COL1A1/MMP2/PDGFRA/CRISPLD2/TGFB3	5
GO:0045766	BP	GO:0045766	positive regulation of angiogenesis	9/190	187/18903	0.000118214	0.00199451	0.00141736	SFRP2/SERPINE1/GREM1/THBS1/ADAM12/EMILIN1/CCL11/PTGIS/ITGA5	9
GO:1904018	BP	GO:1904018	positive regulation of vasculature development	9/190	187/18903	0.000118214	0.00199451	0.00141736	SFRP2/SERPINE1/GREM1/THBS1/ADAM12/EMILIN1/CCL11/PTGIS/ITGA5	9
GO:0033622	BP	GO:0033622	integrin activation	4/190	26/18903	0.000124331	0.00208302	0.00148026	FN1/COL16A1/CXCL12/JAM3	4
GO:1903036	BP	GO:1903036	positive regulation of response to wounding	6/190	77/18903	0.000124966	0.00208302	0.00148026	SERPINE1/THBS1/EMILIN1/MYLK/DDR2/F2R	6
GO:0055001	BP	GO:0055001	muscle cell development	9/190	191/18903	0.000138772	0.00229929	0.00163395	COMP/LOX/MYL9/PDGFRB/EDNRA/PDGFRA/EFEMP2/ACTN1/TPM1	9
GO:0030195	BP	GO:0030195	negative regulation of blood coagulation	5/190	50/18903	0.000142888	0.00235339	0.00167239	SERPINE1/THBS1/PDGFRA/C1QTNF1/FAP	5
GO:0006939	BP	GO:0006939	smooth muscle contraction	7/190	113/18903	0.000146062	0.00237738	0.00168944	COMP/SULF1/ACTA2/CNN1/EDNRA/MYLK/F2R	7
GO:0007229	BP	GO:0007229	integrin-mediated signaling pathway	7/190	113/18903	0.000146062	0.00237738	0.00168944	COL3A1/FN1/ITGA11/COL16A1/THY1/ITGBL1/ITGA5	7
GO:0072006	BP	GO:0072006	nephron development	8/190	152/18903	0.000153587	0.00248523	0.00176608	SULF1/GREM1/ACTA2/PDGFRB/EDNRA/PDGFRA/KIF26B/DCHS1	8
GO:0014068	BP	GO:0014068	positive regulation of phosphatidylinositol 3-kinase signaling	6/190	80/18903	0.000154493	0.00248536	0.00176617	FN1/DCN/PDGFRB/PDGFRA/UNC5B/F2R	6
GO:0035581	BP	GO:0035581	sequestering of extracellular ligand from receptor	3/190	11/18903	0.000155417	0.00248577	0.00176646	GREM1/FBN1/NBL1	3
GO:0022602	BP	GO:0022602	ovulation cycle process	5/190	51/18903	0.000157138	0.00249886	0.00177577	MMP2/INHBA/TNFAIP6/PDGFRA/TGFB3	5
GO:0030595	BP	GO:0030595	leukocyte chemotaxis	10/190	240/18903	0.000163247	0.00258117	0.00183426	SERPINE1/GREM1/MMP2/THBS1/RARRES2/CCL11/TNFAIP6/CXCL12/NBL1/JAM3	10
GO:0030194	BP	GO:0030194	positive regulation of blood coagulation	4/190	28/18903	0.000167626	0.00262045	0.00186218	SERPINE1/THBS1/EMILIN1/F2R	4
GO:1900048	BP	GO:1900048	positive regulation of hemostasis	4/190	28/18903	0.000167626	0.00262045	0.00186218	SERPINE1/THBS1/EMILIN1/F2R	4
GO:0048754	BP	GO:0048754	branching morphogenesis of an epithelial tube	8/190	157/18903	0.000191852	0.00291708	0.00207297	SFRP2/GREM1/CCL11/MMP14/EDNRA/WNT2/COL4A1/DCHS1	8
GO:0001958	BP	GO:0001958	endochondral ossification	4/190	29/18903	0.000192926	0.00291708	0.00207297	COL1A1/TMEM119/MMP14/RUNX2	4
GO:0003094	BP	GO:0003094	glomerular filtration	4/190	29/18903	0.000192926	0.00291708	0.00207297	SULF1/EDNRA/MCAM/F2R	4
GO:0036075	BP	GO:0036075	replacement ossification	4/190	29/18903	0.000192926	0.00291708	0.00207297	COL1A1/TMEM119/MMP14/RUNX2	4
GO:0072012	BP	GO:0072012	glomerulus vasculature development	4/190	29/18903	0.000192926	0.00291708	0.00207297	ACTA2/PDGFRB/EDNRA/PDGFRA	4
GO:0090025	BP	GO:0090025	regulation of monocyte chemotaxis	4/190	29/18903	0.000192926	0.00291708	0.00207297	SERPINE1/GREM1/CXCL12/NBL1	4
GO:0001553	BP	GO:0001553	luteinization	3/190	12/18903	0.00020569	0.00305503	0.002171	MMP2/INHBA/PDGFRA	3
GO:0001886	BP	GO:0001886	endothelial cell morphogenesis	3/190	12/18903	0.00020569	0.00305503	0.002171	COL15A1/COL18A1/HEG1	3
GO:0097084	BP	GO:0097084	vascular associated smooth muscle cell development	3/190	12/18903	0.00020569	0.00305503	0.002171	COMP/EDNRA/EFEMP2	3
GO:0050819	BP	GO:0050819	negative regulation of coagulation	5/190	54/18903	0.000206466	0.00305503	0.002171	SERPINE1/THBS1/PDGFRA/C1QTNF1/FAP	5
GO:0001666	BP	GO:0001666	response to hypoxia	11/190	296/18903	0.000210157	0.00309311	0.00219806	MMP2/THBS1/LOXL2/CXCL12/VCAM1/PTGIS/MMP14/EDNRA/TGFB3/DDR2/CYGB	11
GO:0048041	BP	GO:0048041	focal adhesion assembly	6/190	85/18903	0.000215721	0.0031582	0.00224432	GREM1/THBS1/COL16A1/THY1/MMP14/ACTN1	6
GO:0007517	BP	GO:0007517	muscle organ development	12/190	348/18903	0.000217393	0.00316593	0.00224981	COL11A1/COL3A1/COL6A3/TAGLN/ITGA11/LOX/EDNRA/WNT2/EFEMP2/HEG1/MYLK/TPM1	12
GO:0030204	BP	GO:0030204	chondroitin sulfate metabolic process	4/190	30/18903	0.000220867	0.00316652	0.00225023	DCN/BGN/CHST11/XYLT1	4
GO:0050820	BP	GO:0050820	positive regulation of coagulation	4/190	30/18903	0.000220867	0.00316652	0.00225023	SERPINE1/THBS1/EMILIN1/F2R	4
GO:0070168	BP	GO:0070168	negative regulation of biomineral tissue development	4/190	30/18903	0.000220867	0.00316652	0.00225023	ASPN/GREM1/RFLNA/RFLNB	4
GO:0002686	BP	GO:0002686	negative regulation of leukocyte migration	5/190	55/18903	0.000225278	0.00318845	0.00226581	GREM1/EMILIN1/TNFAIP6/CXCL12/NBL1	5
GO:0010761	BP	GO:0010761	fibroblast migration	5/190	55/18903	0.000225278	0.00318845	0.00226581	THBS1/ACTA2/CD248/DDR2/CYGB	5
GO:0016485	BP	GO:0016485	protein processing	10/190	250/18903	0.000227006	0.00318845	0.00226581	COMP/SERPINE1/THBS1/SPON1/CPXM1/GAS1/ADAMTS2/MMP14/ADAM19/C1R	10
GO:0071695	BP	GO:0071695	anatomical structure maturation	10/190	250/18903	0.000227006	0.00318845	0.00226581	GREM1/MMP2/EDNRA/ADAMTS12/AXL/RFLNA/DCHS1/XYLT1/RFLNB/RUNX2	10
GO:0048145	BP	GO:0048145	regulation of fibroblast proliferation	6/190	87/18903	0.000244984	0.00342359	0.00243291	FN1/CD248/PDGFRB/PDGFRA/WNT2/DDR2	6
GO:0030203	BP	GO:0030203	glycosaminoglycan metabolic process	7/190	123/18903	0.000246943	0.00342953	0.00243713	DCN/BGN/TNFAIP6/PDGFRB/EDNRA/CHST11/XYLT1	7
GO:0061437	BP	GO:0061437	renal system vasculature development	4/190	31/18903	0.000251606	0.00342953	0.00243713	ACTA2/PDGFRB/EDNRA/PDGFRA	4
GO:0061440	BP	GO:0061440	kidney vasculature development	4/190	31/18903	0.000251606	0.00342953	0.00243713	ACTA2/PDGFRB/EDNRA/PDGFRA	4
GO:0097205	BP	GO:0097205	renal filtration	4/190	31/18903	0.000251606	0.00342953	0.00243713	SULF1/EDNRA/MCAM/F2R	4
GO:0110150	BP	GO:0110150	negative regulation of biomineralization	4/190	31/18903	0.000251606	0.00342953	0.00243713	ASPN/GREM1/RFLNA/RFLNB	4
GO:0061430	BP	GO:0061430	bone trabecula morphogenesis	3/190	13/18903	0.000265421	0.00354792	0.00252126	COL1A1/GREM1/MMP2	3
GO:1900115	BP	GO:1900115	extracellular regulation of signal transduction	3/190	13/18903	0.000265421	0.00354792	0.00252126	GREM1/FBN1/NBL1	3
GO:1900116	BP	GO:1900116	extracellular negative regulation of signal transduction	3/190	13/18903	0.000265421	0.00354792	0.00252126	GREM1/FBN1/NBL1	3
GO:1903054	BP	GO:1903054	negative regulation of extracellular matrix organization	3/190	13/18903	0.000265421	0.00354792	0.00252126	EMILIN1/ANTXR1/FAP	3
GO:0001952	BP	GO:0001952	regulation of cell-matrix adhesion	7/190	125/18903	0.00027262	0.00362664	0.0025772	SERPINE1/GREM1/THBS1/COL16A1/THY1/MMP14/EFEMP2	7
GO:0014706	BP	GO:0014706	striated muscle tissue development	10/190	257/18903	0.000283111	0.00374817	0.00266356	COL11A1/GREM1/PLN/LOX/PDGFRB/EDNRA/PDGFRA/WNT2/HEG1/TPM1	10
GO:0038086	BP	GO:0038086	VEGF-activated platelet-derived growth factor receptor signaling pathway	2/190	3/18903	0.000299508	0.0038546	0.0027392	PDGFRB/PDGFRA	2
GO:0038091	BP	GO:0038091	positive regulation of cell proliferation by VEGF-activated platelet derived growth factor receptor signaling pathway	2/190	3/18903	0.000299508	0.0038546	0.0027392	PDGFRB/PDGFRA	2
GO:0072275	BP	GO:0072275	metanephric glomerulus morphogenesis	2/190	3/18903	0.000299508	0.0038546	0.0027392	PDGFRB/PDGFRA	2
GO:0072276	BP	GO:0072276	metanephric glomerulus vasculature morphogenesis	2/190	3/18903	0.000299508	0.0038546	0.0027392	PDGFRB/PDGFRA	2
GO:0072277	BP	GO:0072277	metanephric glomerular capillary formation	2/190	3/18903	0.000299508	0.0038546	0.0027392	PDGFRB/PDGFRA	2
GO:1903225	BP	GO:1903225	negative regulation of endodermal cell differentiation	2/190	3/18903	0.000299508	0.0038546	0.0027392	COL5A1/COL5A2	2
GO:0001822	BP	GO:0001822	kidney development	11/190	309/18903	0.000303728	0.00387288	0.00275219	SULF1/GREM1/ACTA2/SERPINF1/FBN1/PDGFRB/EDNRA/PDGFRA/KIF26B/BICC1/DCHS1	11
GO:0036293	BP	GO:0036293	response to decreased oxygen levels	11/190	309/18903	0.000303728	0.00387288	0.00275219	MMP2/THBS1/LOXL2/CXCL12/VCAM1/PTGIS/MMP14/EDNRA/TGFB3/DDR2/CYGB	11
GO:0090279	BP	GO:0090279	regulation of calcium ion import	4/190	33/18903	0.000322122	0.00408858	0.00290547	PLN/CXCL12/PDGFRB/PLPP4	4
GO:0018158	BP	GO:0018158	protein oxidation	3/190	14/18903	0.000335313	0.00421733	0.00299696	LOXL2/LOX/LOXL1	3
GO:0035630	BP	GO:0035630	bone mineralization involved in bone maturation	3/190	14/18903	0.000335313	0.00421733	0.00299696	GREM1/RFLNA/RFLNB	3
GO:0055008	BP	GO:0055008	cardiac muscle tissue morphogenesis	5/190	60/18903	0.00033963	0.00423314	0.0030082	COL11A1/EDNRA/WNT2/HEG1/TPM1	5
GO:1905517	BP	GO:1905517	macrophage migration	5/190	60/18903	0.00033963	0.00423314	0.0030082	MMP2/THBS1/RARRES2/EMILIN1/MMP14	5
GO:1904705	BP	GO:1904705	regulation of vascular associated smooth muscle cell proliferation	6/190	93/18903	0.000351868	0.00436601	0.00310262	MMP2/CNN1/EFEMP2/TGFB3/TPM1/DDR2	6
GO:0060537	BP	GO:0060537	muscle tissue development	13/190	422/18903	0.000355756	0.00439454	0.0031229	COL11A1/COL3A1/GREM1/PLN/LOX/PDGFRB/EDNRA/PDGFRA/WNT2/EFEMP2/HEG1/MYLK/TPM1	13
GO:1903510	BP	GO:1903510	mucopolysaccharide metabolic process	6/190	95/18903	0.000394612	0.00483138	0.00343333	DCN/BGN/TNFAIP6/EDNRA/CHST11/XYLT1	6
GO:1990874	BP	GO:1990874	vascular associated smooth muscle cell proliferation	6/190	95/18903	0.000394612	0.00483138	0.00343333	MMP2/CNN1/EFEMP2/TGFB3/TPM1/DDR2	6
GO:0048660	BP	GO:0048660	regulation of smooth muscle cell proliferation	8/190	175/18903	0.000399823	0.00487362	0.00346334	MMP2/THBS1/PDGFRB/CNN1/EFEMP2/TGFB3/TPM1/DDR2	8
GO:0050654	BP	GO:0050654	chondroitin sulfate proteoglycan metabolic process	4/190	35/18903	0.000405768	0.00492439	0.00349942	DCN/BGN/CHST11/XYLT1	4
GO:0032905	BP	GO:0032905	transforming growth factor beta1 production	3/190	15/18903	0.000416047	0.00500533	0.00355695	COL3A1/LUM/THBS1	3
GO:0006022	BP	GO:0006022	aminoglycan metabolic process	7/190	134/18903	0.000416056	0.00500533	0.00355695	DCN/BGN/TNFAIP6/PDGFRB/EDNRA/CHST11/XYLT1	7
GO:0035909	BP	GO:0035909	aorta morphogenesis	4/190	36/18903	0.000452928	0.00540195	0.00383879	COL3A1/PDGFRB/EFEMP2/MYLK	4
GO:0071711	BP	GO:0071711	basement membrane organization	4/190	36/18903	0.000452928	0.00540195	0.00383879	MMP11/COL3A1/COL4A1/NID2	4
GO:0051893	BP	GO:0051893	regulation of focal adhesion assembly	5/190	64/18903	0.000459028	0.00542791	0.00385724	GREM1/THBS1/COL16A1/THY1/MMP14	5
GO:0090109	BP	GO:0090109	regulation of cell-substrate junction assembly	5/190	64/18903	0.000459028	0.00542791	0.00385724	GREM1/THBS1/COL16A1/THY1/MMP14	5
GO:0048659	BP	GO:0048659	smooth muscle cell proliferation	8/190	179/18903	0.000464773	0.00547246	0.0038889	MMP2/THBS1/PDGFRB/CNN1/EFEMP2/TGFB3/TPM1/DDR2	8
GO:1905330	BP	GO:1905330	regulation of morphogenesis of an epithelium	5/190	65/18903	0.000493272	0.0057834	0.00410987	SULF1/GREM1/ADAMTS12/WNT2/FGF7	5
GO:0045667	BP	GO:0045667	regulation of osteoblast differentiation	7/190	141/18903	0.000564837	0.00659453	0.00468628	SFRP2/GREM1/CTHRC1/TNFAIP6/TMEM119/DDR2/RUNX2	7
GO:0070613	BP	GO:0070613	regulation of protein processing	5/190	67/18903	0.000567488	0.00659764	0.00468849	SERPINE1/THBS1/SPON1/GAS1/MMP14	5
GO:0043542	BP	GO:0043542	endothelial cell migration	10/190	281/18903	0.000570961	0.00661025	0.00469745	GREM1/THBS1/DCN/LOXL2/SERPINF1/SPARC/FSTL1/FAP/ADGRA2/VSTM4	10
GO:0038098	BP	GO:0038098	sequestering of BMP from receptor via BMP binding	2/190	4/18903	0.000595048	0.0068037	0.00483492	GREM1/NBL1	2
GO:0061182	BP	GO:0061182	negative regulation of chondrocyte development	2/190	4/18903	0.000595048	0.0068037	0.00483492	RFLNA/RFLNB	2
GO:2000097	BP	GO:2000097	regulation of smooth muscle cell-matrix adhesion	2/190	4/18903	0.000595048	0.0068037	0.00483492	SERPINE1/EFEMP2	2
GO:0060562	BP	GO:0060562	epithelial tube morphogenesis	11/190	335/18903	0.000598294	0.00681267	0.00484129	SFRP2/GREM1/CTHRC1/CCL11/MMP14/EDNRA/ADAMTS12/WNT2/COL4A1/KIF26B/DCHS1	11
GO:0010763	BP	GO:0010763	positive regulation of fibroblast migration	3/190	17/18903	0.000612644	0.00689749	0.00490157	THBS1/ACTA2/DDR2	3
GO:0036342	BP	GO:0036342	post-anal tail morphogenesis	3/190	17/18903	0.000612644	0.00689749	0.00490157	SFRP2/CHST11/DCHS1	3
GO:0051604	BP	GO:0051604	protein maturation	11/190	336/18903	0.000613221	0.00689749	0.00490157	COMP/SERPINE1/FN1/THBS1/SPON1/CPXM1/GAS1/ADAMTS2/MMP14/ADAM19/C1R	11
GO:0002683	BP	GO:0002683	negative regulation of immune system process	13/190	449/18903	0.000637047	0.0071077	0.00505095	COL3A1/GREM1/THBS1/EMILIN1/INHBA/THY1/TNFAIP6/CXCL12/FBN1/NBL1/AXL/TGFB3/LRRC17	13
GO:0048568	BP	GO:0048568	embryonic organ development	13/190	449/18903	0.000637047	0.0071077	0.00505095	COL11A1/CTHRC1/RARRES2/FBN1/PRRX1/MMP14/EDNRA/PDGFRA/WNT2/CHST11/TGFB3/RUNX2/SCT	13
GO:0032835	BP	GO:0032835	glomerulus development	5/190	69/18903	0.000649786	0.00716317	0.00509037	SULF1/ACTA2/PDGFRB/EDNRA/PDGFRA	5
GO:0050922	BP	GO:0050922	negative regulation of chemotaxis	5/190	69/18903	0.000649786	0.00716317	0.00509037	GREM1/THBS1/TNFAIP6/NBL1/SEMA6B	5
GO:0150116	BP	GO:0150116	regulation of cell-substrate junction organization	5/190	69/18903	0.000649786	0.00716317	0.00509037	GREM1/THBS1/COL16A1/THY1/MMP14	5
GO:0043010	BP	GO:0043010	camera-type eye development	11/190	340/18903	0.000676075	0.00742341	0.0052753	COL8A1/INHBA/SERPINF1/COL8A2/THY1/FBN1/PDGFRB/PDGFRA/WNT2/COL4A1/VSTM4	11
GO:0010762	BP	GO:0010762	regulation of fibroblast migration	4/190	40/18903	0.000681054	0.00744852	0.00529315	THBS1/ACTA2/DDR2/CYGB	4
GO:0003012	BP	GO:0003012	muscle system process	13/190	455/18903	0.000720221	0.00784587	0.00557552	COMP/SULF1/ACTA2/PLN/TPM2/MYL9/CNN1/EDNRA/CALD1/MYLK/TPM1/F2R/SSPN	13
GO:0051917	BP	GO:0051917	regulation of fibrinolysis	3/190	18/18903	0.000729753	0.00787778	0.00559819	SERPINE1/THBS1/FAP	3
GO:1902548	BP	GO:1902548	negative regulation of cellular response to vascular endothelial growth factor stimulus	3/190	18/18903	0.000729753	0.00787778	0.00559819	DCN/ADAMTS12/ADGRA2	3
GO:0016055	BP	GO:0016055	Wnt signaling pathway	13/190	456/18903	0.000734936	0.00787778	0.00559819	SFRP2/SFRP4/COL1A1/SULF1/GREM1/CTHRC1/GPC6/EDNRA/WNT2/BICC1/DACT1/ADGRA2/TGFB1I1	13
GO:0002548	BP	GO:0002548	monocyte chemotaxis	5/190	71/18903	0.00074071	0.00787778	0.00559819	SERPINE1/GREM1/CCL11/CXCL12/NBL1	5
GO:0003208	BP	GO:0003208	cardiac ventricle morphogenesis	5/190	71/18903	0.00074071	0.00787778	0.00559819	COL11A1/SFRP2/EDNRA/HEG1/TPM1	5
GO:0070527	BP	GO:0070527	platelet aggregation	5/190	71/18903	0.00074071	0.00787778	0.00559819	COMP/FN1/MYL9/PDGFRA/C1QTNF1	5
GO:0010717	BP	GO:0010717	regulation of epithelial to mesenchymal transition	6/190	107/18903	0.000743079	0.00787778	0.00559819	SFRP2/COL1A1/GREM1/LOXL2/TGFB3/TGFB1I1	6
GO:0072210	BP	GO:0072210	metanephric nephron development	4/190	41/18903	0.000748803	0.00790816	0.00561978	GREM1/PDGFRB/PDGFRA/KIF26B	4
GO:0002687	BP	GO:0002687	positive regulation of leukocyte migration	7/190	148/18903	0.000753148	0.0079238	0.0056309	SERPINE1/THBS1/RARRES2/THY1/CXCL12/MMP14/JAM3	7
GO:0048738	BP	GO:0048738	cardiac muscle tissue development	9/190	241/18903	0.000763348	0.00798909	0.0056773	COL11A1/GREM1/PLN/PDGFRB/EDNRA/PDGFRA/WNT2/HEG1/TPM1	9
GO:0198738	BP	GO:0198738	cell-cell signaling by wnt	13/190	458/18903	0.000765128	0.00798909	0.0056773	SFRP2/SFRP4/COL1A1/SULF1/GREM1/CTHRC1/GPC6/EDNRA/WNT2/BICC1/DACT1/ADGRA2/TGFB1I1	13
GO:0032526	BP	GO:0032526	response to retinoic acid	6/190	108/18903	0.00078032	0.00811709	0.00576825	COL1A1/MMP2/SERPINF1/PDGFRB/IGFBP7/WNT2	6
GO:0035567	BP	GO:0035567	non-canonical Wnt signaling pathway	5/190	72/18903	0.000789581	0.00815213	0.00579316	SFRP2/SFRP4/CTHRC1/GPC6/DACT1	5
GO:1903317	BP	GO:1903317	regulation of protein maturation	5/190	72/18903	0.000789581	0.00815213	0.00579316	SERPINE1/THBS1/SPON1/GAS1/MMP14	5
GO:0048562	BP	GO:0048562	embryonic organ morphogenesis	10/190	294/18903	0.000808368	0.00831507	0.00590895	COL11A1/CTHRC1/FBN1/PRRX1/MMP14/EDNRA/PDGFRA/CHST11/TGFB3/RUNX2	10
GO:0010463	BP	GO:0010463	mesenchymal cell proliferation	4/190	42/18903	0.00082118	0.00838452	0.0059583	PRRX1/WNT2/DCHS1/FGF7	4
GO:0071604	BP	GO:0071604	transforming growth factor beta production	4/190	42/18903	0.00082118	0.00838452	0.0059583	COL3A1/FN1/LUM/THBS1	4
GO:0002544	BP	GO:0002544	chronic inflammatory response	3/190	19/18903	0.000860195	0.00875059	0.00621844	THBS1/CCL11/VCAM1	3
GO:0014066	BP	GO:0014066	regulation of phosphatidylinositol 3-kinase signaling	6/190	111/18903	0.000900742	0.0091295	0.0064877	FN1/DCN/PDGFRB/PDGFRA/UNC5B/F2R	6
GO:0033002	BP	GO:0033002	muscle cell proliferation	9/190	247/18903	0.000908232	0.00917182	0.00651778	MMP2/THBS1/PDGFRB/CNN1/WNT2/EFEMP2/TGFB3/TPM1/DDR2	9
GO:0045669	BP	GO:0045669	positive regulation of osteoblast differentiation	5/190	75/18903	0.000950678	0.00956555	0.00679758	SFRP2/CTHRC1/TMEM119/DDR2/RUNX2	5
GO:1904706	BP	GO:1904706	negative regulation of vascular associated smooth muscle cell proliferation	4/190	44/18903	0.000980502	0.00963248	0.00684514	CNN1/EFEMP2/TGFB3/TPM1	4
GO:1905521	BP	GO:1905521	regulation of macrophage migration	4/190	44/18903	0.000980502	0.00963248	0.00684514	THBS1/RARRES2/EMILIN1/MMP14	4
GO:0035582	BP	GO:0035582	sequestering of BMP in extracellular matrix	2/190	5/18903	0.00098518	0.00963248	0.00684514	FBN1/NBL1	2
GO:0043932	BP	GO:0043932	ossification involved in bone remodeling	2/190	5/18903	0.00098518	0.00963248	0.00684514	CTHRC1/TGFB3	2
GO:0060501	BP	GO:0060501	positive regulation of epithelial cell proliferation involved in lung morphogenesis	2/190	5/18903	0.00098518	0.00963248	0.00684514	WNT2/FGF7	2
GO:0090131	BP	GO:0090131	mesenchyme migration	2/190	5/18903	0.00098518	0.00963248	0.00684514	ACTA2/ACTG2	2
GO:1902617	BP	GO:1902617	response to fluoride	2/190	5/18903	0.00098518	0.00963248	0.00684514	COL1A1/ASPN	2
GO:2000298	BP	GO:2000298	regulation of Rho-dependent protein serine/threonine kinase activity	2/190	5/18903	0.00098518	0.00963248	0.00684514	THY1/HEG1	2
GO:0043588	BP	GO:0043588	skin development	10/190	302/18903	0.000991165	0.00965688	0.00686248	COMP/COL1A1/COL3A1/COL1A2/COL5A1/COL5A2/INHBA/ADAMTS2/COL5A3/FGF7	10
GO:0055093	BP	GO:0055093	response to hyperoxia	3/190	20/18903	0.00100454	0.00975285	0.00693068	COL1A1/MMP2/PDGFRB	3
GO:0021700	BP	GO:0021700	developmental maturation	10/190	304/18903	0.0010418	0.0100792	0.00716262	GREM1/MMP2/EDNRA/ADAMTS12/AXL/RFLNA/DCHS1/XYLT1/RFLNB/RUNX2	10
GO:1901888	BP	GO:1901888	regulation of cell junction assembly	8/190	204/18903	0.0010914	0.0105159	0.00747295	THBS2/GREM1/THBS1/COL16A1/THY1/MMP14/GPC6/SYNDIG1	8
GO:0048608	BP	GO:0048608	reproductive structure development	10/190	306/18903	0.00109454	0.0105159	0.00747295	SFRP2/SULF1/MMP2/INHBA/SERPINF1/TNFAIP6/PDGFRB/MMP14/PDGFRA/AXL	10
GO:0061045	BP	GO:0061045	negative regulation of wound healing	5/190	78/18903	0.00113502	0.0108671	0.00772251	SERPINE1/THBS1/PDGFRA/C1QTNF1/FAP	5
GO:0048592	BP	GO:0048592	eye morphogenesis	7/190	159/18903	0.00114603	0.0109347	0.00777056	COL5A1/COL5A2/COL8A1/COL8A2/THY1/FBN1/WNT2	7
GO:0055010	BP	GO:0055010	ventricular cardiac muscle tissue morphogenesis	4/190	46/18903	0.00116039	0.0109862	0.00780712	COL11A1/EDNRA/HEG1/TPM1	4
GO:0030502	BP	GO:0030502	negative regulation of bone mineralization	3/190	21/18903	0.00116334	0.0109862	0.00780712	GREM1/RFLNA/RFLNB	3
GO:0060973	BP	GO:0060973	cell migration involved in heart development	3/190	21/18903	0.00116334	0.0109862	0.00780712	PDGFRB/EDNRA/DCHS1	3
GO:0060070	BP	GO:0060070	canonical Wnt signaling pathway	10/190	310/18903	0.00120658	0.0113173	0.00804242	SFRP2/SFRP4/COL1A1/GREM1/CTHRC1/EDNRA/WNT2/BICC1/DACT1/ADGRA2	10
GO:0061458	BP	GO:0061458	reproductive system development	10/190	310/18903	0.00120658	0.0113173	0.00804242	SFRP2/SULF1/MMP2/INHBA/SERPINF1/TNFAIP6/PDGFRB/MMP14/PDGFRA/AXL	10
GO:0010631	BP	GO:0010631	epithelial cell migration	11/190	366/18903	0.00122915	0.01149	0.00816517	GREM1/THBS1/DCN/LOXL2/SERPINF1/SPARC/FSTL1/FAP/ADGRA2/FGF7/VSTM4	11
GO:0061383	BP	GO:0061383	trabecula morphogenesis	4/190	47/18903	0.00125847	0.0117245	0.00833182	COL1A1/GREM1/MMP2/HEG1	4
GO:0090132	BP	GO:0090132	epithelium migration	11/190	369/18903	0.0013119	0.0121813	0.00865639	GREM1/THBS1/DCN/LOXL2/SERPINF1/SPARC/FSTL1/FAP/ADGRA2/FGF7/VSTM4	11
GO:0030728	BP	GO:0030728	ovulation	3/190	22/18903	0.00133711	0.0123738	0.00879323	MMP2/INHBA/TNFAIP6	3
GO:0070372	BP	GO:0070372	regulation of ERK1 and ERK2 cascade	10/190	315/18903	0.00135963	0.0125403	0.00891155	FN1/EMILIN1/ACTA2/INHBA/CCL11/PDGFRB/PDGFRA/TIMP3/DDR2/F2R	10
GO:0019800	BP	GO:0019800	peptide cross-linking via chondroitin 4-sulfate glycosaminoglycan	2/190	6/18903	0.00146799	0.0133084	0.00945739	DCN/BGN	2
GO:0061302	BP	GO:0061302	smooth muscle cell-matrix adhesion	2/190	6/18903	0.00146799	0.0133084	0.00945739	SERPINE1/EFEMP2	2
GO:0072103	BP	GO:0072103	glomerulus vasculature morphogenesis	2/190	6/18903	0.00146799	0.0133084	0.00945739	PDGFRB/PDGFRA	2
GO:0072104	BP	GO:0072104	glomerular capillary formation	2/190	6/18903	0.00146799	0.0133084	0.00945739	PDGFRB/PDGFRA	2
GO:2000051	BP	GO:2000051	negative regulation of non-canonical Wnt signaling pathway	2/190	6/18903	0.00146799	0.0133084	0.00945739	SFRP2/SFRP4	2
GO:0070509	BP	GO:0070509	calcium ion import	4/190	49/18903	0.00147177	0.0133084	0.00945739	PLN/CXCL12/PDGFRB/PLPP4	4
GO:0042310	BP	GO:0042310	vasoconstriction	5/190	83/18903	0.00149932	0.0135134	0.00960306	COMP/MMP2/ACTA2/EDNRA/F2R	5
GO:0002689	BP	GO:0002689	negative regulation of leukocyte chemotaxis	3/190	23/18903	0.00152636	0.0137117	0.00974397	GREM1/TNFAIP6/NBL1	3
GO:0071675	BP	GO:0071675	regulation of mononuclear cell migration	6/190	123/18903	0.00153123	0.0137117	0.00974397	SERPINE1/GREM1/THBS1/RARRES2/CXCL12/NBL1	6
GO:0032102	BP	GO:0032102	negative regulation of response to external stimulus	12/190	436/18903	0.00157617	0.0140686	0.00999756	SERPINE1/GREM1/THBS1/SERPINF1/TNFAIP6/PTGIS/HTRA1/NBL1/PDGFRA/C1QTNF1/FAP/SEMA6B	12
GO:0038084	BP	GO:0038084	vascular endothelial growth factor signaling pathway	4/190	50/18903	0.00158732	0.0140773	0.0100038	DCN/PDGFRB/PDGFRA/ADGRA2	4
GO:1902041	BP	GO:1902041	regulation of extrinsic apoptotic signaling pathway via death domain receptors	4/190	50/18903	0.00158732	0.0140773	0.0100038	SFRP2/SERPINE1/THBS1/TIMP3	4
GO:0046660	BP	GO:0046660	female sex differentiation	6/190	124/18903	0.0015959	0.0141081	0.0100257	MMP2/INHBA/TNFAIP6/MMP14/PDGFRA/AXL	6
GO:0007157	BP	GO:0007157	heterophilic cell-cell adhesion via plasma membrane cell adhesion molecules	4/190	51/18903	0.00170904	0.0150124	0.0106683	VCAM1/ITGA5/SCARF2/DCHS1	4
GO:0060688	BP	GO:0060688	regulation of morphogenesis of a branching structure	4/190	51/18903	0.00170904	0.0150124	0.0106683	SULF1/GREM1/WNT2/FGF7	4
GO:0003206	BP	GO:0003206	cardiac chamber morphogenesis	6/190	126/18903	0.00173143	0.0151146	0.0107409	COL11A1/SFRP2/EDNRA/WNT2/HEG1/TPM1	6
GO:0035988	BP	GO:0035988	chondrocyte proliferation	3/190	24/18903	0.00173159	0.0151146	0.0107409	COMP/MMP14/DDR2	3
GO:0002762	BP	GO:0002762	negative regulation of myeloid leukocyte differentiation	4/190	52/18903	0.00183709	0.015985	0.0113594	INHBA/TNFAIP6/FBN1/LRRC17	4
GO:0048745	BP	GO:0048745	smooth muscle tissue development	3/190	25/18903	0.00195326	0.0168896	0.0120023	COL3A1/EFEMP2/MYLK	3
GO:0072273	BP	GO:0072273	metanephric nephron morphogenesis	3/190	25/18903	0.00195326	0.0168896	0.0120023	GREM1/PDGFRB/KIF26B	3
GO:0060071	BP	GO:0060071	Wnt signaling pathway, planar cell polarity pathway	4/190	53/18903	0.00197164	0.0169426	0.01204	SFRP2/CTHRC1/GPC6/DACT1	4
GO:0071622	BP	GO:0071622	regulation of granulocyte chemotaxis	4/190	53/18903	0.00197164	0.0169426	0.01204	THBS1/RARRES2/TNFAIP6/JAM3	4
GO:0032914	BP	GO:0032914	positive regulation of transforming growth factor beta1 production	2/190	7/18903	0.00204161	0.0171117	0.0121601	LUM/THBS1	2
GO:0060437	BP	GO:0060437	lung growth	2/190	7/18903	0.00204161	0.0171117	0.0121601	PDGFRB/FGF7	2
GO:0061181	BP	GO:0061181	regulation of chondrocyte development	2/190	7/18903	0.00204161	0.0171117	0.0121601	RFLNA/RFLNB	2
GO:0090027	BP	GO:0090027	negative regulation of monocyte chemotaxis	2/190	7/18903	0.00204161	0.0171117	0.0121601	GREM1/NBL1	2
GO:0097187	BP	GO:0097187	dentinogenesis	2/190	7/18903	0.00204161	0.0171117	0.0121601	SERPINE1/HTRA1	2
GO:1903224	BP	GO:1903224	regulation of endodermal cell differentiation	2/190	7/18903	0.00204161	0.0171117	0.0121601	COL5A1/COL5A2	2
GO:2000794	BP	GO:2000794	regulation of epithelial cell proliferation involved in lung morphogenesis	2/190	7/18903	0.00204161	0.0171117	0.0121601	WNT2/FGF7	2
GO:0046849	BP	GO:0046849	bone remodeling	5/190	89/18903	0.00204232	0.0171117	0.0121601	GREM1/CTSK/CTHRC1/TMEM119/TGFB3	5
GO:0060249	BP	GO:0060249	anatomical structure homeostasis	10/190	333/18903	0.00204697	0.0171117	0.0121601	COMP/COL3A1/CTSK/RCN3/PLN/LOX/TMEM119/F2R/JAM3/VSTM4	10
GO:0048736	BP	GO:0048736	appendage development	7/190	178/18903	0.00218603	0.0178901	0.0127133	COMP/SFRP2/COL3A1/GREM1/PRRX1/CHST11/RUNX2	7
GO:0060173	BP	GO:0060173	limb development	7/190	178/18903	0.00218603	0.0178901	0.0127133	COMP/SFRP2/COL3A1/GREM1/PRRX1/CHST11/RUNX2	7
GO:0010259	BP	GO:0010259	multicellular organism aging	3/190	26/18903	0.00219182	0.0178901	0.0127133	COMP/INHBA/EDNRA	3
GO:0060343	BP	GO:0060343	trabecula formation	3/190	26/18903	0.00219182	0.0178901	0.0127133	COL1A1/GREM1/MMP2	3
GO:0060384	BP	GO:0060384	innervation	3/190	26/18903	0.00219182	0.0178901	0.0127133	SULF1/VCAM1/EDNRA	3
GO:1905048	BP	GO:1905048	regulation of metallopeptidase activity	3/190	26/18903	0.00219182	0.0178901	0.0127133	TIMP2/ANTXR1/TIMP3	3
GO:1905523	BP	GO:1905523	positive regulation of macrophage migration	3/190	26/18903	0.00219182	0.0178901	0.0127133	THBS1/RARRES2/MMP14	3
GO:2000050	BP	GO:2000050	regulation of non-canonical Wnt signaling pathway	3/190	26/18903	0.00219182	0.0178901	0.0127133	SFRP2/SFRP4/DACT1	3
GO:0003229	BP	GO:0003229	ventricular cardiac muscle tissue development	4/190	55/18903	0.0022609	0.0183997	0.0130754	COL11A1/EDNRA/HEG1/TPM1	4
GO:0001656	BP	GO:0001656	metanephros development	5/190	92/18903	0.00236198	0.019166	0.01362	GREM1/FBN1/PDGFRB/PDGFRA/KIF26B	5
GO:0070371	BP	GO:0070371	ERK1 and ERK2 cascade	10/190	340/18903	0.00238029	0.0192581	0.0136854	FN1/EMILIN1/ACTA2/INHBA/CCL11/PDGFRB/PDGFRA/TIMP3/DDR2/F2R	10
GO:0052547	BP	GO:0052547	regulation of peptidase activity	12/190	459/18903	0.00241226	0.0194329	0.0138096	SFRP2/SERPINE1/FN1/COL6A3/THBS1/RCN3/SERPINF1/PCOLCE/TIMP2/ANTXR1/TIMP3/F2R	12
GO:0010718	BP	GO:0010718	positive regulation of epithelial to mesenchymal transition	4/190	56/18903	0.00241594	0.0194329	0.0138096	COL1A1/LOXL2/TGFB3/TGFB1I1	4
GO:0014829	BP	GO:0014829	vascular associated smooth muscle contraction	3/190	27/18903	0.00244769	0.019462	0.0138303	COMP/ACTA2/EDNRA	3
GO:0036296	BP	GO:0036296	response to increased oxygen levels	3/190	27/18903	0.00244769	0.019462	0.0138303	COL1A1/MMP2/PDGFRB	3
GO:0042730	BP	GO:0042730	fibrinolysis	3/190	27/18903	0.00244769	0.019462	0.0138303	SERPINE1/THBS1/FAP	3
GO:1903055	BP	GO:1903055	positive regulation of extracellular matrix organization	3/190	27/18903	0.00244769	0.019462	0.0138303	EMILIN1/EFEMP2/DDR2	3
GO:0001936	BP	GO:0001936	regulation of endothelial cell proliferation	7/190	183/18903	0.00255377	0.0202473	0.0143883	SULF1/THBS1/CCL11/CXCL12/SPARC/WNT2/FGF7	7
GO:0090175	BP	GO:0090175	regulation of establishment of planar polarity	4/190	57/18903	0.00257814	0.020382	0.0144841	SFRP2/CTHRC1/GPC6/DACT1	4
GO:1903035	BP	GO:1903035	negative regulation of response to wounding	5/190	94/18903	0.00259437	0.0204519	0.0145337	SERPINE1/THBS1/PDGFRA/C1QTNF1/FAP	5
GO:0010757	BP	GO:0010757	negative regulation of plasminogen activation	2/190	8/18903	0.00270416	0.0209592	0.0148942	SERPINE1/THBS1	2
GO:0051045	BP	GO:0051045	negative regulation of membrane protein ectodomain proteolysis	2/190	8/18903	0.00270416	0.0209592	0.0148942	TIMP2/TIMP3	2
GO:0061438	BP	GO:0061438	renal system vasculature morphogenesis	2/190	8/18903	0.00270416	0.0209592	0.0148942	PDGFRB/PDGFRA	2
GO:0061439	BP	GO:0061439	kidney vasculature morphogenesis	2/190	8/18903	0.00270416	0.0209592	0.0148942	PDGFRB/PDGFRA	2
GO:0071694	BP	GO:0071694	maintenance of protein location in extracellular region	2/190	8/18903	0.00270416	0.0209592	0.0148942	FBN1/NBL1	2
GO:1900119	BP	GO:1900119	positive regulation of execution phase of apoptosis	2/190	8/18903	0.00270416	0.0209592	0.0148942	PTGIS/FAP	2
GO:0034109	BP	GO:0034109	homotypic cell-cell adhesion	5/190	95/18903	0.00271657	0.0209965	0.0149208	COMP/FN1/MYL9/PDGFRA/C1QTNF1	5
GO:0001541	BP	GO:0001541	ovarian follicle development	4/190	58/18903	0.00274766	0.0211188	0.0150077	MMP2/INHBA/TNFAIP6/MMP14	4
GO:0048010	BP	GO:0048010	vascular endothelial growth factor receptor signaling pathway	4/190	58/18903	0.00274766	0.0211188	0.0150077	SULF1/EMILIN1/ITGA5/AXL	4
GO:0003158	BP	GO:0003158	endothelium development	6/190	139/18903	0.00283678	0.0217301	0.0154421	COL15A1/COL18A1/FSTL1/EDNRA/ADAMTS12/HEG1	6
GO:0045807	BP	GO:0045807	positive regulation of endocytosis	5/190	96/18903	0.0028429	0.0217301	0.0154421	SFRP4/SERPINE1/GREM1/AXL/RAB31	5
GO:0051146	BP	GO:0051146	striated muscle cell differentiation	9/190	293/18903	0.00292148	0.0222692	0.0158252	GREM1/ADAM12/TMEM119/MYL9/PDGFRB/BHLHE41/MMP14/PDGFRA/TPM1	9
GO:0010955	BP	GO:0010955	negative regulation of protein processing	3/190	29/18903	0.00301303	0.0227789	0.0161874	SERPINE1/THBS1/GAS1	3
GO:1902547	BP	GO:1902547	regulation of cellular response to vascular endothelial growth factor stimulus	3/190	29/18903	0.00301303	0.0227789	0.0161874	DCN/ADAMTS12/ADGRA2	3
GO:1903318	BP	GO:1903318	negative regulation of protein maturation	3/190	29/18903	0.00301303	0.0227789	0.0161874	SERPINE1/THBS1/GAS1	3
GO:0090090	BP	GO:0090090	negative regulation of canonical Wnt signaling pathway	6/190	141/18903	0.00304511	0.0229586	0.0163151	SFRP2/SFRP4/GREM1/CTHRC1/BICC1/DACT1	6
GO:0035107	BP	GO:0035107	appendage morphogenesis	6/190	142/18903	0.00315346	0.0236467	0.016804	SFRP2/COL3A1/GREM1/PRRX1/CHST11/RUNX2	6
GO:0035108	BP	GO:0035108	limb morphogenesis	6/190	142/18903	0.00315346	0.0236467	0.016804	SFRP2/COL3A1/GREM1/PRRX1/CHST11/RUNX2	6
GO:0050678	BP	GO:0050678	regulation of epithelial cell proliferation	11/190	414/18903	0.00320896	0.0239979	0.0170536	SFRP2/SULF1/THBS1/SERPINF1/CCL11/CXCL12/SPARC/HTRA1/WNT2/RUNX2/FGF7	11
GO:0034113	BP	GO:0034113	heterotypic cell-cell adhesion	4/190	61/18903	0.00330175	0.0246252	0.0174994	THY1/VCAM1/ITGA5/JAM3	4
GO:0030177	BP	GO:0030177	positive regulation of Wnt signaling pathway	6/190	144/18903	0.00337876	0.0251318	0.0178595	SFRP2/SFRP4/COL1A1/SULF1/DACT1/ADGRA2	6
GO:0072102	BP	GO:0072102	glomerulus morphogenesis	2/190	9/18903	0.00345384	0.0254169	0.0180621	PDGFRB/PDGFRA	2
GO:0072239	BP	GO:0072239	metanephric glomerulus vasculature development	2/190	9/18903	0.00345384	0.0254169	0.0180621	PDGFRB/PDGFRA	2
GO:1903010	BP	GO:1903010	regulation of bone development	2/190	9/18903	0.00345384	0.0254169	0.0180621	LOX/TMEM119	2
GO:2000669	BP	GO:2000669	negative regulation of dendritic cell apoptotic process	2/190	9/18903	0.00345384	0.0254169	0.0180621	CXCL12/AXL	2
GO:0014065	BP	GO:0014065	phosphatidylinositol 3-kinase signaling	6/190	145/18903	0.00349581	0.0256361	0.0182178	FN1/DCN/PDGFRB/PDGFRA/UNC5B/F2R	6
GO:0060393	BP	GO:0060393	regulation of pathway-restricted SMAD protein phosphorylation	4/190	62/18903	0.00350215	0.0256361	0.0182178	GREM1/EMILIN1/INHBA/TGFB3	4
GO:0048511	BP	GO:0048511	rhythmic process	9/190	302/18903	0.00356649	0.0260382	0.0185035	MMP2/INHBA/SERPINF1/TNFAIP6/BHLHE41/PDGFRA/AXL/TGFB3/GPR176	9
GO:0033688	BP	GO:0033688	regulation of osteoblast proliferation	3/190	31/18903	0.00365238	0.0265951	0.0188993	GREM1/CTHRC1/TMEM119	3
GO:0035296	BP	GO:0035296	regulation of tube diameter	6/190	147/18903	0.00373892	0.0270827	0.0192458	COMP/MMP2/ACTA2/EDNRA/F2R/VSTM4	6
GO:0097746	BP	GO:0097746	blood vessel diameter maintenance	6/190	147/18903	0.00373892	0.0270827	0.0192458	COMP/MMP2/ACTA2/EDNRA/F2R/VSTM4	6
GO:0035150	BP	GO:0035150	regulation of tube size	6/190	148/18903	0.00386508	0.0279235	0.0198433	COMP/MMP2/ACTA2/EDNRA/F2R/VSTM4	6
GO:0003338	BP	GO:0003338	metanephros morphogenesis	3/190	32/18903	0.0040007	0.0286786	0.0203799	GREM1/PDGFRB/KIF26B	3
GO:0045671	BP	GO:0045671	negative regulation of osteoclast differentiation	3/190	32/18903	0.0040007	0.0286786	0.0203799	TNFAIP6/FBN1/LRRC17	3
GO:1990776	BP	GO:1990776	response to angiotensin	3/190	32/18903	0.0040007	0.0286786	0.0203799	COL3A1/INHBA/DDR2	3
GO:0001885	BP	GO:0001885	endothelial cell development	4/190	65/18903	0.00415263	0.0296908	0.0210992	COL15A1/COL18A1/EDNRA/HEG1	4
GO:0008585	BP	GO:0008585	female gonad development	5/190	105/18903	0.00417809	0.0297958	0.0211738	MMP2/INHBA/TNFAIP6/MMP14/PDGFRA	5
GO:0048263	BP	GO:0048263	determination of dorsal identity	2/190	10/18903	0.00428883	0.0302735	0.0215133	GREM1/NBL1	2
GO:0048865	BP	GO:0048865	stem cell fate commitment	2/190	10/18903	0.00428883	0.0302735	0.0215133	SFRP2/EDNRA	2
GO:0060502	BP	GO:0060502	epithelial cell proliferation involved in lung morphogenesis	2/190	10/18903	0.00428883	0.0302735	0.0215133	WNT2/FGF7	2
GO:0060856	BP	GO:0060856	establishment of blood-brain barrier	2/190	10/18903	0.00428883	0.0302735	0.0215133	MXRA8/ADGRA2	2
GO:0048566	BP	GO:0048566	embryonic digestive tract development	3/190	33/18903	0.00436856	0.0307269	0.0218355	RARRES2/PDGFRA/SCT	3
GO:0010812	BP	GO:0010812	negative regulation of cell-substrate adhesion	4/190	66/18903	0.00438639	0.0307269	0.0218355	COL1A1/SERPINE1/THBS1/MMP14	4
GO:0060389	BP	GO:0060389	pathway-restricted SMAD protein phosphorylation	4/190	66/18903	0.00438639	0.0307269	0.0218355	GREM1/EMILIN1/INHBA/TGFB3	4
GO:0016331	BP	GO:0016331	morphogenesis of embryonic epithelium	6/190	153/18903	0.00454377	0.031749	0.0225618	SFRP2/SULF1/GREM1/CTHRC1/WNT2/TGFB1I1	6
GO:0006979	BP	GO:0006979	response to oxidative stress	11/190	434/18903	0.00456819	0.0318392	0.0226259	COL1A1/MMP2/PDGFRB/MMP14/EDNRA/PDGFRA/AXL/MSRB3/TPM1/DDR2/CYGB	11
GO:0031638	BP	GO:0031638	zymogen activation	4/190	67/18903	0.00462886	0.032181	0.0228688	SERPINE1/THBS1/MMP14/C1R	4
GO:0000302	BP	GO:0000302	response to reactive oxygen species	7/190	204/18903	0.00464193	0.032191	0.0228759	COL1A1/MMP2/PDGFRB/PDGFRA/AXL/TPM1/DDR2	7
GO:0003007	BP	GO:0003007	heart morphogenesis	8/190	258/18903	0.0046634	0.0322591	0.0229243	COL11A1/SFRP2/COL5A1/EDNRA/WNT2/HEG1/TPM1/DCHS1	8
GO:0090263	BP	GO:0090263	positive regulation of canonical Wnt signaling pathway	5/190	108/18903	0.00470859	0.0324904	0.0230887	SFRP2/SFRP4/COL1A1/DACT1/ADGRA2	5
GO:0003382	BP	GO:0003382	epithelial cell morphogenesis	3/190	34/18903	0.00475627	0.0325757	0.0231493	COL15A1/COL18A1/HEG1	3
GO:0034405	BP	GO:0034405	response to fluid shear stress	3/190	34/18903	0.00475627	0.0325757	0.0231493	MMP2/PDGFRB/TGFB3	3
GO:0035025	BP	GO:0035025	positive regulation of Rho protein signal transduction	3/190	34/18903	0.00475627	0.0325757	0.0231493	COL3A1/PDGFRB/F2R	3
GO:2001236	BP	GO:2001236	regulation of extrinsic apoptotic signaling pathway	6/190	155/18903	0.00483846	0.0330568	0.0234912	SFRP2/SERPINE1/THBS1/INHBA/TIMP3/UNC5B	6
GO:0030239	BP	GO:0030239	myofibril assembly	4/190	68/18903	0.00488019	0.03312	0.0235361	MYL9/PDGFRB/PDGFRA/TPM1	4
GO:0060828	BP	GO:0060828	regulation of canonical Wnt signaling pathway	8/190	260/18903	0.00488194	0.03312	0.0235361	SFRP2/SFRP4/COL1A1/GREM1/CTHRC1/BICC1/DACT1/ADGRA2	8
GO:0071674	BP	GO:0071674	mononuclear cell migration	7/190	206/18903	0.00489301	0.03312	0.0235361	SERPINE1/GREM1/THBS1/RARRES2/CCL11/CXCL12/NBL1	7
GO:0046545	BP	GO:0046545	development of primary female sexual characteristics	5/190	109/18903	0.00489559	0.03312	0.0235361	MMP2/INHBA/TNFAIP6/MMP14/PDGFRA	5
GO:0055002	BP	GO:0055002	striated muscle cell development	4/190	69/18903	0.00514052	0.0346923	0.0246534	MYL9/PDGFRB/PDGFRA/TPM1	4
GO:0014820	BP	GO:0014820	tonic smooth muscle contraction	2/190	11/18903	0.00520737	0.0348881	0.0247926	EDNRA/MYLK	2
GO:0032060	BP	GO:0032060	bleb assembly	2/190	11/18903	0.00520737	0.0348881	0.0247926	PMP22/MYLK	2
GO:0048262	BP	GO:0048262	determination of dorsal/ventral asymmetry	2/190	11/18903	0.00520737	0.0348881	0.0247926	GREM1/NBL1	2
GO:0043627	BP	GO:0043627	response to estrogen	4/190	70/18903	0.00541	0.0361581	0.0256951	MMP2/PDGFRB/MMP14/TGFB3	4
GO:0035051	BP	GO:0035051	cardiocyte differentiation	6/190	159/18903	0.00546969	0.0363813	0.0258537	GREM1/INHBA/VCAM1/PDGFRB/EDNRA/PDGFRA	6
GO:0060041	BP	GO:0060041	retina development in camera-type eye	6/190	159/18903	0.00546969	0.0363813	0.0258537	SERPINF1/THY1/PDGFRB/PDGFRA/COL4A1/VSTM4	6
GO:0009612	BP	GO:0009612	response to mechanical stimulus	7/190	211/18903	0.00556547	0.0369296	0.0262433	COL11A1/COL1A1/MMP2/THBS1/CXCL12/MMP14/DDR2	7
GO:0001569	BP	GO:0001569	branching involved in blood vessel morphogenesis	3/190	36/18903	0.00559242	0.0369313	0.0262445	SFRP2/EDNRA/COL4A1	3
GO:0033687	BP	GO:0033687	osteoblast proliferation	3/190	36/18903	0.00559242	0.0369313	0.0262445	GREM1/CTHRC1/TMEM119	3
GO:0044344	BP	GO:0044344	cellular response to fibroblast growth factor stimulus	5/190	114/18903	0.00591031	0.0389377	0.0276703	COL1A1/SULF1/THBS1/RUNX2/FGF7	5
GO:0010936	BP	GO:0010936	negative regulation of macrophage cytokine production	2/190	12/18903	0.0062077	0.0401325	0.0285194	AXL/TGFB3	2
GO:0019336	BP	GO:0019336	phenol-containing compound catabolic process	2/190	12/18903	0.0062077	0.0401325	0.0285194	MOXD1/DIO2	2
GO:0032908	BP	GO:0032908	regulation of transforming growth factor beta1 production	2/190	12/18903	0.0062077	0.0401325	0.0285194	LUM/THBS1	2
GO:0032966	BP	GO:0032966	negative regulation of collagen biosynthetic process	2/190	12/18903	0.0062077	0.0401325	0.0285194	EMILIN1/CYGB	2
GO:0033629	BP	GO:0033629	negative regulation of cell adhesion mediated by integrin	2/190	12/18903	0.0062077	0.0401325	0.0285194	SERPINE1/JAM3	2
GO:0043589	BP	GO:0043589	skin morphogenesis	2/190	12/18903	0.0062077	0.0401325	0.0285194	COL1A1/COL1A2	2
GO:0060394	BP	GO:0060394	negative regulation of pathway-restricted SMAD protein phosphorylation	2/190	12/18903	0.0062077	0.0401325	0.0285194	GREM1/EMILIN1	2
GO:0071372	BP	GO:0071372	cellular response to follicle-stimulating hormone stimulus	2/190	12/18903	0.0062077	0.0401325	0.0285194	INHBA/EDNRA	2
GO:0061572	BP	GO:0061572	actin filament bundle organization	6/190	164/18903	0.00634106	0.0408991	0.0290642	RFLNA/TGFB3/CALD1/ACTN1/TPM1/RFLNB	6
GO:0040036	BP	GO:0040036	regulation of fibroblast growth factor receptor signaling pathway	3/190	38/18903	0.00651135	0.0418998	0.0297753	SULF1/THBS1/RUNX2	3
GO:0001736	BP	GO:0001736	establishment of planar polarity	4/190	74/18903	0.00658214	0.0419649	0.0298216	SFRP2/CTHRC1/GPC6/DACT1	4
GO:0007164	BP	GO:0007164	establishment of tissue polarity	4/190	74/18903	0.00658214	0.0419649	0.0298216	SFRP2/CTHRC1/GPC6/DACT1	4
GO:0045123	BP	GO:0045123	cellular extravasation	4/190	74/18903	0.00658214	0.0419649	0.0298216	THY1/CXCL12/VCAM1/JAM3	4
GO:0048662	BP	GO:0048662	negative regulation of smooth muscle cell proliferation	4/190	74/18903	0.00658214	0.0419649	0.0298216	CNN1/EFEMP2/TGFB3/TPM1	4
GO:0001894	BP	GO:0001894	tissue homeostasis	8/190	275/18903	0.00678121	0.0430723	0.0306085	COMP/COL3A1/CTSK/RCN3/TMEM119/F2R/JAM3/VSTM4	8
GO:0009100	BP	GO:0009100	glycoprotein metabolic process	10/190	395/18903	0.00678696	0.0430723	0.0306085	COL11A1/SULF1/DCN/BGN/ADAMTS12/CHST11/GFPT2/GXYLT2/XYLT1/ST6GALNAC5	10
GO:0030326	BP	GO:0030326	embryonic limb morphogenesis	5/190	118/18903	0.00682231	0.043099	0.0306275	SFRP2/GREM1/PRRX1/CHST11/RUNX2	5
GO:0035113	BP	GO:0035113	embryonic appendage morphogenesis	5/190	118/18903	0.00682231	0.043099	0.0306275	SFRP2/GREM1/PRRX1/CHST11/RUNX2	5
GO:0003205	BP	GO:0003205	cardiac chamber development	6/190	167/18903	0.00691003	0.0435536	0.0309506	COL11A1/SFRP2/EDNRA/WNT2/HEG1/TPM1	6
GO:0030279	BP	GO:0030279	negative regulation of ossification	3/190	39/18903	0.00700248	0.0438368	0.0311518	GREM1/RFLNA/RFLNB	3
GO:0044060	BP	GO:0044060	regulation of endocrine process	3/190	39/18903	0.00700248	0.0438368	0.0311518	INHBA/C1QTNF1/F2R	3
GO:0071634	BP	GO:0071634	regulation of transforming growth factor beta production	3/190	39/18903	0.00700248	0.0438368	0.0311518	FN1/LUM/THBS1	3
GO:0010927	BP	GO:0010927	cellular component assembly involved in morphogenesis	5/190	119/18903	0.00706486	0.0440437	0.0312988	MYL9/PDGFRB/PDGFRA/PMP22/TPM1	5
GO:0030111	BP	GO:0030111	regulation of Wnt signaling pathway	9/190	336/18903	0.00706736	0.0440437	0.0312988	SFRP2/SFRP4/COL1A1/SULF1/GREM1/CTHRC1/BICC1/DACT1/ADGRA2	9
GO:0043583	BP	GO:0043583	ear development	7/190	221/18903	0.00711543	0.0442436	0.0314409	COL11A1/CTHRC1/PRRX1/PDGFRB/EDNRA/TGFB3/DCHS1	7
GO:0010713	BP	GO:0010713	negative regulation of collagen metabolic process	2/190	13/18903	0.00728812	0.0446155	0.0317052	EMILIN1/CYGB	2
GO:0033690	BP	GO:0033690	positive regulation of osteoblast proliferation	2/190	13/18903	0.00728812	0.0446155	0.0317052	CTHRC1/TMEM119	2
GO:0042415	BP	GO:0042415	norepinephrine metabolic process	2/190	13/18903	0.00728812	0.0446155	0.0317052	MOXD1/EDNRA	2
GO:0051918	BP	GO:0051918	negative regulation of fibrinolysis	2/190	13/18903	0.00728812	0.0446155	0.0317052	SERPINE1/THBS1	2
GO:0090177	BP	GO:0090177	establishment of planar polarity involved in neural tube closure	2/190	13/18903	0.00728812	0.0446155	0.0317052	SFRP2/CTHRC1	2
GO:0097048	BP	GO:0097048	dendritic cell apoptotic process	2/190	13/18903	0.00728812	0.0446155	0.0317052	CXCL12/AXL	2
GO:2000668	BP	GO:2000668	regulation of dendritic cell apoptotic process	2/190	13/18903	0.00728812	0.0446155	0.0317052	CXCL12/AXL	2
GO:0071774	BP	GO:0071774	response to fibroblast growth factor	5/190	120/18903	0.00731337	0.0446713	0.0317448	COL1A1/SULF1/THBS1/RUNX2/FGF7	5
GO:0070374	BP	GO:0070374	positive regulation of ERK1 and ERK2 cascade	7/190	223/18903	0.00746037	0.0454019	0.032264	ACTA2/INHBA/CCL11/PDGFRB/PDGFRA/DDR2/F2R	7
GO:0001953	BP	GO:0001953	negative regulation of cell-matrix adhesion	3/190	40/18903	0.00751503	0.0454019	0.032264	SERPINE1/THBS1/MMP14	3
GO:0010863	BP	GO:0010863	positive regulation of phospholipase C activity	3/190	40/18903	0.00751503	0.0454019	0.032264	PDGFRB/EDNRA/PDGFRA	3
GO:0035886	BP	GO:0035886	vascular associated smooth muscle cell differentiation	3/190	40/18903	0.00751503	0.0454019	0.032264	COMP/EDNRA/EFEMP2	3
GO:0048246	BP	GO:0048246	macrophage chemotaxis	3/190	40/18903	0.00751503	0.0454019	0.032264	MMP2/THBS1/RARRES2	3
GO:0045446	BP	GO:0045446	endothelial cell differentiation	5/190	121/18903	0.00756791	0.0455226	0.0323498	COL15A1/COL18A1/FSTL1/EDNRA/HEG1	5
GO:0090100	BP	GO:0090100	positive regulation of transmembrane receptor protein serine/threonine kinase signaling pathway	5/190	121/18903	0.00756791	0.0455226	0.0323498	SULF1/THBS1/INHBA/TGFB3/TGFB1I1	5
GO:0002691	BP	GO:0002691	regulation of cellular extravasation	3/190	41/18903	0.00804921	0.0483127	0.0343325	THY1/CXCL12/JAM3	3
GO:0022612	BP	GO:0022612	gland morphogenesis	5/190	123/18903	0.0080954	0.0484848	0.0344548	SULF1/MMP2/CCL11/TGFB3/FGF7	5
GO:0061333	BP	GO:0061333	renal tubule morphogenesis	4/190	79/18903	0.00826927	0.0494192	0.0351188	GREM1/COL4A1/KIF26B/DCHS1	4
GO:0030178	BP	GO:0030178	negative regulation of Wnt signaling pathway	6/190	174/18903	0.00838031	0.0499748	0.0355137	SFRP2/SFRP4/GREM1/CTHRC1/BICC1/DACT1	6
GO:0062023	CC	GO:0062023	collagen-containing extracellular matrix	77/196	433/19869	7.22117e-77	1.79085e-74	1.201e-74	COMP/COL11A1/SFRP2/COL1A1/COL3A1/COL12A1/DPT/COL10A1/LRRC15/SERPINE1/POSTN/COL1A2/ASPN/SULF1/THBS2/MXRA5/FN1/COL5A1/GREM1/COL5A2/MMP2/LUM/VCAN/PRELP/COL8A1/AEBP1/CTHRC1/COL6A3/THBS1/COL15A1/DCN/SPON1/LOXL2/COL6A2/FBLN2/CILP/COL6A1/RARRES2/EMILIN1/ACTA2/SERPINF1/COL8A2/BGN/PODN/COL16A1/CCDC80/LTBP2/COL18A1/LOX/PCOLCE/CXCL12/TIMP2/SPARC/FBN1/ANGPTL2/FMOD/ADAMTS2/COL4A2/GPC6/COL5A3/SSC5D/HTRA1/LOXL1…	77
GO:0005581	CC	GO:0005581	collagen trimer	24/196	86/19869	1.24412e-28	1.5427e-26	1.03458e-26	COL11A1/COL1A1/COL3A1/COL12A1/COL10A1/COL1A2/COL5A1/COL5A2/LUM/COL8A1/CTHRC1/COL6A3/COL15A1/COL6A2/COL6A1/EMILIN1/COL8A2/COL16A1/COL18A1/LOX/COL4A2/COL5A3/C1QTNF1/COL4A1	24
GO:0005788	CC	GO:0005788	endoplasmic reticulum lumen	32/196	312/19869	2.2473e-23	1.85777e-21	1.24587e-21	COL11A1/COL1A1/COL3A1/COL12A1/COL10A1/COL1A2/FN1/COL5A1/COL5A2/VCAN/COL8A1/COL6A3/THBS1/RCN3/COL15A1/SPON1/COL6A2/MXRA8/COL6A1/COL8A2/COL16A1/COL18A1/FBN1/COL4A2/COL5A3/FSTL1/IGFBP7/COL4A1/CERCAM/MFGE8/ARSI/P4HA3	32
GO:0098644	CC	GO:0098644	complex of collagen trimers	13/196	22/19869	2.57779e-21	1.59823e-19	1.07182e-19	COL11A1/COL1A1/COL3A1/COL10A1/COL1A2/COL5A1/COL5A2/LUM/COL8A1/COL16A1/COL4A2/COL5A3/COL4A1	13
GO:0005604	CC	GO:0005604	basement membrane	20/196	99/19869	6.18033e-21	3.06545e-19	2.05577e-19	THBS2/FN1/COL5A1/COL8A1/COL15A1/LOXL2/ACTA2/SERPINF1/COL8A2/CCDC80/COL18A1/SPARC/FBN1/COL4A2/LOXL1/COL4A1/TIMP3/EFEMP2/LAMA4/NID2	20
GO:0005583	CC	GO:0005583	fibrillar collagen trimer	9/196	12/19869	1.57723e-16	5.58791e-15	3.74741e-15	COL11A1/COL1A1/COL3A1/COL1A2/COL5A1/COL5A2/LUM/COL16A1/COL5A3	9
GO:0098643	CC	GO:0098643	banded collagen fibril	9/196	12/19869	1.57723e-16	5.58791e-15	3.74741e-15	COL11A1/COL1A1/COL3A1/COL1A2/COL5A1/COL5A2/LUM/COL16A1/COL5A3	9
GO:0005588	CC	GO:0005588	collagen type V trimer	4/196	4/19869	9.18495e-09	2.84733e-07	1.9095e-07	COL5A1/COL5A2/COL16A1/COL5A3	4
GO:0043202	CC	GO:0043202	lysosomal lumen	10/196	98/19869	4.57433e-08	1.26048e-06	8.45315e-07	LUM/VCAN/PRELP/CTSK/DCN/BGN/FMOD/PDGFRB/GPC6/OMD	10
GO:0005796	CC	GO:0005796	Golgi lumen	10/196	106/19869	9.71753e-08	2.40995e-06	1.61618e-06	MMP11/LUM/VCAN/PRELP/DCN/BGN/FMOD/MMP14/GPC6/OMD	10
GO:0098642	CC	GO:0098642	network-forming collagen trimer	4/196	9/19869	1.11327e-06	1.97347e-05	1.32346e-05	COL10A1/COL8A1/COL4A2/COL4A1	4
GO:0098645	CC	GO:0098645	collagen network	4/196	9/19869	1.11327e-06	1.97347e-05	1.32346e-05	COL10A1/COL8A1/COL4A2/COL4A1	4
GO:0098651	CC	GO:0098651	basement membrane collagen trimer	4/196	9/19869	1.11327e-06	1.97347e-05	1.32346e-05	COL8A1/COL15A1/COL4A2/COL4A1	4
GO:0032432	CC	GO:0032432	actin filament bundle	8/196	79/19869	1.11405e-06	1.97347e-05	1.32346e-05	ACTA2/MYL9/RFLNA/PDLIM3/MYLK/ACTN1/TPM1/RFLNB	8
GO:0031091	CC	GO:0031091	platelet alpha granule	8/196	91/19869	3.28093e-06	5.42447e-05	3.6378e-05	SERPINE1/THBS2/FN1/THBS1/ISLR/SPARC/TGFB3/ACTN1	8
GO:0031093	CC	GO:0031093	platelet alpha granule lumen	7/196	67/19869	4.30565e-06	6.67376e-05	4.47561e-05	SERPINE1/FN1/THBS1/ISLR/SPARC/TGFB3/ACTN1	7
GO:0005592	CC	GO:0005592	collagen type XI trimer	3/196	5/19869	9.31707e-06	0.00013592	9.11515e-05	COL11A1/COL5A1/COL5A2	3
GO:0005775	CC	GO:0005775	vacuolar lumen	10/196	176/19869	1.01817e-05	0.000140281	9.40764e-05	LUM/VCAN/PRELP/CTSK/DCN/BGN/FMOD/PDGFRB/GPC6/OMD	10
GO:0005925	CC	GO:0005925	focal adhesion	15/196	422/19869	2.0373e-05	0.000265921	0.000178334	ITGA11/THY1/MRC2/ITGBL1/PDGFRB/CNN1/MMP14/ITGA5/FAP/MCAM/ACTN1/DDR2/SCARF2/NEXN/TGFB1I1	15
GO:0030055	CC	GO:0030055	cell-substrate junction	15/196	432/19869	2.67198e-05	0.000331326	0.000222197	ITGA11/THY1/MRC2/ITGBL1/PDGFRB/CNN1/MMP14/ITGA5/FAP/MCAM/ACTN1/DDR2/SCARF2/NEXN/TGFB1I1	15
GO:0001725	CC	GO:0001725	stress fiber	6/196	70/19869	6.62302e-05	0.000746595	0.000500688	ACTA2/MYL9/PDLIM3/MYLK/ACTN1/TPM1	6
GO:0097517	CC	GO:0097517	contractile actin filament bundle	6/196	70/19869	6.62302e-05	0.000746595	0.000500688	ACTA2/MYL9/PDLIM3/MYLK/ACTN1/TPM1	6
GO:0005584	CC	GO:0005584	collagen type I trimer	2/196	2/19869	9.6819e-05	0.00085754	0.00057509	COL1A1/COL1A2	2
GO:0005589	CC	GO:0005589	collagen type VI trimer	2/196	2/19869	9.6819e-05	0.00085754	0.00057509	COL6A3/COL6A1	2
GO:0005598	CC	GO:0005598	short-chain collagen trimer	2/196	2/19869	9.6819e-05	0.00085754	0.00057509	COL10A1/COL8A1	2
GO:0030935	CC	GO:0030935	sheet-forming collagen trimer	2/196	2/19869	9.6819e-05	0.00085754	0.00057509	COL10A1/COL8A1	2
GO:0098646	CC	GO:0098646	collagen sheet	2/196	2/19869	9.6819e-05	0.00085754	0.00057509	COL10A1/COL8A1	2
GO:0098647	CC	GO:0098647	collagen beaded filament	2/196	2/19869	9.6819e-05	0.00085754	0.00057509	COL6A3/COL6A1	2
GO:0042641	CC	GO:0042641	actomyosin	6/196	78/19869	0.000121548	0.00103944	0.000697081	ACTA2/MYL9/PDLIM3/MYLK/ACTN1/TPM1	6
GO:0098636	CC	GO:0098636	protein complex involved in cell adhesion	5/196	52/19869	0.000158347	0.001309	0.000877854	EMILIN1/ITGA11/ITGBL1/ITGA5/JAM3	5
GO:0009897	CC	GO:0009897	external side of plasma membrane	14/196	462/19869	0.000208308	0.00166646	0.00111758	CTSK/THBS1/ITGA11/THY1/CXCL12/VCAM1/CD248/ANTXR1/ITGA5/PDGFRA/WNT2/MCAM/HEG1/MFGE8	14
GO:0008305	CC	GO:0008305	integrin complex	4/196	31/19869	0.000234545	0.00181773	0.00121902	EMILIN1/ITGA11/ITGBL1/ITGA5	4
GO:0034774	CC	GO:0034774	secretory granule lumen	11/196	322/19869	0.000369829	0.00277932	0.00186389	SERPINE1/FN1/THBS1/ISLR/RARRES2/TIMP2/SPARC/CRISPLD2/TIMP3/TGFB3/ACTN1	11
GO:0060205	CC	GO:0060205	cytoplasmic vesicle lumen	11/196	325/19869	0.000399879	0.0028912	0.00193892	SERPINE1/FN1/THBS1/ISLR/RARRES2/TIMP2/SPARC/CRISPLD2/TIMP3/TGFB3/ACTN1	11
GO:0042383	CC	GO:0042383	sarcolemma	7/196	136/19869	0.000408032	0.0028912	0.00193892	COL6A3/COL6A2/COL6A1/BGN/VCAM1/TGFB3/SSPN	7
GO:0031983	CC	GO:0031983	vesicle lumen	11/196	327/19869	0.00042103	0.00290043	0.00194511	SERPINE1/FN1/THBS1/ISLR/RARRES2/TIMP2/SPARC/CRISPLD2/TIMP3/TGFB3/ACTN1	11
GO:0005862	CC	GO:0005862	muscle thin filament tropomyosin	2/196	4/19869	0.000573378	0.00384318	0.00257735	TPM2/TPM1	2
GO:0043292	CC	GO:0043292	contractile fiber	9/196	242/19869	0.000691417	0.0045124	0.00302615	MMP2/ACTA2/TPM2/MYL9/PDLIM3/CALD1/ACTN1/TPM1/NEXN	9
GO:0005884	CC	GO:0005884	actin filament	6/196	114/19869	0.000941904	0.00598954	0.00401676	TPM2/GAS7/PDLIM3/ACTN1/TPM1/JAM3	6
GO:0005593	CC	GO:0005593	FACIT collagen trimer	2/196	6/19869	0.00141488	0.00877225	0.00588292	COL12A1/COL16A1	2
GO:0005587	CC	GO:0005587	collagen type IV trimer	2/196	7/19869	0.00196798	0.0119039	0.00798306	COL4A2/COL4A1	2
GO:0030016	CC	GO:0030016	myofibril	8/196	233/19869	0.00225013	0.0132865	0.00891031	MMP2/TPM2/MYL9/PDLIM3/CALD1/ACTN1/TPM1/NEXN	8
GO:0005577	CC	GO:0005577	fibrinogen complex	2/196	8/19869	0.00260695	0.0150354	0.0100832	FN1/THBS1	2
GO:0030175	CC	GO:0030175	filopodium	5/196	108/19869	0.00435811	0.0245639	0.0164732	ACTA2/ACTG2/VCAM1/ANTXR1/ADGRA2	5
GO:0005614	CC	GO:0005614	interstitial matrix	2/196	11/19869	0.00502198	0.0276767	0.0185608	CCDC80/ECM2	2
GO:0030017	CC	GO:0030017	sarcomere	7/196	214/19869	0.00544361	0.0293481	0.0196817	MMP2/TPM2/MYL9/PDLIM3/ACTN1/TPM1/NEXN	7
GO:0098858	CC	GO:0098858	actin-based cell projection	7/196	223/19869	0.0067763	0.0348705	0.0233852	ACTA2/ACTG2/VCAM1/ANTXR1/PDGFRA/ADGRA2/JAM3	7
GO:0001527	CC	GO:0001527	microfibril	2/196	13/19869	0.00703035	0.0348705	0.0233852	FBN1/EFEMP2	2
GO:0043218	CC	GO:0043218	compact myelin	2/196	13/19869	0.00703035	0.0348705	0.0233852	PMP22/JAM3	2
GO:1990909	CC	GO:1990909	Wnt signalosome	2/196	13/19869	0.00703035	0.0348705	0.0233852	WNT2/ADGRA2	2
GO:0031089	CC	GO:0031089	platelet dense granule lumen	2/196	14/19869	0.00814914	0.0382254	0.025635	RARRES2/TIMP3	2
GO:0031256	CC	GO:0031256	leading edge membrane	6/196	177/19869	0.00833305	0.0382254	0.025635	THY1/ANTXR1/ITGA5/LAMP5/FAP/TPM1	6
GO:0031252	CC	GO:0031252	cell leading edge	10/196	421/19869	0.00919301	0.0382254	0.025635	ACTA2/THY1/ACTG2/ANTXR1/ITGA5/LAMP5/FAP/MYLK/ACTN1/TPM1	10
GO:0005582	CC	GO:0005582	collagen type XV trimer	1/196	1/19869	0.00986461	0.0382254	0.025635	COL15A1	1
GO:0005586	CC	GO:0005586	collagen type III trimer	1/196	1/19869	0.00986461	0.0382254	0.025635	COL3A1	1
GO:0005591	CC	GO:0005591	collagen type VIII trimer	1/196	1/19869	0.00986461	0.0382254	0.025635	COL8A1	1
GO:0005595	CC	GO:0005595	collagen type XII trimer	1/196	1/19869	0.00986461	0.0382254	0.025635	COL12A1	1
GO:0005597	CC	GO:0005597	collagen type XVI trimer	1/196	1/19869	0.00986461	0.0382254	0.025635	COL16A1	1
GO:0005599	CC	GO:0005599	collagen type X trimer	1/196	1/19869	0.00986461	0.0382254	0.025635	COL10A1	1
GO:0043509	CC	GO:0043509	activin A complex	1/196	1/19869	0.00986461	0.0382254	0.025635	INHBA	1
GO:0048180	CC	GO:0048180	activin complex	1/196	1/19869	0.00986461	0.0382254	0.025635	INHBA	1
GO:0071065	CC	GO:0071065	alpha9-beta1 integrin-vascular cell adhesion molecule-1 complex	1/196	1/19869	0.00986461	0.0382254	0.025635	VCAM1	1
GO:0090534	CC	GO:0090534	calcium ion-transporting ATPase complex	1/196	1/19869	0.00986461	0.0382254	0.025635	PLN	1
GO:1990971	CC	GO:1990971	EMILIN complex	1/196	1/19869	0.00986461	0.0382254	0.025635	EMILIN1	1
GO:0043209	CC	GO:0043209	myelin sheath	3/196	47/19869	0.011148	0.0425337	0.0285243	PMP22/JAM3/TSPAN2	3
GO:0005869	CC	GO:0005869	dynactin complex	2/196	17/19869	0.011945	0.0448844	0.0301007	ACTA2/ACTG2	2
GO:0005201	MF	GO:0005201	extracellular matrix structural constituent	49/185	173/18432	1.90009e-58	6.19428e-56	4.18019e-56	COMP/COL11A1/COL1A1/COL3A1/COL12A1/DPT/COL10A1/POSTN/COL1A2/ASPN/THBS2/MXRA5/FN1/COL5A1/COL5A2/LUM/VCAN/PRELP/COL8A1/AEBP1/CTHRC1/COL6A3/THBS1/COL15A1/DCN/SPON1/COL6A2/FBLN2/CILP/COL6A1/EMILIN1/COL8A2/BGN/PODN/COL16A1/LTBP2/COL18A1/PCOLCE/SPARC/FBN1/FMOD/COL4A2/COL5A3/IGFBP7/COL4A1/EFEMP2/LAMA4/MFGE8/NID2	49
GO:0005518	MF	GO:0005518	collagen binding	23/185	69/18432	2.15809e-29	3.51769e-27	2.3739e-27	COMP/LRRC15/ASPN/FN1/LUM/CTSK/AEBP1/THBS1/DCN/COL6A2/COL6A1/PODN/ITGA11/LOX/PCOLCE/SPARC/MRC2/ANTXR1/COL5A3/C1QTNF1/DDR2/NID2/ECM2	23
GO:0030020	MF	GO:0030020	extracellular matrix structural constituent conferring tensile strength	19/185	41/18432	8.41888e-28	9.14851e-26	6.17384e-26	COL11A1/COL1A1/COL3A1/COL12A1/COL10A1/COL1A2/COL5A1/COL5A2/COL8A1/COL6A3/COL15A1/COL6A2/COL6A1/COL8A2/COL16A1/COL18A1/COL4A2/COL5A3/COL4A1	19
GO:0005178	MF	GO:0005178	integrin binding	21/185	156/18432	5.75028e-18	4.68648e-16	3.16265e-16	COMP/SFRP2/COL3A1/FN1/COL5A1/THBS1/EMILIN1/ITGA11/COL16A1/THY1/CXCL12/VCAM1/FBN1/ITGBL1/MMP14/ITGA5/FAP/ACTN1/MFGE8/ECM2/JAM3	21
GO:0005539	MF	GO:0005539	glycosaminoglycan binding	23/185	237/18432	2.29431e-16	1.49589e-14	1.0095e-14	COMP/COL11A1/POSTN/SULF1/THBS2/FN1/COL5A1/VCAN/PRELP/THBS1/DCN/BGN/CCDC80/LTBP2/TNFAIP6/PCOLCE/FBN1/COL5A3/FSTL1/CRISPLD2/EFEMP2/ECM2/FGF7	23
GO:0048407	MF	GO:0048407	platelet-derived growth factor binding	8/185	11/18432	1.42274e-14	7.73025e-13	5.21673e-13	COL1A1/COL3A1/COL1A2/COL5A1/COL6A1/PDGFRB/PDGFRA/COL4A1	8
GO:0008201	MF	GO:0008201	heparin binding	18/185	171/18432	1.17987e-13	5.4948e-12	3.70815e-12	COMP/COL11A1/POSTN/THBS2/FN1/COL5A1/PRELP/THBS1/CCDC80/LTBP2/PCOLCE/FBN1/COL5A3/FSTL1/CRISPLD2/EFEMP2/ECM2/FGF7	18
GO:0030021	MF	GO:0030021	extracellular matrix structural constituent conferring compression resistance	8/185	22/18432	2.50917e-11	1.02249e-09	6.90021e-10	ASPN/LUM/VCAN/PRELP/DCN/BGN/PODN/FMOD	8
GO:0050840	MF	GO:0050840	extracellular matrix binding	10/185	56/18432	1.94051e-10	7.02896e-09	4.74347e-09	COL11A1/LRRC15/THBS1/DCN/FBLN2/BGN/SPARC/CD248/OLFML2B/SSC5D	10
GO:1901681	MF	GO:1901681	sulfur compound binding	18/185	270/18432	2.63338e-10	8.58483e-09	5.79344e-09	COMP/COL11A1/POSTN/THBS2/FN1/COL5A1/PRELP/THBS1/CCDC80/LTBP2/PCOLCE/FBN1/COL5A3/FSTL1/CRISPLD2/EFEMP2/ECM2/FGF7	18
GO:0001968	MF	GO:0001968	fibronectin binding	8/185	31/18432	5.73078e-10	1.69839e-08	1.14616e-08	SFRP2/LRRC15/MMP2/CTSK/THBS1/CCDC80/TNFAIP6/SSC5D	8
GO:0019838	MF	GO:0019838	growth factor binding	13/185	132/18432	7.81828e-10	2.12397e-08	1.43335e-08	COL1A1/COL3A1/COL1A2/COL5A1/THBS1/COL6A1/LTBP2/PDGFRB/HTRA1/IGFBP7/PDGFRA/COL4A1/TGFB3	13
GO:0002020	MF	GO:0002020	protease binding	10/185	139/18432	1.41568e-06	3.32873e-05	2.24638e-05	COMP/COL1A1/COL3A1/SERPINE1/COL1A2/FN1/TIMP2/FAP/TIMP3/ADAMTS4	10
GO:0043394	MF	GO:0043394	proteoglycan binding	6/185	36/18432	1.42952e-06	3.32873e-05	2.24638e-05	COMP/FN1/COL5A1/CTSK/THBS1/COL5A3	6
GO:0004720	MF	GO:0004720	protein-lysine 6-oxidase activity	3/185	5/18432	9.80253e-06	0.000213042	0.00014377	LOXL2/LOX/LOXL1	3
GO:0016641	MF	GO:0016641	oxidoreductase activity, acting on the CH-NH2 group of donors, oxygen as acceptor	4/185	16/18432	1.627e-05	0.000331502	0.000223713	LOXL2/LOX/VCAM1/LOXL1	4
GO:0004222	MF	GO:0004222	metalloendopeptidase activity	8/185	112/18432	1.72942e-05	0.000331641	0.000223807	MMP11/MMP2/ADAM12/ADAMTS2/MMP14/ADAMTS12/ADAMTS4/ADAM19	8
GO:0016638	MF	GO:0016638	oxidoreductase activity, acting on the CH-NH2 group of donors	4/185	20/18432	4.19721e-05	0.000760161	0.000512992	LOXL2/LOX/VCAM1/LOXL1	4
GO:0004252	MF	GO:0004252	serine-type endopeptidase activity	9/185	174/18432	6.7111e-05	0.00115148	0.000777075	MMP11/HTRA3/MMP2/CTSK/C1S/MMP14/HTRA1/FAP/C1R	9
GO:0030023	MF	GO:0030023	extracellular matrix constituent conferring elasticity	3/185	9/18432	7.99325e-05	0.0013029	0.000879257	FBLN2/EMILIN1/FBN1	3
GO:0070052	MF	GO:0070052	collagen V binding	2/185	2/18432	0.0001002	0.00149883	0.00101148	THBS1/ECM2	2
GO:0008237	MF	GO:0008237	metallopeptidase activity	9/185	184/18432	0.000103057	0.00149883	0.00101148	MMP11/MMP2/ADAM12/CPXM1/ADAMTS2/MMP14/ADAMTS12/ADAMTS4/ADAM19	9
GO:0004175	MF	GO:0004175	endopeptidase activity	14/185	426/18432	0.000105746	0.00149883	0.00101148	MMP11/HTRA3/MMP2/CTSK/ADAM12/ADAMTS2/C1S/MMP14/HTRA1/ADAMTS12/FAP/ADAMTS4/ADAM19/C1R	14
GO:0008236	MF	GO:0008236	serine-type peptidase activity	9/185	192/18432	0.000142348	0.00193356	0.00130486	MMP11/HTRA3/MMP2/CTSK/C1S/MMP14/HTRA1/FAP/C1R	9
GO:0097493	MF	GO:0097493	structural molecule activity conferring elasticity	3/185	11/18432	0.0001547	0.00201728	0.00136136	FBLN2/EMILIN1/FBN1	3
GO:0017171	MF	GO:0017171	serine hydrolase activity	9/185	196/18432	0.000166265	0.0020847	0.00140686	MMP11/HTRA3/MMP2/CTSK/C1S/MMP14/HTRA1/FAP/C1R	9
GO:0005017	MF	GO:0005017	platelet-derived growth factor receptor activity	2/185	3/18432	0.00029861	0.00360544	0.00243312	PDGFRB/PDGFRA	2
GO:0005161	MF	GO:0005161	platelet-derived growth factor receptor binding	3/185	14/18432	0.000333781	0.00388616	0.00262256	PDGFRB/ITGA5/PDGFRA	3
GO:0005507	MF	GO:0005507	copper ion binding	5/185	61/18432	0.000364175	0.00409383	0.00276271	LOXL2/MOXD1/LOX/LOXL1/HEPH	5
GO:0048018	MF	GO:0048018	receptor ligand activity	14/185	491/18432	0.000451406	0.00490528	0.00331031	SFRP2/GREM1/INHBA/CCL11/CXCL12/FBN1/NBL1/WNT2/TGFB3/CMTM3/CLEC11A/FGF7/SEMA6B/SCT	14
GO:0030546	MF	GO:0030546	signaling receptor activator activity	14/185	498/18432	0.000519222	0.00546021	0.0036848	SFRP2/GREM1/INHBA/CCL11/CXCL12/FBN1/NBL1/WNT2/TGFB3/CMTM3/CLEC11A/FGF7/SEMA6B/SCT	14
GO:0008307	MF	GO:0008307	structural constituent of muscle	4/185	42/18432	0.000816262	0.00831567	0.0056118	TPM2/MYL9/TPM1/NEXN	4
GO:0038085	MF	GO:0038085	vascular endothelial growth factor binding	2/185	5/18432	0.000982249	0.00970343	0.00654833	PDGFRB/PDGFRA	2
GO:0036122	MF	GO:0036122	BMP binding	3/185	21/18432	0.00115813	0.0111044	0.00749377	COMP/GREM1/NBL1	3
GO:0038064	MF	GO:0038064	collagen receptor activity	2/185	6/18432	0.00146364	0.0136328	0.00920005	ITGA11/DDR2	2
GO:0098634	MF	GO:0098634	cell-matrix adhesion mediator activity	2/185	7/18432	0.00203558	0.0184333	0.0124397	EMILIN1/ITGA11	2
GO:0061134	MF	GO:0061134	peptidase regulator activity	8/185	232/18432	0.00242495	0.0213658	0.0144187	SFRP2/SERPINE1/FN1/COL6A3/SERPINF1/PCOLCE/TIMP2/TIMP3	8
GO:0016015	MF	GO:0016015	morphogen activity	2/185	8/18432	0.00269621	0.0226476	0.0152836	GREM1/NBL1	2
GO:0043236	MF	GO:0043236	laminin binding	3/185	28/18432	0.00270937	0.0226476	0.0152836	LRRC15/THBS1/SSC5D	3
GO:0004714	MF	GO:0004714	transmembrane receptor protein tyrosine kinase activity	4/185	60/18432	0.00309153	0.0251959	0.0170034	PDGFRB/PDGFRA/AXL/DDR2	4
GO:0017147	MF	GO:0017147	Wnt-protein binding	3/185	30/18432	0.0033088	0.026309	0.0177545	SFRP2/SFRP4/CTHRC1	3
GO:0043184	MF	GO:0043184	vascular endothelial growth factor receptor 2 binding	2/185	9/18432	0.00344372	0.0267298	0.0180385	GREM1/ITGA5	2
GO:0098631	MF	GO:0098631	cell adhesion mediator activity	4/185	64/18432	0.00390521	0.0296069	0.0199801	EMILIN1/ITGA11/NEXN/JAM3	4
GO:0003779	MF	GO:0003779	actin binding	11/185	439/18432	0.00490405	0.0363346	0.0245203	TAGLN/TPM2/ANTXR1/CNN1/GAS7/PDLIM3/CALD1/MYLK/ACTN1/TPM1/NEXN	11
GO:0035252	MF	GO:0035252	UDP-xylosyltransferase activity	2/185	11/18432	0.00519223	0.0367971	0.0248324	GXYLT2/XYLT1	2
GO:0042285	MF	GO:0042285	xylosyltransferase activity	2/185	11/18432	0.00519223	0.0367971	0.0248324	GXYLT2/XYLT1	2
GO:0051015	MF	GO:0051015	actin filament binding	7/185	219/18432	0.00672186	0.046624	0.031464	TAGLN/TPM2/ANTXR1/GAS7/ACTN1/TPM1/NEXN	7

## Sheet: Table S7-3
Table S7-3. GO analysis of the WGCNA module (red).
	ONTOLOGY	ID	Description	GeneRatio	BgRatio	pvalue	p.adjust	qvalue	geneID	Count
GO:0045765	BP	GO:0045765	regulation of angiogenesis	19/102	349/18903	3.50756e-14	5.32353e-11	3.67391e-11	C3/AQP1/KLF2/PLXND1/ENPP2/RGCC/HSPB6/CLDN5/APLNR/ENG/JCAD/CDH5/RAMP2/FLT1/CD34/TIE1/NPR1/ACVRL1/TEK	19
GO:1901342	BP	GO:1901342	regulation of vasculature development	19/102	355/18903	4.76805e-14	5.32353e-11	3.67391e-11	C3/AQP1/KLF2/PLXND1/ENPP2/RGCC/HSPB6/CLDN5/APLNR/ENG/JCAD/CDH5/RAMP2/FLT1/CD34/TIE1/NPR1/ACVRL1/TEK	19
GO:0003158	BP	GO:0003158	endothelium development	13/102	139/18903	5.56362e-13	4.14118e-10	2.85794e-10	GJA5/CLDN5/S1PR1/CDH5/PECAM1/TMEM100/GJA4/DLL4/EDNRB/CD34/TIE1/ACVRL1/ROBO4	13
GO:0045766	BP	GO:0045766	positive regulation of angiogenesis	13/102	187/18903	2.4796e-11	1.10739e-08	7.64238e-09	C3/AQP1/HSPB6/APLNR/ENG/JCAD/CDH5/RAMP2/FLT1/CD34/TIE1/ACVRL1/TEK	13
GO:1904018	BP	GO:1904018	positive regulation of vasculature development	13/102	187/18903	2.4796e-11	1.10739e-08	7.64238e-09	C3/AQP1/HSPB6/APLNR/ENG/JCAD/CDH5/RAMP2/FLT1/CD34/TIE1/ACVRL1/TEK	13
GO:0003007	BP	GO:0003007	heart morphogenesis	14/102	258/18903	1.11739e-10	4.15855e-08	2.86992e-08	ELN/GJA5/PLXND1/CLDN5/APLNR/ENG/S1PR1/SLIT3/HEYL/TMEM100/DLL4/ACVRL1/TBX5/TEK	14
GO:0007043	BP	GO:0007043	cell-cell junction assembly	11/102	152/18903	6.00209e-10	1.91467e-07	1.32136e-07	CLDN18/GJA5/CLDN5/APLNR/ESAM/CDH5/PECAM1/ACE/GJA4/RAMP2/TBX5	11
GO:0001667	BP	GO:0001667	ameboidal-type cell migration	17/102	492/18903	1.09614e-09	3.05959e-07	2.11151e-07	AQP1/TNS1/PLXND1/ENPP2/RGCC/DAAM2/KANK2/JCAD/CDH5/CLEC14A/MMRN2/DLL4/EDNRB/MEOX2/ACVRL1/IQSEC1/TEK	17
GO:0034329	BP	GO:0034329	cell junction assembly	16/102	430/18903	1.23434e-09	3.06254e-07	2.11354e-07	CLDN18/GJA5/PLXND1/CLDN5/APLNR/ESAM/CDH5/PECAM1/ACE/GJA4/RAMP2/SORBS1/FAM107A/ACVRL1/TBX5/TEK	16
GO:0003170	BP	GO:0003170	heart valve development	8/102	65/18903	2.12975e-09	4.75574e-07	3.28206e-07	ELN/GJA5/APLNR/SLIT3/HEYL/DLL4/TIE1/TBX5	8
GO:0010631	BP	GO:0010631	epithelial cell migration	14/102	366/18903	1.0345e-08	2.07284e-06	1.43052e-06	PLXND1/ENPP2/RGCC/DAAM2/KANK2/JCAD/CDH5/CLEC14A/MMRN2/DLL4/MEOX2/ACVRL1/IQSEC1/TEK	14
GO:0090132	BP	GO:0090132	epithelium migration	14/102	369/18903	1.14691e-08	2.07284e-06	1.43052e-06	PLXND1/ENPP2/RGCC/DAAM2/KANK2/JCAD/CDH5/CLEC14A/MMRN2/DLL4/MEOX2/ACVRL1/IQSEC1/TEK	14
GO:0001570	BP	GO:0001570	vasculogenesis	8/102	81/18903	1.26433e-08	2.07284e-06	1.43052e-06	APLNR/ENG/TMEM100/RAMP2/CD34/FZD4/TIE1/TBX5	8
GO:0090130	BP	GO:0090130	tissue migration	14/102	374/18903	1.35916e-08	2.07284e-06	1.43052e-06	PLXND1/ENPP2/RGCC/DAAM2/KANK2/JCAD/CDH5/CLEC14A/MMRN2/DLL4/MEOX2/ACVRL1/IQSEC1/TEK	14
GO:0045216	BP	GO:0045216	cell-cell junction organization	11/102	208/18903	1.63261e-08	2.07284e-06	1.43052e-06	CLDN18/GJA5/CLDN5/APLNR/ESAM/CDH5/PECAM1/ACE/GJA4/RAMP2/TBX5	11
GO:0030198	BP	GO:0030198	extracellular matrix organization	13/102	318/18903	1.65356e-08	2.07284e-06	1.43052e-06	MFAP4/ELN/COL14A1/FBLN5/RGCC/ADAMTSL2/ENG/ABI3BP/LAMA2/HMCN1/ITGA8/RAMP2/TIE1	13
GO:0043062	BP	GO:0043062	extracellular structure organization	13/102	319/18903	1.71621e-08	2.07284e-06	1.43052e-06	MFAP4/ELN/COL14A1/FBLN5/RGCC/ADAMTSL2/ENG/ABI3BP/LAMA2/HMCN1/ITGA8/RAMP2/TIE1	13
GO:0003179	BP	GO:0003179	heart valve morphogenesis	7/102	55/18903	1.77452e-08	2.07284e-06	1.43052e-06	ELN/GJA5/SLIT3/HEYL/DLL4/TIE1/TBX5	7
GO:0045229	BP	GO:0045229	external encapsulating structure organization	13/102	321/18903	1.84799e-08	2.07284e-06	1.43052e-06	MFAP4/ELN/COL14A1/FBLN5/RGCC/ADAMTSL2/ENG/ABI3BP/LAMA2/HMCN1/ITGA8/RAMP2/TIE1	13
GO:0045446	BP	GO:0045446	endothelial cell differentiation	9/102	121/18903	1.85655e-08	2.07284e-06	1.43052e-06	CLDN5/S1PR1/CDH5/PECAM1/TMEM100/EDNRB/TIE1/ACVRL1/ROBO4	9
GO:0003018	BP	GO:0003018	vascular process in circulatory system	12/102	270/18903	2.43932e-08	2.59381e-06	1.79006e-06	AGER/SOD3/KLF2/GJA5/CLDN5/PLVAP/CDH5/ACE/EDNRB/RAMP2/NPR1/TEK	12
GO:0002040	BP	GO:0002040	sprouting angiogenesis	10/102	185/18903	6.17825e-08	6.27092e-06	4.32773e-06	KLF2/APLNR/JCAD/CLEC14A/MMRN2/DLL4/MEOX2/RAMP2/ACVRL1/TEK	10
GO:1905314	BP	GO:1905314	semi-lunar valve development	6/102	41/18903	8.20913e-08	7.97e-06	5.50031e-06	ELN/GJA5/SLIT3/HEYL/DLL4/TIE1	6
GO:0032835	BP	GO:0032835	glomerulus development	7/102	69/18903	8.87054e-08	8.2533e-06	5.69582e-06	AQP1/PODXL/PECAM1/HEYL/EDNRB/CD34/TEK	7
GO:0001822	BP	GO:0001822	kidney development	12/102	309/18903	1.0693e-07	9.551e-06	6.5914e-06	AQP1/PLXND1/KANK2/PODXL/TNS2/PECAM1/HEYL/ACE/EDNRB/ITGA8/CD34/TEK	12
GO:0001935	BP	GO:0001935	endothelial cell proliferation	10/102	199/18903	1.2256e-07	1.0526e-05	7.26426e-06	RGCC/APLNR/JCAD/MMRN2/DLL4/FLT1/CD34/TIE1/ACVRL1/TEK	10
GO:0072001	BP	GO:0072001	renal system development	12/102	318/18903	1.4591e-07	1.20673e-05	8.32794e-06	AQP1/PLXND1/KANK2/PODXL/TNS2/PECAM1/HEYL/ACE/EDNRB/ITGA8/CD34/TEK	12
GO:0003197	BP	GO:0003197	endocardial cushion development	6/102	48/18903	2.17314e-07	1.73308e-05	1.19605e-05	APLNR/ENG/HEYL/TMEM100/ACVRL1/TBX5	6
GO:0043114	BP	GO:0043114	regulation of vascular permeability	6/102	49/18903	2.46561e-07	1.89852e-05	1.31022e-05	CLDN5/PLVAP/CDH5/RAMP2/NPR1/TEK	6
GO:0003205	BP	GO:0003205	cardiac chamber development	9/102	167/18903	2.99558e-07	2.1928e-05	1.51331e-05	GJA5/PLXND1/APLNR/ENG/SLIT3/HEYL/DLL4/TBX5/TEK	9
GO:0003171	BP	GO:0003171	atrioventricular valve development	5/102	27/18903	3.04419e-07	2.1928e-05	1.51331e-05	GJA5/APLNR/SLIT3/HEYL/TBX5	5
GO:0001655	BP	GO:0001655	urogenital system development	12/102	360/18903	5.50093e-07	3.83862e-05	2.64913e-05	AQP1/PLXND1/KANK2/PODXL/TNS2/PECAM1/HEYL/ACE/EDNRB/ITGA8/CD34/TEK	12
GO:0001936	BP	GO:0001936	regulation of endothelial cell proliferation	9/102	183/18903	6.48192e-07	4.3861e-05	3.02696e-05	RGCC/APLNR/JCAD/MMRN2/DLL4/FLT1/TIE1/ACVRL1/TEK	9
GO:0031589	BP	GO:0031589	cell-substrate adhesion	12/102	369/18903	7.14103e-07	4.68998e-05	3.23668e-05	VWF/FBLN5/ABI3BP/ITGA8/SORBS1/FAM107A/CD34/FZD4/ACVRL1/LYVE1/TEK/CASS4	12
GO:0003180	BP	GO:0003180	aortic valve morphogenesis	5/102	32/18903	7.43283e-07	4.74215e-05	3.27268e-05	ELN/SLIT3/HEYL/DLL4/TIE1	5
GO:0035633	BP	GO:0035633	maintenance of blood-brain barrier	5/102	35/18903	1.18295e-06	7.33756e-05	5.06385e-05	CLDN5/ESAM/LAMA2/CDH5/PECAM1	5
GO:0003176	BP	GO:0003176	aortic valve development	5/102	37/18903	1.57487e-06	9.50454e-05	6.55933e-05	ELN/SLIT3/HEYL/DLL4/TIE1	5
GO:0003203	BP	GO:0003203	endocardial cushion morphogenesis	5/102	38/18903	1.80575e-06	0.000103855	7.16731e-05	APLNR/ENG/HEYL/TMEM100/ACVRL1	5
GO:0003279	BP	GO:0003279	cardiac septum development	7/102	107/18903	1.81386e-06	0.000103855	7.16731e-05	GJA5/PLXND1/APLNR/ENG/SLIT3/HEYL/TBX5	7
GO:0070830	BP	GO:0070830	bicellular tight junction assembly	6/102	69/18903	1.93743e-06	0.000108157	7.4642e-05	CLDN18/CLDN5/ESAM/CDH5/PECAM1/RAMP2	6
GO:0016264	BP	GO:0016264	gap junction assembly	4/102	18/18903	2.30696e-06	0.000125645	8.67108e-05	GJA5/APLNR/ACE/TBX5	4
GO:0043542	BP	GO:0043542	endothelial cell migration	10/102	281/18903	2.87114e-06	0.000152133	0.000104991	PLXND1/RGCC/JCAD/CDH5/CLEC14A/MMRN2/DLL4/MEOX2/ACVRL1/TEK	10
GO:0051145	BP	GO:0051145	smooth muscle cell differentiation	6/102	74/18903	2.92956e-06	0.000152133	0.000104991	APLNR/ENG/TMEM204/EDNRB/ITGA8/RAMP2	6
GO:0120192	BP	GO:0120192	tight junction assembly	6/102	75/18903	3.17048e-06	0.000160902	0.000111043	CLDN18/CLDN5/ESAM/CDH5/PECAM1/RAMP2	6
GO:0043297	BP	GO:0043297	apical junction assembly	6/102	77/18903	3.7008e-06	0.000183642	0.000126736	CLDN18/CLDN5/ESAM/CDH5/PECAM1/RAMP2	6
GO:0003151	BP	GO:0003151	outflow tract morphogenesis	6/102	80/18903	4.62971e-06	0.000224742	0.000155101	ELN/GJA5/PLXND1/CLDN5/ENG/HEYL	6
GO:0085029	BP	GO:0085029	extracellular matrix assembly	5/102	46/18903	4.76555e-06	0.000226414	0.000156255	MFAP4/FBLN5/RGCC/RAMP2/TIE1	5
GO:0120193	BP	GO:0120193	tight junction organization	6/102	81/18903	4.97839e-06	0.000231599	0.000159833	CLDN18/CLDN5/ESAM/CDH5/PECAM1/RAMP2	6
GO:0043534	BP	GO:0043534	blood vessel endothelial cell migration	8/102	177/18903	5.23035e-06	0.000236544	0.000163245	RGCC/JCAD/CDH5/CLEC14A/MMRN2/DLL4/MEOX2/ACVRL1	8
GO:0003206	BP	GO:0003206	cardiac chamber morphogenesis	7/102	126/18903	5.40248e-06	0.000236544	0.000163245	APLNR/ENG/SLIT3/HEYL/DLL4/TBX5/TEK	7
GO:0003231	BP	GO:0003231	cardiac ventricle development	7/102	126/18903	5.40248e-06	0.000236544	0.000163245	GJA5/APLNR/ENG/SLIT3/HEYL/DLL4/TBX5	7
GO:0061028	BP	GO:0061028	establishment of endothelial barrier	5/102	48/18903	5.90234e-06	0.00025346	0.000174919	CLDN5/CDH5/PECAM1/EDNRB/ROBO4	5
GO:0001955	BP	GO:0001955	blood vessel maturation	3/102	8/18903	8.37611e-06	0.000346368	0.000239038	S1PR1/CDH5/ACVRL1	3
GO:0035912	BP	GO:0035912	dorsal aorta morphogenesis	3/102	8/18903	8.37611e-06	0.000346368	0.000239038	ENG/DLL4/ACVRL1	3
GO:0072010	BP	GO:0072010	glomerular epithelium development	4/102	26/18903	1.09031e-05	0.000442665	0.000305495	PODXL/PECAM1/EDNRB/CD34	4
GO:0002043	BP	GO:0002043	blood vessel endothelial cell proliferation involved in sprouting angiogenesis	5/102	55/18903	1.16382e-05	0.00045593	0.00031465	APLNR/JCAD/MMRN2/DLL4/ACVRL1	5
GO:0072132	BP	GO:0072132	mesenchyme morphogenesis	5/102	55/18903	1.16382e-05	0.00045593	0.00031465	APLNR/ENG/HEYL/TMEM100/ACVRL1	5
GO:0072073	BP	GO:0072073	kidney epithelium development	7/102	146/18903	1.42088e-05	0.000547037	0.000377525	AQP1/KANK2/PODXL/PECAM1/HEYL/EDNRB/CD34	7
GO:0090287	BP	GO:0090287	regulation of cellular response to growth factor stimulus	10/102	338/18903	1.45239e-05	0.000549693	0.000379358	CHRDL1/ADAMTSL2/ENG/JCAD/CDH5/TMEM204/MMRN2/ITGA8/FZD4/ACVRL1	10
GO:0003272	BP	GO:0003272	endocardial cushion formation	4/102	28/18903	1.48092e-05	0.00055115	0.000380363	APLNR/ENG/HEYL/TMEM100	4
GO:0048010	BP	GO:0048010	vascular endothelial growth factor receptor signaling pathway	5/102	58/18903	1.51344e-05	0.000554017	0.000382342	CLEC14A/TMEM204/MMRN2/FLT1/FZD4	5
GO:0072012	BP	GO:0072012	glomerulus vasculature development	4/102	29/18903	1.71077e-05	0.000616152	0.000425223	AQP1/PECAM1/CD34/TEK	4
GO:0035907	BP	GO:0035907	dorsal aorta development	3/102	10/18903	1.78082e-05	0.000618887	0.00042711	ENG/DLL4/ACVRL1	3
GO:1903596	BP	GO:1903596	regulation of gap junction assembly	3/102	10/18903	1.78082e-05	0.000618887	0.00042711	APLNR/ACE/TBX5	3
GO:0001894	BP	GO:0001894	tissue homeostasis	9/102	275/18903	1.80151e-05	0.000618887	0.00042711	PDK4/CLDN18/CLDN5/ESAM/S1PR1/LAMA2/CDH5/PECAM1/CD34	9
GO:0072006	BP	GO:0072006	nephron development	7/102	152/18903	1.84539e-05	0.000622168	0.000429375	AQP1/PODXL/PECAM1/HEYL/EDNRB/CD34/TEK	7
GO:0007517	BP	GO:0007517	muscle organ development	10/102	348/18903	1.86678e-05	0.000622168	0.000429375	ELN/DES/FHL1/ENG/S1PR1/LAMA2/HEYL/DLL4/SGCA/MEOX2	10
GO:0035904	BP	GO:0035904	aorta development	5/102	62/18903	2.10115e-05	0.000689979	0.000476173	PLXND1/APLNR/ENG/DLL4/ACVRL1	5
GO:0001945	BP	GO:0001945	lymph vessel development	4/102	31/18903	2.2477e-05	0.000706917	0.000487862	CLEC14A/TMEM204/TIE1/ACVRL1	4
GO:0061437	BP	GO:0061437	renal system vasculature development	4/102	31/18903	2.2477e-05	0.000706917	0.000487862	AQP1/PECAM1/CD34/TEK	4
GO:0061440	BP	GO:0061440	kidney vasculature development	4/102	31/18903	2.2477e-05	0.000706917	0.000487862	AQP1/PECAM1/CD34/TEK	4
GO:0060840	BP	GO:0060840	artery development	6/102	107/18903	2.47613e-05	0.000767944	0.000529978	GJA5/PLXND1/APLNR/ENG/DLL4/ACVRL1	6
GO:0061384	BP	GO:0061384	heart trabecula morphogenesis	4/102	32/18903	2.55818e-05	0.000782522	0.00054004	ENG/S1PR1/DLL4/TEK	4
GO:0001885	BP	GO:0001885	endothelial cell development	5/102	65/18903	2.64789e-05	0.000799019	0.000551425	CLDN5/CDH5/PECAM1/EDNRB/ROBO4	5
GO:0086054	BP	GO:0086054	bundle of His cell to Purkinje myocyte communication by electrical coupling	2/102	2/18903	2.88325e-05	0.00084071	0.000580196	GJA5/TBX5	2
GO:0010632	BP	GO:0010632	regulation of epithelial cell migration	9/102	292/18903	2.88873e-05	0.00084071	0.000580196	ENPP2/RGCC/JCAD/MMRN2/DLL4/MEOX2/ACVRL1/IQSEC1/TEK	9
GO:0098801	BP	GO:0098801	regulation of renal system process	4/102	33/18903	2.899e-05	0.00084071	0.000580196	GJA5/ACE/EDNRB/NPR1	4
GO:0001867	BP	GO:0001867	complement activation, lectin pathway	3/102	12/18903	3.23928e-05	0.00091561	0.000631887	MFAP4/A2M/FCN3	3
GO:2001214	BP	GO:2001214	positive regulation of vasculogenesis	3/102	12/18903	3.23928e-05	0.00091561	0.000631887	TMEM100/RAMP2/CD34	3
GO:0007015	BP	GO:0007015	actin filament organization	11/102	454/18903	3.39423e-05	0.000947415	0.000653836	ELN/RGCC/LMOD1/DAAM2/ESAM/S1PR1/HMCN1/SHROOM4/SORBS1/FAM107A/CASS4	11
GO:0072009	BP	GO:0072009	nephron epithelium development	6/102	116/18903	3.90963e-05	0.0010778	0.000743821	AQP1/PODXL/PECAM1/HEYL/EDNRB/CD34	6
GO:0060411	BP	GO:0060411	cardiac septum morphogenesis	5/102	72/18903	4.35339e-05	0.0011855	0.000818147	APLNR/ENG/SLIT3/HEYL/TBX5	5
GO:0007160	BP	GO:0007160	cell-matrix adhesion	8/102	238/18903	4.44953e-05	0.00119708	0.000826139	FBLN5/ITGA8/SORBS1/FAM107A/CD34/ACVRL1/LYVE1/TEK	8
GO:0003230	BP	GO:0003230	cardiac atrium development	4/102	37/18903	4.60215e-05	0.0012234	0.000844303	GJA5/ENG/DLL4/TBX5	4
GO:0060485	BP	GO:0060485	mesenchyme development	9/102	313/18903	4.95865e-05	0.00127553	0.000880278	FRZB/RGCC/APLNR/ENG/HEYL/TMEM100/EDNRB/ACVRL1/TBX5	9
GO:0003281	BP	GO:0003281	ventricular septum development	5/102	74/18903	4.9696e-05	0.00127553	0.000880278	GJA5/APLNR/SLIT3/HEYL/TBX5	5
GO:0045123	BP	GO:0045123	cellular extravasation	5/102	74/18903	4.9696e-05	0.00127553	0.000880278	AGER/PLVAP/PECAM1/SELP/LYVE1	5
GO:0048771	BP	GO:0048771	tissue remodeling	7/102	179/18903	5.26003e-05	0.00133473	0.000921135	PDK4/CLDN18/S1PR1/ACE/DLL4/TIE1/ACVRL1	7
GO:0001937	BP	GO:0001937	negative regulation of endothelial cell proliferation	5/102	76/18903	5.65117e-05	0.00141787	0.000978511	RGCC/MMRN2/DLL4/FLT1/ACVRL1	5
GO:0050673	BP	GO:0050673	epithelial cell proliferation	11/102	481/18903	5.72198e-05	0.00141969	0.000979763	RGCC/APLNR/JCAD/MMRN2/DLL4/EDNRB/FLT1/CD34/TIE1/ACVRL1/TEK	11
GO:0003014	BP	GO:0003014	renal system process	6/102	125/18903	5.94374e-05	0.0014585	0.00100655	AQP1/GJA5/ACE/EDNRB/CD34/NPR1	6
GO:0043537	BP	GO:0043537	negative regulation of blood vessel endothelial cell migration	5/102	78/18903	6.40275e-05	0.00155406	0.0010725	RGCC/MMRN2/DLL4/MEOX2/ACVRL1	5
GO:0002691	BP	GO:0002691	regulation of cellular extravasation	4/102	41/18903	6.94085e-05	0.00166655	0.00115013	AGER/PLVAP/SELP/LYVE1	4
GO:0008217	BP	GO:0008217	regulation of blood pressure	7/102	191/18903	7.91904e-05	0.00183082	0.0012635	GJA5/ACE/EDNRB/RAMP2/CD34/NPR1/ACVRL1	7
GO:0060249	BP	GO:0060249	anatomical structure homeostasis	9/102	333/18903	7.97982e-05	0.00183082	0.0012635	PDK4/CLDN18/CLDN5/ESAM/S1PR1/LAMA2/CDH5/PECAM1/CD34	9
GO:0006956	BP	GO:0006956	complement activation	6/102	132/18903	8.0483e-05	0.00183082	0.0012635	C7/C3/MFAP4/A2M/FCN3/RGCC	6
GO:0050678	BP	GO:0050678	regulation of epithelial cell proliferation	10/102	414/18903	8.07199e-05	0.00183082	0.0012635	RGCC/APLNR/JCAD/MMRN2/DLL4/EDNRB/FLT1/TIE1/ACVRL1/TEK	10
GO:0060841	BP	GO:0060841	venous blood vessel development	3/102	16/18903	8.11694e-05	0.00183082	0.0012635	APLNR/ENG/ACVRL1	3
GO:2001212	BP	GO:2001212	regulation of vasculogenesis	3/102	16/18903	8.11694e-05	0.00183082	0.0012635	TMEM100/RAMP2/CD34	3
GO:0003198	BP	GO:0003198	epithelial to mesenchymal transition involved in endocardial cushion formation	3/102	17/18903	9.81767e-05	0.00219229	0.00151295	ENG/HEYL/TMEM100	3
GO:0071560	BP	GO:0071560	cellular response to transforming growth factor beta stimulus	8/102	271/18903	0.000110283	0.00243825	0.0016827	CLEC3B/CLDN5/ADAMTSL2/ENG/LRRC32/CDH5/ITGA8/ACVRL1	8
GO:0001946	BP	GO:0001946	lymphangiogenesis	3/102	18/18903	0.000117351	0.00251649	0.00173669	CLEC14A/TIE1/ACVRL1	3
GO:0002693	BP	GO:0002693	positive regulation of cellular extravasation	3/102	18/18903	0.000117351	0.00251649	0.00173669	AGER/PLVAP/LYVE1	3
GO:0045601	BP	GO:0045601	regulation of endothelial cell differentiation	4/102	47/18903	0.000119252	0.00251649	0.00173669	CLDN5/CDH5/TMEM100/ACVRL1	4
GO:0061383	BP	GO:0061383	trabecula morphogenesis	4/102	47/18903	0.000119252	0.00251649	0.00173669	ENG/S1PR1/DLL4/TEK	4
GO:1901888	BP	GO:1901888	regulation of cell junction assembly	7/102	204/18903	0.000119457	0.00251649	0.00173669	CLDN5/APLNR/ACE/FAM107A/ACVRL1/TBX5/TEK	7
GO:0071559	BP	GO:0071559	response to transforming growth factor beta	8/102	277/18903	0.000128257	0.00265413	0.00183169	CLEC3B/CLDN5/ADAMTSL2/ENG/LRRC32/CDH5/ITGA8/ACVRL1	8
GO:0060976	BP	GO:0060976	coronary vasculature development	4/102	48/18903	0.000129557	0.00265413	0.00183169	PLXND1/APLNR/ACE/TBX5	4
GO:1903587	BP	GO:1903587	regulation of blood vessel endothelial cell proliferation involved in sprouting angiogenesis	4/102	48/18903	0.000129557	0.00265413	0.00183169	APLNR/JCAD/MMRN2/DLL4	4
GO:0035813	BP	GO:0035813	regulation of renal sodium excretion	3/102	19/18903	0.000138808	0.00281781	0.00194464	ACE/EDNRB/NPR1	3
GO:0098742	BP	GO:0098742	cell-cell adhesion via plasma-membrane adhesion molecules	8/102	282/18903	0.000145026	0.00287682	0.00198537	CLDN18/CLDN5/ESAM/CDH5/PECAM1/SELP/HMCN1/ROBO4	8
GO:0035296	BP	GO:0035296	regulation of tube diameter	6/102	147/18903	0.00014558	0.00287682	0.00198537	SOD3/KLF2/GJA5/ACE/EDNRB/NPR1	6
GO:0097746	BP	GO:0097746	blood vessel diameter maintenance	6/102	147/18903	0.00014558	0.00287682	0.00198537	SOD3/KLF2/GJA5/ACE/EDNRB/NPR1	6
GO:0035150	BP	GO:0035150	regulation of tube size	6/102	148/18903	0.000151076	0.00295923	0.00204224	SOD3/KLF2/GJA5/ACE/EDNRB/NPR1	6
GO:0002042	BP	GO:0002042	cell migration involved in sprouting angiogenesis	5/102	94/18903	0.000155514	0.00299134	0.00206441	JCAD/CLEC14A/MMRN2/DLL4/MEOX2	5
GO:0002064	BP	GO:0002064	epithelial cell development	7/102	213/18903	0.000156049	0.00299134	0.00206441	FRZB/CLDN5/PODXL/CDH5/PECAM1/EDNRB/ROBO4	7
GO:0016525	BP	GO:0016525	negative regulation of angiogenesis	6/102	149/18903	0.000156734	0.00299134	0.00206441	KLF2/RGCC/CLDN5/TIE1/NPR1/TEK	6
GO:0043535	BP	GO:0043535	regulation of blood vessel endothelial cell migration	6/102	150/18903	0.000162559	0.00307622	0.00212298	RGCC/JCAD/MMRN2/DLL4/MEOX2/ACVRL1	6
GO:2000181	BP	GO:2000181	negative regulation of blood vessel morphogenesis	6/102	151/18903	0.000168554	0.00313893	0.00216626	KLF2/RGCC/CLDN5/TIE1/NPR1/TEK	6
GO:0030336	BP	GO:0030336	negative regulation of cell migration	9/102	368/18903	0.000169734	0.00313893	0.00216626	RGCC/CLDN5/ENG/MMRN2/DLL4/MEOX2/TIE1/ACVRL1/TBX5	9
GO:0007179	BP	GO:0007179	transforming growth factor beta receptor signaling pathway	7/102	216/18903	0.00017009	0.00313893	0.00216626	CLDN5/ADAMTSL2/ENG/LRRC32/CDH5/ITGA8/ACVRL1	7
GO:0072011	BP	GO:0072011	glomerular endothelium development	2/102	4/18903	0.000171777	0.00314409	0.00216982	PECAM1/CD34	2
GO:1901343	BP	GO:1901343	negative regulation of vasculature development	6/102	152/18903	0.000174722	0.00317199	0.00218908	KLF2/RGCC/CLDN5/TIE1/NPR1/TEK	6
GO:0010596	BP	GO:0010596	negative regulation of endothelial cell migration	5/102	97/18903	0.00018027	0.00324631	0.00224036	RGCC/MMRN2/DLL4/MEOX2/ACVRL1	5
GO:0035812	BP	GO:0035812	renal sodium excretion	3/102	21/18903	0.000189033	0.00337688	0.00233047	ACE/EDNRB/NPR1	3
GO:0150115	BP	GO:0150115	cell-substrate junction organization	5/102	101/18903	0.000217827	0.00383344	0.00264556	SORBS1/FAM107A/ACVRL1/IQSEC1/TEK	5
GO:0044062	BP	GO:0044062	regulation of excretion	3/102	22/18903	0.000218023	0.00383344	0.00264556	ACE/EDNRB/NPR1	3
GO:0055078	BP	GO:0055078	sodium ion homeostasis	4/102	55/18903	0.000220612	0.00384864	0.00265605	ACE/EDNRB/SCN7A/NPR1	4
GO:2000146	BP	GO:2000146	negative regulation of cell motility	9/102	383/18903	0.000228424	0.00395404	0.00272879	RGCC/CLDN5/ENG/MMRN2/DLL4/MEOX2/TIE1/ACVRL1/TBX5	9
GO:0007389	BP	GO:0007389	pattern specification process	10/102	472/18903	0.000234594	0.0040296	0.00278094	C3/CHRDL1/APLNR/ENG/DAAM2/HEYL/DLL4/MEOX2/ACVRL1/TBX5	10
GO:0010594	BP	GO:0010594	regulation of endothelial cell migration	7/102	230/18903	0.000249799	0.00425802	0.00293857	RGCC/JCAD/MMRN2/DLL4/MEOX2/ACVRL1/TEK	7
GO:0007178	BP	GO:0007178	transmembrane receptor protein serine/threonine kinase signaling pathway	9/102	390/18903	0.000261099	0.00438372	0.00302532	CHRDL1/CLDN5/ADAMTSL2/ENG/LRRC32/CDH5/TMEM100/ITGA8/ACVRL1	9
GO:0050878	BP	GO:0050878	regulation of body fluid levels	9/102	390/18903	0.000261099	0.00438372	0.00302532	AQP1/VWF/GJA5/APLNR/SELP/EDNRB/CD34/MMRN1/NPR1	9
GO:0031960	BP	GO:0031960	response to corticosteroid	6/102	165/18903	0.000272399	0.00453931	0.0031327	AQP1/A2M/ENG/SLIT3/ACE/FAM107A	6
GO:0003181	BP	GO:0003181	atrioventricular valve morphogenesis	3/102	24/18903	0.000284308	0.00464996	0.00320906	SLIT3/HEYL/TBX5	3
GO:0036303	BP	GO:0036303	lymph vessel morphogenesis	3/102	24/18903	0.000284308	0.00464996	0.00320906	CLEC14A/TIE1/ACVRL1	3
GO:1990410	BP	GO:1990410	adrenomedullin receptor signaling pathway	2/102	5/18903	0.000285287	0.00464996	0.00320906	RAMP3/RAMP2	2
GO:0050900	BP	GO:0050900	leukocyte migration	9/102	398/18903	0.000303105	0.0049046	0.00338479	AGER/PLVAP/S1PR1/PECAM1/SELP/EDNRB/FLT1/CD34/LYVE1	9
GO:2000351	BP	GO:2000351	regulation of endothelial cell apoptotic process	4/102	60/18903	0.000308985	0.00496376	0.00342562	RGCC/CDH5/RAMP2/TEK	4
GO:0031532	BP	GO:0031532	actin cytoskeleton reorganization	5/102	111/18903	0.000337791	0.00538777	0.00371824	ESAM/S1PR1/HMCN1/TEK/CASS4	5
GO:0032970	BP	GO:0032970	regulation of actin filament-based process	9/102	406/18903	0.000350567	0.00555189	0.00383151	ELN/GJA5/RGCC/LMOD1/DAAM2/ESAM/S1PR1/FAM107A/TEK	9
GO:0010633	BP	GO:0010633	negative regulation of epithelial cell migration	5/102	113/18903	0.000366815	0.0057683	0.00398086	RGCC/MMRN2/DLL4/MEOX2/ACVRL1	5
GO:0042692	BP	GO:0042692	muscle cell differentiation	9/102	409/18903	0.00036988	0.00577582	0.00398605	LMOD1/APLNR/ENG/LAMA2/TMEM204/EDNRB/ITGA8/RAMP2/TBX5	9
GO:0071772	BP	GO:0071772	response to BMP	6/102	178/18903	0.000408645	0.00629313	0.00434305	CHRDL1/ENG/CDH5/HEYL/TMEM100/ACVRL1	6
GO:0071773	BP	GO:0071773	cellular response to BMP stimulus	6/102	178/18903	0.000408645	0.00629313	0.00434305	CHRDL1/ENG/CDH5/HEYL/TMEM100/ACVRL1	6
GO:0097647	BP	GO:0097647	amylin receptor signaling pathway	2/102	6/18903	0.000426422	0.00643379	0.00444013	RAMP3/RAMP2	2
GO:1901552	BP	GO:1901552	positive regulation of endothelial cell development	2/102	6/18903	0.000426422	0.00643379	0.00444013	CLDN5/CDH5	2
GO:1903142	BP	GO:1903142	positive regulation of establishment of endothelial barrier	2/102	6/18903	0.000426422	0.00643379	0.00444013	CLDN5/CDH5	2
GO:0048762	BP	GO:0048762	mesenchymal cell differentiation	7/102	252/18903	0.000433523	0.00649702	0.00448377	FRZB/RGCC/ENG/HEYL/TMEM100/EDNRB/TBX5	7
GO:0040013	BP	GO:0040013	negative regulation of locomotion	9/102	419/18903	0.000440721	0.00656086	0.00452783	RGCC/CLDN5/ENG/MMRN2/DLL4/MEOX2/TIE1/ACVRL1/TBX5	9
GO:0072577	BP	GO:0072577	endothelial cell apoptotic process	4/102	66/18903	0.000445515	0.00658831	0.00454677	RGCC/CDH5/RAMP2/TEK	4
GO:0060562	BP	GO:0060562	epithelial tube morphogenesis	8/102	335/18903	0.000462625	0.00677243	0.00467383	PLXND1/APLNR/ENG/PODXL/MMRN2/DLL4/TIE1/ACVRL1	8
GO:0060537	BP	GO:0060537	muscle tissue development	9/102	422/18903	0.000464031	0.00677243	0.00467383	ELN/GJA5/ENG/S1PR1/HEYL/DLL4/ITGA8/MEOX2/TBX5	9
GO:0048545	BP	GO:0048545	response to steroid hormone	8/102	339/18903	0.000500319	0.00715867	0.00494039	AQP1/A2M/ENG/KANK2/SLIT3/HEYL/ACE/FAM107A	8
GO:0003094	BP	GO:0003094	glomerular filtration	3/102	29/18903	0.000503319	0.00715867	0.00494039	AQP1/GJA5/CD34	3
GO:0003209	BP	GO:0003209	cardiac atrium morphogenesis	3/102	29/18903	0.000503319	0.00715867	0.00494039	ENG/DLL4/TBX5	3
GO:0097254	BP	GO:0097254	renal tubular secretion	3/102	29/18903	0.000503319	0.00715867	0.00494039	ACE/EDNRB/NPR1	3
GO:0150116	BP	GO:0150116	regulation of cell-substrate junction organization	4/102	69/18903	0.000527827	0.00745973	0.00514816	FAM107A/ACVRL1/IQSEC1/TEK	4
GO:0003208	BP	GO:0003208	cardiac ventricle morphogenesis	4/102	71/18903	0.00058837	0.00825085	0.00569413	ENG/HEYL/DLL4/TBX5	4
GO:0072014	BP	GO:0072014	proximal tubule development	2/102	7/18903	0.000594889	0.00825085	0.00569413	AQP1/HEYL	2
GO:0090521	BP	GO:0090521	podocyte cell migration	2/102	7/18903	0.000594889	0.00825085	0.00569413	DAAM2/KANK2	2
GO:0097205	BP	GO:0097205	renal filtration	3/102	31/18903	0.000614336	0.00846798	0.00584398	AQP1/GJA5/CD34	3
GO:1901889	BP	GO:1901889	negative regulation of cell junction assembly	3/102	32/18903	0.000675242	0.0092504	0.00638394	ACE/FAM107A/ACVRL1	3
GO:0035924	BP	GO:0035924	cellular response to vascular endothelial growth factor stimulus	4/102	74/18903	0.000688201	0.00937045	0.0064668	JCAD/DLL4/RAMP2/FLT1	4
GO:0030947	BP	GO:0030947	regulation of vascular endothelial growth factor receptor signaling pathway	3/102	33/18903	0.000739867	0.0100129	0.00691014	TMEM204/MMRN2/FZD4	3
GO:0035696	BP	GO:0035696	monocyte extravasation	2/102	8/18903	0.000790393	0.0105056	0.00725022	AGER/PECAM1	2
GO:0060836	BP	GO:0060836	lymphatic endothelial cell differentiation	2/102	8/18903	0.000790393	0.0105056	0.00725022	TIE1/ACVRL1	2
GO:0097646	BP	GO:0097646	calcitonin family receptor signaling pathway	2/102	8/18903	0.000790393	0.0105056	0.00725022	RAMP3/RAMP2	2
GO:0060317	BP	GO:0060317	cardiac epithelial to mesenchymal transition	3/102	34/18903	0.0008083	0.0106483	0.00734868	ENG/HEYL/TMEM100	3
GO:0032956	BP	GO:0032956	regulation of actin cytoskeleton organization	8/102	365/18903	0.000810664	0.0106483	0.00734868	ELN/RGCC/LMOD1/DAAM2/ESAM/S1PR1/FAM107A/TEK	8
GO:0090049	BP	GO:0090049	regulation of cell migration involved in sprouting angiogenesis	4/102	78/18903	0.000839227	0.010959	0.00756312	JCAD/MMRN2/DLL4/MEOX2	4
GO:0048844	BP	GO:0048844	artery morphogenesis	4/102	79/18903	0.000880356	0.0113667	0.00784449	GJA5/ENG/DLL4/ACVRL1	4
GO:2000352	BP	GO:2000352	negative regulation of endothelial cell apoptotic process	3/102	35/18903	0.00088063	0.0113667	0.00784449	CDH5/RAMP2/TEK	3
GO:0008277	BP	GO:0008277	regulation of G protein-coupled receptor signaling pathway	5/102	139/18903	0.00094101	0.0120048	0.0082848	C3/RGS5/APLNR/RAMP3/RAMP2	5
GO:0001569	BP	GO:0001569	branching involved in blood vessel morphogenesis	3/102	36/18903	0.00095694	0.0120048	0.0082848	PLXND1/ENG/DLL4	3
GO:0019934	BP	GO:0019934	cGMP-mediated signaling	3/102	36/18903	0.00095694	0.0120048	0.0082848	AQP1/EDNRB/NPR1	3
GO:0035909	BP	GO:0035909	aorta morphogenesis	3/102	36/18903	0.00095694	0.0120048	0.0082848	ENG/DLL4/ACVRL1	3
GO:0071711	BP	GO:0071711	basement membrane organization	3/102	36/18903	0.00095694	0.0120048	0.0082848	LAMA2/HMCN1/RAMP2	3
GO:0060371	BP	GO:0060371	regulation of atrial cardiac muscle cell membrane depolarization	2/102	9/18903	0.00101264	0.0125624	0.00866966	GJA5/TBX5	2
GO:0072239	BP	GO:0072239	metanephric glomerulus vasculature development	2/102	9/18903	0.00101264	0.0125624	0.00866966	AQP1/CD34	2
GO:0051384	BP	GO:0051384	response to glucocorticoid	5/102	142/18903	0.00103542	0.0127271	0.00878328	AQP1/A2M/SLIT3/ACE/FAM107A	5
GO:0007588	BP	GO:0007588	excretion	3/102	37/18903	0.00103731	0.0127271	0.00878328	ACE/EDNRB/NPR1	3
GO:0051899	BP	GO:0051899	membrane depolarization	4/102	84/18903	0.00110753	0.0135143	0.0093266	GJA5/FHL1/SCN7A/TBX5	4
GO:0001666	BP	GO:0001666	response to hypoxia	7/102	296/18903	0.0011174	0.0135606	0.00935854	AGER/AQP1/SOD3/RGCC/ACE/CD34/ACVRL1	7
GO:0048041	BP	GO:0048041	focal adhesion assembly	4/102	85/18903	0.00115746	0.0139708	0.00964164	SORBS1/FAM107A/ACVRL1/TEK	4
GO:0019935	BP	GO:0019935	cyclic-nucleotide-mediated signaling	4/102	86/18903	0.00120894	0.0145138	0.0100163	AQP1/APLNR/EDNRB/NPR1	4
GO:0042045	BP	GO:0042045	epithelial fluid transport	2/102	10/18903	0.00126135	0.015062	0.0103947	AQP1/EDNRB	2
GO:0010810	BP	GO:0010810	regulation of cell-substrate adhesion	6/102	222/18903	0.00129367	0.0153212	0.0105736	ABI3BP/FAM107A/FZD4/ACVRL1/TEK/CASS4	6
GO:0021700	BP	GO:0021700	developmental maturation	7/102	304/18903	0.00130298	0.0153212	0.0105736	C3/CHRDL1/KLF2/S1PR1/CDH5/EDNRB/ACVRL1	7
GO:0035886	BP	GO:0035886	vascular associated smooth muscle cell differentiation	3/102	40/18903	0.00130364	0.0153212	0.0105736	APLNR/ENG/RAMP2	3
GO:0030513	BP	GO:0030513	positive regulation of BMP signaling pathway	3/102	41/18903	0.00140108	0.0162489	0.0112138	ENG/CDH5/ACVRL1	3
GO:0045124	BP	GO:0045124	regulation of bone resorption	3/102	41/18903	0.00140108	0.0162489	0.0112138	PDK4/CLDN18/S1PR1	3
GO:0007162	BP	GO:0007162	negative regulation of cell adhesion	7/102	308/18903	0.00140441	0.0162489	0.0112138	PLXND1/RGCC/LRRC32/PODXL/FAM107A/FZD4/ACVRL1	7
GO:0036293	BP	GO:0036293	response to decreased oxygen levels	7/102	309/18903	0.0014307	0.0164679	0.0113649	AGER/AQP1/SOD3/RGCC/ACE/CD34/ACVRL1	7
GO:0090051	BP	GO:0090051	negative regulation of cell migration involved in sprouting angiogenesis	3/102	42/18903	0.00150298	0.0172111	0.0118778	MMRN2/DLL4/MEOX2	3
GO:0048251	BP	GO:0048251	elastic fiber assembly	2/102	11/18903	0.00153623	0.0173253	0.0119567	MFAP4/FBLN5	2
GO:0061314	BP	GO:0061314	Notch signaling involved in heart development	2/102	11/18903	0.00153623	0.0173253	0.0119567	HEYL/DLL4	2
GO:0090527	BP	GO:0090527	actin filament reorganization	2/102	11/18903	0.00153623	0.0173253	0.0119567	HMCN1/CASS4	2
GO:0019932	BP	GO:0019932	second-messenger-mediated signaling	7/102	314/18903	0.00156802	0.0175949	0.0121427	AQP1/RCAN2/APLNR/SELP/TMEM100/EDNRB/NPR1	7
GO:0060412	BP	GO:0060412	ventricular septum morphogenesis	3/102	43/18903	0.00160941	0.0179427	0.0123827	APLNR/SLIT3/HEYL	3
GO:0050886	BP	GO:0050886	endocrine process	4/102	93/18903	0.00161508	0.0179427	0.0123827	AQP1/ACE/EDNRB/FZD4	4
GO:0007044	BP	GO:0007044	cell-substrate junction assembly	4/102	95/18903	0.00174661	0.0193079	0.0133249	SORBS1/FAM107A/ACVRL1/TEK	4
GO:0051017	BP	GO:0051017	actin filament bundle assembly	5/102	160/18903	0.00175672	0.019324	0.013336	ELN/RGCC/S1PR1/SORBS1/FAM107A	5
GO:0003254	BP	GO:0003254	regulation of membrane depolarization	3/102	45/18903	0.00183617	0.0196269	0.0135451	GJA5/FHL1/TBX5	3
GO:0010712	BP	GO:0010712	regulation of collagen metabolic process	3/102	45/18903	0.00183617	0.0196269	0.0135451	MFAP4/RGCC/ENG	3
GO:0001553	BP	GO:0001553	luteinization	2/102	12/18903	0.001837	0.0196269	0.0135451	A2M/FZD4	2
GO:0035815	BP	GO:0035815	positive regulation of renal sodium excretion	2/102	12/18903	0.001837	0.0196269	0.0135451	EDNRB/NPR1	2
GO:0097084	BP	GO:0097084	vascular associated smooth muscle cell development	2/102	12/18903	0.001837	0.0196269	0.0135451	ENG/RAMP2	2
GO:1900272	BP	GO:1900272	negative regulation of long-term synaptic potentiation	2/102	12/18903	0.001837	0.0196269	0.0135451	AGER/FAM107A	2
GO:0030856	BP	GO:0030856	regulation of epithelial cell differentiation	5/102	164/18903	0.00195728	0.0206161	0.0142277	FRZB/CLDN5/CDH5/TMEM100/ACVRL1	5
GO:0055067	BP	GO:0055067	monovalent inorganic cation homeostasis	5/102	164/18903	0.00195728	0.0206161	0.0142277	PDK4/ACE/EDNRB/SCN7A/NPR1	5
GO:0061572	BP	GO:0061572	actin filament bundle organization	5/102	164/18903	0.00195728	0.0206161	0.0142277	ELN/RGCC/S1PR1/SORBS1/FAM107A	5
GO:0030509	BP	GO:0030509	BMP signaling pathway	5/102	167/18903	0.00211834	0.0222078	0.0153262	CHRDL1/ENG/CDH5/TMEM100/ACVRL1	5
GO:0034616	BP	GO:0034616	response to laminar fluid shear stress	2/102	13/18903	0.00216338	0.0224689	0.0155064	KLF2/ACE	2
GO:0035810	BP	GO:0035810	positive regulation of urine volume	2/102	13/18903	0.00216338	0.0224689	0.0155064	EDNRB/NPR1	2
GO:0001974	BP	GO:0001974	blood vessel remodeling	3/102	48/18903	0.00221206	0.0226584	0.0156372	ACE/DLL4/ACVRL1	3
GO:0035850	BP	GO:0035850	epithelial cell differentiation involved in kidney development	3/102	48/18903	0.00221206	0.0226584	0.0156372	PODXL/EDNRB/CD34	3
GO:0046850	BP	GO:0046850	regulation of bone remodeling	3/102	48/18903	0.00221206	0.0226584	0.0156372	PDK4/CLDN18/S1PR1	3
GO:0001837	BP	GO:0001837	epithelial to mesenchymal transition	5/102	169/18903	0.00223095	0.0227476	0.0156987	RGCC/ENG/HEYL/TMEM100/TBX5	5
GO:0007156	BP	GO:0007156	homophilic cell adhesion via plasma membrane adhesion molecules	5/102	170/18903	0.00228887	0.0231269	0.0159605	ESAM/CDH5/PECAM1/HMCN1/ROBO4	5
GO:0030041	BP	GO:0030041	actin filament polymerization	5/102	170/18903	0.00228887	0.0231269	0.0159605	ELN/LMOD1/DAAM2/ESAM/FAM107A	5
GO:0045926	BP	GO:0045926	negative regulation of growth	6/102	249/18903	0.00231005	0.0232358	0.0160357	FRZB/FHL1/SLIT3/NPR1/ACVRL1/TBX5	6
GO:0070482	BP	GO:0070482	response to oxygen levels	7/102	337/18903	0.0023373	0.0232854	0.0160699	AGER/AQP1/SOD3/RGCC/ACE/CD34/ACVRL1	7
GO:0042311	BP	GO:0042311	vasodilation	3/102	49/18903	0.00234716	0.0232854	0.0160699	KLF2/GJA5/EDNRB	3
GO:0019233	BP	GO:0019233	sensory perception of pain	4/102	103/18903	0.00234736	0.0232854	0.0160699	AQP1/TMEM100/ACE/EDNRB	4
GO:0071695	BP	GO:0071695	anatomical structure maturation	6/102	250/18903	0.0023567	0.0232854	0.0160699	C3/KLF2/S1PR1/CDH5/EDNRB/ACVRL1	6
GO:0097305	BP	GO:0097305	response to alcohol	6/102	253/18903	0.00250089	0.0245247	0.0169252	A2M/CLDN18/KLF2/CLDN5/SLIT3/ACE	6
GO:0003222	BP	GO:0003222	ventricular trabecula myocardium morphogenesis	2/102	14/18903	0.00251508	0.0245247	0.0169252	ENG/DLL4	2
GO:0070278	BP	GO:0070278	extracellular matrix constituent secretion	2/102	14/18903	0.00251508	0.0245247	0.0169252	RGCC/ENG	2
GO:0022602	BP	GO:0022602	ovulation cycle process	3/102	51/18903	0.00263246	0.0255577	0.0176381	A2M/SLIT3/FZD4	3
GO:0050680	BP	GO:0050680	negative regulation of epithelial cell proliferation	5/102	176/18903	0.00265964	0.0257099	0.0177431	RGCC/MMRN2/DLL4/FLT1/ACVRL1	5
GO:0032963	BP	GO:0032963	collagen metabolic process	4/102	107/18903	0.00269534	0.0259426	0.0179037	MFAP4/RGCC/ENG/TNS2	4
GO:0030038	BP	GO:0030038	contractile actin filament bundle assembly	4/102	109/18903	0.00288192	0.0273621	0.0188833	ELN/RGCC/S1PR1/SORBS1	4
GO:0043149	BP	GO:0043149	stress fiber assembly	4/102	109/18903	0.00288192	0.0273621	0.0188833	ELN/RGCC/S1PR1/SORBS1	4
GO:0010649	BP	GO:0010649	regulation of cell communication by electrical coupling	2/102	15/18903	0.00289182	0.0273621	0.0188833	GJA5/TBX5	2
GO:0086069	BP	GO:0086069	bundle of His cell to Purkinje myocyte communication	2/102	15/18903	0.00289182	0.0273621	0.0188833	GJA5/TBX5	2
GO:0003015	BP	GO:0003015	heart process	6/102	261/18903	0.0029179	0.0274923	0.0189732	DES/GJA5/RAMP3/ACE/EDNRB/TBX5	6
GO:1904035	BP	GO:1904035	regulation of epithelial cell apoptotic process	4/102	110/18903	0.00297845	0.0279449	0.0192855	RGCC/CDH5/RAMP2/TEK	4
GO:1903522	BP	GO:1903522	regulation of blood circulation	6/102	263/18903	0.00302984	0.0283081	0.0195362	AGER/DES/GJA5/ACE/EDNRB/TBX5	6
GO:0030510	BP	GO:0030510	regulation of BMP signaling pathway	4/102	111/18903	0.00307717	0.0285117	0.0196767	CHRDL1/ENG/CDH5/ACVRL1	4
GO:0034446	BP	GO:0034446	substrate adhesion-dependent cell spreading	4/102	111/18903	0.00307717	0.0285117	0.0196767	ITGA8/FZD4/TEK/CASS4	4
GO:0003229	BP	GO:0003229	ventricular cardiac muscle tissue development	3/102	55/18903	0.0032651	0.030128	0.0207921	ENG/DLL4/TBX5	3
GO:1901201	BP	GO:1901201	regulation of extracellular matrix assembly	2/102	16/18903	0.00329335	0.0302636	0.0208857	RGCC/TIE1	2
GO:0030324	BP	GO:0030324	lung development	5/102	187/18903	0.00344976	0.031571	0.021788	KLF2/ADAMTSL2/TBX4/ACE/TBX5	5
GO:0001938	BP	GO:0001938	positive regulation of endothelial cell proliferation	4/102	115/18903	0.0034944	0.031849	0.0219798	APLNR/JCAD/ACVRL1/TEK	4
GO:0030308	BP	GO:0030308	negative regulation of cell growth	5/102	188/18903	0.00352911	0.0320345	0.0221079	FRZB/FHL1/SLIT3/NPR1/ACVRL1	5
GO:1903053	BP	GO:1903053	regulation of extracellular matrix organization	3/102	57/18903	0.00361336	0.0326666	0.0225441	RGCC/LAMA2/TIE1	3
GO:0001991	BP	GO:0001991	regulation of systemic arterial blood pressure by circulatory renin-angiotensin	2/102	17/18903	0.00371937	0.0326982	0.0225659	ACE/EDNRB	2
GO:0003184	BP	GO:0003184	pulmonary valve morphogenesis	2/102	17/18903	0.00371937	0.0326982	0.0225659	GJA5/HEYL	2
GO:0051895	BP	GO:0051895	negative regulation of focal adhesion assembly	2/102	17/18903	0.00371937	0.0326982	0.0225659	FAM107A/ACVRL1	2
GO:0072224	BP	GO:0072224	metanephric glomerulus development	2/102	17/18903	0.00371937	0.0326982	0.0225659	AQP1/CD34	2
GO:0150118	BP	GO:0150118	negative regulation of cell-substrate junction organization	2/102	17/18903	0.00371937	0.0326982	0.0225659	FAM107A/ACVRL1	2
GO:1901550	BP	GO:1901550	regulation of endothelial cell development	2/102	17/18903	0.00371937	0.0326982	0.0225659	CLDN5/CDH5	2
GO:1903140	BP	GO:1903140	regulation of establishment of endothelial barrier	2/102	17/18903	0.00371937	0.0326982	0.0225659	CLDN5/CDH5	2
GO:0030323	BP	GO:0030323	respiratory tube development	5/102	191/18903	0.00377502	0.0330573	0.0228137	KLF2/ADAMTSL2/TBX4/ACE/TBX5	5
GO:0061005	BP	GO:0061005	cell differentiation involved in kidney development	3/102	58/18903	0.00379567	0.0331083	0.0228489	PODXL/EDNRB/CD34	3
GO:0110053	BP	GO:0110053	regulation of actin filament organization	6/102	278/18903	0.00397482	0.0345361	0.0238343	ELN/RGCC/LMOD1/DAAM2/ESAM/S1PR1	6
GO:0051897	BP	GO:0051897	positive regulation of protein kinase B signaling	4/102	120/18903	0.00406805	0.0352092	0.0242988	ENG/RAMP3/TEK/CASS4	4
GO:0003159	BP	GO:0003159	morphogenesis of an endothelium	2/102	18/18903	0.00416962	0.0353064	0.0243659	DLL4/ACVRL1	2
GO:0006957	BP	GO:0006957	complement activation, alternative pathway	2/102	18/18903	0.00416962	0.0353064	0.0243659	C7/C3	2
GO:0043116	BP	GO:0043116	negative regulation of vascular permeability	2/102	18/18903	0.00416962	0.0353064	0.0243659	CLDN5/RAMP2	2
GO:0061154	BP	GO:0061154	endothelial tube morphogenesis	2/102	18/18903	0.00416962	0.0353064	0.0243659	DLL4/ACVRL1	2
GO:0055008	BP	GO:0055008	cardiac muscle tissue morphogenesis	3/102	60/18903	0.00417689	0.0353064	0.0243659	ENG/S1PR1/DLL4	3
GO:0051258	BP	GO:0051258	protein polymerization	6/102	281/18903	0.00418741	0.0353064	0.0243659	ELN/LMOD1/DAAM2/ESAM/CDH5/FAM107A	6
GO:0090100	BP	GO:0090100	positive regulation of transmembrane receptor protein serine/threonine kinase signaling pathway	4/102	121/18903	0.00418996	0.0353064	0.0243659	ENG/CDH5/ITGA8/ACVRL1	4
GO:0018108	BP	GO:0018108	peptidyl-tyrosine phosphorylation	7/102	380/18903	0.0045249	0.0379854	0.0262147	ENPP2/PECAM1/ACE/FLT1/TIE1/TEK/CASS4	7
GO:1904036	BP	GO:1904036	negative regulation of epithelial cell apoptotic process	3/102	62/18903	0.00458058	0.0380314	0.0262465	CDH5/RAMP2/TEK	3
GO:0008154	BP	GO:0008154	actin polymerization or depolymerization	5/102	200/18903	0.00458644	0.0380314	0.0262465	ELN/LMOD1/DAAM2/ESAM/FAM107A	5
GO:0045603	BP	GO:0045603	positive regulation of endothelial cell differentiation	2/102	19/18903	0.00464384	0.0380314	0.0262465	TMEM100/ACVRL1	2
GO:0060039	BP	GO:0060039	pericardium development	2/102	19/18903	0.00464384	0.0380314	0.0262465	DLL4/TBX5	2
GO:0060977	BP	GO:0060977	coronary vasculature morphogenesis	2/102	19/18903	0.00464384	0.0380314	0.0262465	ACE/TBX5	2
GO:0061298	BP	GO:0061298	retina vasculature development in camera-type eye	2/102	19/18903	0.00464384	0.0380314	0.0262465	FZD4/ACVRL1	2
GO:0018212	BP	GO:0018212	peptidyl-tyrosine modification	7/102	382/18903	0.00465499	0.0380314	0.0262465	ENPP2/PECAM1/ACE/FLT1/TIE1/TEK/CASS4	7
GO:0045785	BP	GO:0045785	positive regulation of cell adhesion	8/102	484/18903	0.0046817	0.0380314	0.0262465	AGER/ABI3BP/LAMA2/PODXL/SELP/MMRN1/TEK/CASS4	8
GO:0032271	BP	GO:0032271	regulation of protein polymerization	5/102	201/18903	0.00468368	0.0380314	0.0262465	ELN/LMOD1/DAAM2/ESAM/CDH5	5
GO:1902903	BP	GO:1902903	regulation of supramolecular fiber organization	7/102	384/18903	0.00478789	0.0382347	0.0263868	ELN/RGCC/LMOD1/DAAM2/ESAM/S1PR1/CDH5	7
GO:0045453	BP	GO:0045453	bone resorption	3/102	63/18903	0.00479097	0.0382347	0.0263868	PDK4/CLDN18/S1PR1	3
GO:0090092	BP	GO:0090092	regulation of transmembrane receptor protein serine/threonine kinase signaling pathway	6/102	290/18903	0.00487583	0.0382347	0.0263868	CHRDL1/ADAMTSL2/ENG/CDH5/ITGA8/ACVRL1	6
GO:0031032	BP	GO:0031032	actomyosin structure organization	5/102	204/18903	0.0049842	0.0382347	0.0263868	ELN/RGCC/LMOD1/S1PR1/SORBS1	5
GO:0051893	BP	GO:0051893	regulation of focal adhesion assembly	3/102	64/18903	0.00500712	0.0382347	0.0263868	FAM107A/ACVRL1/TEK	3
GO:0071384	BP	GO:0071384	cellular response to corticosteroid stimulus	3/102	64/18903	0.00500712	0.0382347	0.0263868	AQP1/ACE/FAM107A	3
GO:0090109	BP	GO:0090109	regulation of cell-substrate junction assembly	3/102	64/18903	0.00500712	0.0382347	0.0263868	FAM107A/ACVRL1/TEK	3
GO:1901654	BP	GO:1901654	response to ketone	5/102	205/18903	0.00508735	0.0382347	0.0263868	AQP1/A2M/KLF2/SLIT3/ACE	5
GO:0150063	BP	GO:0150063	visual system development	7/102	392/18903	0.00534835	0.0382347	0.0263868	C3/AQP1/CHRDL1/DLL4/FLT1/FZD4/ACVRL1	7
GO:0001100	BP	GO:0001100	negative regulation of exit from mitosis	1/102	1/18903	0.00539597	0.0382347	0.0263868	RGCC	1
GO:0002030	BP	GO:0002030	inhibitory G protein-coupled receptor phosphorylation	1/102	1/18903	0.00539597	0.0382347	0.0263868	APLNR	1
GO:0010645	BP	GO:0010645	regulation of cell communication by chemical coupling	1/102	1/18903	0.00539597	0.0382347	0.0263868	GJA5	1
GO:0010652	BP	GO:0010652	positive regulation of cell communication by chemical coupling	1/102	1/18903	0.00539597	0.0382347	0.0263868	GJA5	1
GO:0035645	BP	GO:0035645	enteric smooth muscle cell differentiation	1/102	1/18903	0.00539597	0.0382347	0.0263868	EDNRB	1
GO:0036323	BP	GO:0036323	vascular endothelial growth factor receptor-1 signaling pathway	1/102	1/18903	0.00539597	0.0382347	0.0263868	FLT1	1
GO:0036325	BP	GO:0036325	vascular endothelial growth factor receptor-3 signaling pathway	1/102	1/18903	0.00539597	0.0382347	0.0263868	CLEC14A	1
GO:0036366	BP	GO:0036366	transforming growth factor beta3 activation	1/102	1/18903	0.00539597	0.0382347	0.0263868	LRRC32	1
GO:0060854	BP	GO:0060854	branching involved in lymph vessel morphogenesis	1/102	1/18903	0.00539597	0.0382347	0.0263868	TIE1	1
GO:0061301	BP	GO:0061301	cerebellum vasculature morphogenesis	1/102	1/18903	0.00539597	0.0382347	0.0263868	FZD4	1
GO:0070367	BP	GO:0070367	negative regulation of hepatocyte differentiation	1/102	1/18903	0.00539597	0.0382347	0.0263868	FRZB	1
GO:0072020	BP	GO:0072020	proximal straight tubule development	1/102	1/18903	0.00539597	0.0382347	0.0263868	AQP1	1
GO:0072022	BP	GO:0072022	descending thin limb development	1/102	1/18903	0.00539597	0.0382347	0.0263868	AQP1	1
GO:0072032	BP	GO:0072032	proximal convoluted tubule segment 2 development	1/102	1/18903	0.00539597	0.0382347	0.0263868	AQP1	1
GO:0072220	BP	GO:0072220	metanephric descending thin limb development	1/102	1/18903	0.00539597	0.0382347	0.0263868	AQP1	1
GO:0072230	BP	GO:0072230	metanephric proximal straight tubule development	1/102	1/18903	0.00539597	0.0382347	0.0263868	AQP1	1
GO:0072232	BP	GO:0072232	metanephric proximal convoluted tubule segment 2 development	1/102	1/18903	0.00539597	0.0382347	0.0263868	AQP1	1
GO:0086044	BP	GO:0086044	atrial cardiac muscle cell to AV node cell communication by electrical coupling	1/102	1/18903	0.00539597	0.0382347	0.0263868	GJA5	1
GO:0086055	BP	GO:0086055	Purkinje myocyte to ventricular cardiac muscle cell communication by electrical coupling	1/102	1/18903	0.00539597	0.0382347	0.0263868	GJA5	1
GO:0098906	BP	GO:0098906	regulation of Purkinje myocyte action potential	1/102	1/18903	0.00539597	0.0382347	0.0263868	GJA5	1
GO:0150107	BP	GO:0150107	positive regulation of protein localization to cell-cell junction	1/102	1/18903	0.00539597	0.0382347	0.0263868	PECAM1	1
GO:1900035	BP	GO:1900035	negative regulation of cellular response to heat	1/102	1/18903	0.00539597	0.0382347	0.0263868	CD34	1
GO:1901398	BP	GO:1901398	regulation of transforming growth factor beta3 activation	1/102	1/18903	0.00539597	0.0382347	0.0263868	LRRC32	1
GO:1903781	BP	GO:1903781	positive regulation of cardiac conduction	1/102	1/18903	0.00539597	0.0382347	0.0263868	TBX5	1
GO:1904323	BP	GO:1904323	regulation of inhibitory G protein-coupled receptor phosphorylation	1/102	1/18903	0.00539597	0.0382347	0.0263868	APLNR	1
GO:1904325	BP	GO:1904325	positive regulation of inhibitory G protein-coupled receptor phosphorylation	1/102	1/18903	0.00539597	0.0382347	0.0263868	APLNR	1
GO:1904470	BP	GO:1904470	regulation of endothelin production	1/102	1/18903	0.00539597	0.0382347	0.0263868	AGER	1
GO:1904472	BP	GO:1904472	positive regulation of endothelin production	1/102	1/18903	0.00539597	0.0382347	0.0263868	AGER	1
GO:1990029	BP	GO:1990029	vasomotion	1/102	1/18903	0.00539597	0.0382347	0.0263868	GJA5	1
GO:1990775	BP	GO:1990775	endothelin production	1/102	1/18903	0.00539597	0.0382347	0.0263868	AGER	1
GO:1990963	BP	GO:1990963	establishment of blood-retinal barrier	1/102	1/18903	0.00539597	0.0382347	0.0263868	CLDN5	1
GO:0033674	BP	GO:0033674	positive regulation of kinase activity	8/102	496/18903	0.00541073	0.0382347	0.0263868	AGER/RGCC/ACE/FLT1/FZD4/TIE1/TEK/CASS4	8
GO:0010812	BP	GO:0010812	negative regulation of cell-substrate adhesion	3/102	66/18903	0.00545685	0.038439	0.0265277	FAM107A/FZD4/ACVRL1	3
GO:0071383	BP	GO:0071383	cellular response to steroid hormone stimulus	5/102	209/18903	0.00551513	0.0387273	0.0267268	AQP1/KANK2/HEYL/ACE/FAM107A	5
GO:0003177	BP	GO:0003177	pulmonary valve development	2/102	21/18903	0.00566308	0.0393946	0.0271872	GJA5/HEYL	2
GO:0060973	BP	GO:0060973	cell migration involved in heart development	2/102	21/18903	0.00566308	0.0393946	0.0271872	ENG/TBX5	2
GO:0150105	BP	GO:0150105	protein localization to cell-cell junction	2/102	21/18903	0.00566308	0.0393946	0.0271872	CDH5/PECAM1	2
GO:0034219	BP	GO:0034219	carbohydrate transmembrane transport	4/102	132/18903	0.00569741	0.0395103	0.0272671	C3/AQP1/ACE/SORBS1	4
GO:0060541	BP	GO:0060541	respiratory system development	5/102	211/18903	0.0057383	0.0396707	0.0273778	KLF2/ADAMTSL2/TBX4/ACE/TBX5	5
GO:0048880	BP	GO:0048880	sensory system development	7/102	398/18903	0.00580008	0.039974	0.0275871	C3/AQP1/CHRDL1/DLL4/FLT1/FZD4/ACVRL1	7
GO:0003228	BP	GO:0003228	atrial cardiac muscle tissue development	2/102	22/18903	0.00620759	0.0420047	0.0289885	ENG/TBX5	2
GO:0030449	BP	GO:0030449	regulation of complement activation	2/102	22/18903	0.00620759	0.0420047	0.0289885	C3/A2M	2
GO:0035809	BP	GO:0035809	regulation of urine volume	2/102	22/18903	0.00620759	0.0420047	0.0289885	EDNRB/NPR1	2
GO:0061318	BP	GO:0061318	renal filtration cell differentiation	2/102	22/18903	0.00620759	0.0420047	0.0289885	PODXL/EDNRB	2
GO:0072112	BP	GO:0072112	podocyte differentiation	2/102	22/18903	0.00620759	0.0420047	0.0289885	PODXL/EDNRB	2
GO:1903589	BP	GO:1903589	positive regulation of blood vessel endothelial cell proliferation involved in sprouting angiogenesis	2/102	22/18903	0.00620759	0.0420047	0.0289885	APLNR/JCAD	2
GO:1904019	BP	GO:1904019	epithelial cell apoptotic process	4/102	137/18903	0.0064884	0.0437722	0.0302083	RGCC/CDH5/RAMP2/TEK	4
GO:0043491	BP	GO:0043491	protein kinase B signaling	5/102	218/18903	0.00656967	0.0441869	0.0304946	ENG/RAMP3/TMEM100/TEK/CASS4	5
GO:0003283	BP	GO:0003283	atrial septum development	2/102	23/18903	0.006775	0.0448919	0.0309811	GJA5/TBX5	2
GO:0016338	BP	GO:0016338	calcium-independent cell-cell adhesion via plasma membrane cell-adhesion molecules	2/102	23/18903	0.006775	0.0448919	0.0309811	CLDN18/CLDN5	2
GO:0019430	BP	GO:0019430	removal of superoxide radicals	2/102	23/18903	0.006775	0.0448919	0.0309811	SOD3/FBLN5	2
GO:0072311	BP	GO:0072311	glomerular epithelial cell differentiation	2/102	23/18903	0.006775	0.0448919	0.0309811	PODXL/EDNRB	2
GO:0150146	BP	GO:0150146	cell junction disassembly	2/102	23/18903	0.006775	0.0448919	0.0309811	C3/IQSEC1	2
GO:0035567	BP	GO:0035567	non-canonical Wnt signaling pathway	3/102	72/18903	0.00694851	0.0457699	0.0315871	FRZB/DAAM2/FZD4	3
GO:0042698	BP	GO:0042698	ovulation cycle	3/102	72/18903	0.00694851	0.0457699	0.0315871	A2M/SLIT3/FZD4	3
GO:0030833	BP	GO:0030833	regulation of actin filament polymerization	4/102	140/18903	0.00699632	0.0459493	0.0317109	ELN/LMOD1/DAAM2/ESAM	4
GO:0060415	BP	GO:0060415	muscle tissue morphogenesis	3/102	73/18903	0.00721828	0.0472681	0.032621	ENG/S1PR1/DLL4	3
GO:0062023	CC	GO:0062023	collagen-containing extracellular matrix	16/107	433/19869	1.38914e-09	2.81996e-07	1.85706e-07	MFAP4/ELN/MGP/A2M/SOD3/COL14A1/CLEC3B/VWF/FBLN5/FCN3/ABI3BP/LAMA2/CLEC14A/HMCN1/MMRN2/MMRN1	16
GO:0030055	CC	GO:0030055	cell-substrate junction	13/107	432/19869	5.75583e-07	5.84217e-05	3.84732e-05	TNS1/FHL1/ENG/TNS2/ARHGAP31/HMCN1/SHROOM4/ITGA8/SORBS1/FLT1/FAM107A/TEK/CASS4	13
GO:0071953	CC	GO:0071953	elastic fiber	3/107	5/19869	1.50661e-06	0.000101947	6.71365e-05	MFAP4/ELN/FBLN5	3
GO:0005925	CC	GO:0005925	focal adhesion	12/107	422/19869	2.89605e-06	0.000146975	9.6789e-05	TNS1/FHL1/ENG/TNS2/ARHGAP31/SHROOM4/ITGA8/SORBS1/FLT1/FAM107A/TEK/CASS4	12
GO:0005912	CC	GO:0005912	adherens junction	7/107	179/19869	5.23465e-05	0.00212527	0.00139958	ESAM/JCAD/CDH5/TMEM204/HMCN1/SHROOM4/SORBS1	7
GO:1903143	CC	GO:1903143	adrenomedullin receptor complex	2/107	3/19869	8.5891e-05	0.00290598	0.00191371	RAMP3/RAMP2	2
GO:0031091	CC	GO:0031091	platelet alpha granule	5/107	91/19869	0.000132735	0.00384933	0.00253495	A2M/VWF/PECAM1/SELP/MMRN1	5
GO:0043296	CC	GO:0043296	apical junction complex	6/107	151/19869	0.000167664	0.00386099	0.00254263	CLDN18/CLDN5/ESAM/CDH5/SHROOM4/SORBS1	6
GO:1903440	CC	GO:1903440	amylin receptor complex	2/107	4/19869	0.000171177	0.00386099	0.00254263	RAMP3/RAMP2	2
GO:1903439	CC	GO:1903439	calcitonin family receptor complex	2/107	5/19869	0.000284291	0.0057711	0.00380052	RAMP3/RAMP2	2
GO:0045121	CC	GO:0045121	membrane raft	8/107	326/19869	0.000384399	0.00663647	0.0043704	PLVAP/S1PR1/PODXL/PECAM1/EDNRB/SGCA/SORBS1/TEK	8
GO:0098857	CC	GO:0098857	membrane microdomain	8/107	327/19869	0.000392303	0.00663647	0.0043704	PLVAP/S1PR1/PODXL/PECAM1/EDNRB/SGCA/SORBS1/TEK	8
GO:0031253	CC	GO:0031253	cell projection membrane	8/107	344/19869	0.000548271	0.00750667	0.00494346	AQP1/PLXND1/PODXL/JCAD/ACE/ITGA8/FAM107A/FGD5	8
GO:0001725	CC	GO:0001725	stress fiber	4/107	70/19869	0.00055468	0.00750667	0.00494346	SHROOM4/SORBS1/FAM107A/TEK	4
GO:0097517	CC	GO:0097517	contractile actin filament bundle	4/107	70/19869	0.00055468	0.00750667	0.00494346	SHROOM4/SORBS1/FAM107A/TEK	4
GO:0038037	CC	GO:0038037	G protein-coupled receptor dimeric complex	2/107	7/19869	0.000592817	0.00752136	0.00495314	RAMP3/RAMP2	2
GO:0042641	CC	GO:0042641	actomyosin	4/107	78/19869	0.000834967	0.00941145	0.00619784	SHROOM4/SORBS1/FAM107A/TEK	4
GO:0032432	CC	GO:0032432	actin filament bundle	4/107	79/19869	0.000875888	0.00941145	0.00619784	SHROOM4/SORBS1/FAM107A/TEK	4
GO:0009897	CC	GO:0009897	external side of plasma membrane	9/107	462/19869	0.000880874	0.00941145	0.00619784	FCN3/ENG/S1PR1/CDH5/CLEC14A/SELP/ACE/ITGA8/CD34	9
GO:0097648	CC	GO:0097648	G protein-coupled receptor complex	2/107	9/19869	0.00100912	0.0102426	0.0067452	RAMP3/RAMP2	2
GO:0098637	CC	GO:0098637	protein complex involved in cell-matrix adhesion	2/107	14/19869	0.00250638	0.0242283	0.0159554	LAMA2/MMRN1	2
GO:0031256	CC	GO:0031256	leading edge membrane	5/107	177/19869	0.00271078	0.0244521	0.0161027	PLXND1/JCAD/ITGA8/FAM107A/FGD5	5
GO:0098636	CC	GO:0098636	protein complex involved in cell adhesion	3/107	52/19869	0.00277043	0.0244521	0.0161027	LAMA2/ITGA8/MMRN1	3
GO:0031092	CC	GO:0031092	platelet alpha granule membrane	2/107	17/19869	0.00370655	0.0313513	0.0206462	PECAM1/SELP	2
GO:0005923	CC	GO:0005923	bicellular tight junction	4/107	127/19869	0.00494865	0.0348721	0.0229648	CLDN18/CLDN5/ESAM/CDH5	4
GO:0005596	CC	GO:0005596	collagen type XIV trimer	1/107	1/19869	0.00538527	0.0348721	0.0229648	COL14A1	1
GO:0036053	CC	GO:0036053	glomerular endothelium fenestra	1/107	1/19869	0.00538527	0.0348721	0.0229648	CD34	1
GO:1990620	CC	GO:1990620	ANPR-A receptor complex	1/107	1/19869	0.00538527	0.0348721	0.0229648	NPR1	1
GO:1990972	CC	GO:1990972	multimerin complex	1/107	1/19869	0.00538527	0.0348721	0.0229648	MMRN1	1
GO:0005922	CC	GO:0005922	connexin complex	2/107	21/19869	0.00564365	0.0348721	0.0229648	GJA5/GJA4	2
GO:0042827	CC	GO:0042827	platelet dense granule	2/107	21/19869	0.00564365	0.0348721	0.0229648	CLEC3B/SELP	2
GO:0031093	CC	GO:0031093	platelet alpha granule lumen	3/107	67/19869	0.00566552	0.0348721	0.0229648	A2M/VWF/MMRN1	3
GO:0070160	CC	GO:0070160	tight junction	4/107	132/19869	0.00566886	0.0348721	0.0229648	CLDN18/CLDN5/ESAM/CDH5	4
GO:0042383	CC	GO:0042383	sarcolemma	4/107	136/19869	0.00629304	0.0375732	0.0247435	AQP1/DES/LAMA2/SGCA	4
GO:0031252	CC	GO:0031252	cell leading edge	7/107	421/19869	0.00775697	0.0443255	0.0291903	PLXND1/PODXL/JCAD/ARHGAP31/ITGA8/FAM107A/FGD5	7
GO:0072562	CC	GO:0072562	blood microparticle	4/107	145/19869	0.00786068	0.0443255	0.0291903	C3/A2M/FCN3/ENG	4
GO:0046930	CC	GO:0046930	pore complex	2/107	26/19869	0.00858273	0.047089	0.0310102	C7/CD34	2
GO:0045177	CC	GO:0045177	apical part of cell	7/107	435/19869	0.00919332	0.0491117	0.0323422	AGER/AQP1/PODXL/SHROOM4/ITGA8/CD34/TEK	7
GO:0005201	MF	GO:0005201	extracellular matrix structural constituent	11/99	173/18432	2.23295e-09	6.45322e-07	4.13683e-07	MFAP4/ELN/MGP/COL14A1/VWF/FBLN5/ABI3BP/LAMA2/HMCN1/MMRN2/MMRN1	11
GO:0050431	MF	GO:0050431	transforming growth factor beta binding	4/99	25/18432	9.08247e-06	0.00120841	0.000774649	CHRDL1/ENG/LRRC32/ACVRL1	4
GO:0019955	MF	GO:0019955	cytokine binding	7/99	144/18432	1.2544e-05	0.00120841	0.000774649	A2M/ACKR1/CHRDL1/ENG/LRRC32/FZD4/ACVRL1	7
GO:0019199	MF	GO:0019199	transmembrane receptor protein kinase activity	5/99	79/18432	6.64342e-05	0.00411227	0.00263616	ENG/FLT1/TIE1/ACVRL1/TEK	5
GO:0019838	MF	GO:0019838	growth factor binding	6/99	132/18432	7.8196e-05	0.00411227	0.00263616	A2M/CHRDL1/ENG/LRRC32/FLT1/ACVRL1	6
GO:0001605	MF	GO:0001605	adrenomedullin receptor activity	2/99	3/18432	8.53758e-05	0.00411227	0.00263616	RAMP3/RAMP2	2
GO:0030246	MF	GO:0030246	carbohydrate binding	8/99	275/18432	0.000117529	0.00485227	0.00311054	CLEC3B/ENPP2/FCN3/CD93/ENG/CLEC14A/SELP/CD34	8
GO:0097643	MF	GO:0097643	amylin receptor activity	2/99	4/18432	0.000170153	0.00614676	0.00394038	RAMP3/RAMP2	2
GO:0097642	MF	GO:0097642	calcitonin family receptor activity	2/99	6/18432	0.000422405	0.0135639	0.00869511	RAMP3/RAMP2	2
GO:0030023	MF	GO:0030023	extracellular matrix constituent conferring elasticity	2/99	9/18432	0.00100316	0.0289913	0.0185848	ELN/FBLN5	2
GO:0008528	MF	GO:0008528	G protein-coupled peptide receptor activity	5/99	147/18432	0.00118129	0.0310357	0.0198954	APLNR/RAMP3/EDNRB/RAMP2/NPR1	5
GO:0001653	MF	GO:0001653	peptide receptor activity	5/99	153/18432	0.00141073	0.033833	0.0216886	APLNR/RAMP3/EDNRB/RAMP2/NPR1	5
GO:0097493	MF	GO:0097493	structural molecule activity conferring elasticity	2/99	11/18432	0.0015219	0.033833	0.0216886	ELN/FBLN5	2
GO:0005539	MF	GO:0005539	glycosaminoglycan binding	6/99	237/18432	0.00175673	0.036264	0.023247	SOD3/CLEC3B/ENG/SLIT3/SELP/LYVE1	6
GO:0005024	MF	GO:0005024	transforming growth factor beta receptor activity	2/99	13/18432	0.00214327	0.0394078	0.0252623	ENG/ACVRL1	2
GO:0015026	MF	GO:0015026	coreceptor activity	3/99	48/18432	0.00218174	0.0394078	0.0252623	ENG/RAMP3/RAMP2	3
GO:0017046	MF	GO:0017046	peptide hormone binding	3/99	52/18432	0.00274487	0.0426751	0.0273568	EDNRB/RAMP2/NPR1	3
GO:0048185	MF	GO:0048185	activin binding	2/99	15/18432	0.00286505	0.0426751	0.0273568	ENG/ACVRL1	2
GO:0004714	MF	GO:0004714	transmembrane receptor protein tyrosine kinase activity	3/99	60/18432	0.00412069	0.0426751	0.0273568	FLT1/TIE1/TEK	3
GO:0004675	MF	GO:0004675	transmembrane receptor protein serine/threonine kinase activity	2/99	19/18432	0.00460117	0.0426751	0.0273568	ENG/ACVRL1	2
GO:0004790	MF	GO:0004790	thioether S-methyltransferase activity	1/99	1/18432	0.00537109	0.0426751	0.0273568	INMT	1
GO:0030184	MF	GO:0030184	nitric oxide transmembrane transporter activity	1/99	1/18432	0.00537109	0.0426751	0.0273568	AQP1	1
GO:0030748	MF	GO:0030748	amine N-methyltransferase activity	1/99	1/18432	0.00537109	0.0426751	0.0273568	INMT	1
GO:0031714	MF	GO:0031714	C5a anaphylatoxin chemotactic receptor binding	1/99	1/18432	0.00537109	0.0426751	0.0273568	C3	1
GO:0031715	MF	GO:0031715	C5L2 anaphylatoxin chemotactic receptor binding	1/99	1/18432	0.00537109	0.0426751	0.0273568	C3	1
GO:0033871	MF	GO:0033871	[heparan sulfate]-glucosamine 3-sulfotransferase 2 activity	1/99	1/18432	0.00537109	0.0426751	0.0273568	HS3ST2	1
GO:0036143	MF	GO:0036143	kringle domain binding	1/99	1/18432	0.00537109	0.0426751	0.0273568	CLEC3B	1
GO:0036332	MF	GO:0036332	placental growth factor receptor activity	1/99	1/18432	0.00537109	0.0426751	0.0273568	FLT1	1
GO:0047391	MF	GO:0047391	alkylglycerophosphoethanolamine phosphodiesterase activity	1/99	1/18432	0.00537109	0.0426751	0.0273568	ENPP2	1
GO:0050683	MF	GO:0050683	AF-1 domain binding	1/99	1/18432	0.00537109	0.0426751	0.0273568	HEYL	1
GO:0050785	MF	GO:0050785	advanced glycation end-product receptor activity	1/99	1/18432	0.00537109	0.0426751	0.0273568	AGER	1
GO:0060182	MF	GO:0060182	apelin receptor activity	1/99	1/18432	0.00537109	0.0426751	0.0273568	APLNR	1
GO:0086076	MF	GO:0086076	gap junction channel activity involved in atrial cardiac muscle cell-AV node cell electrical coupling	1/99	1/18432	0.00537109	0.0426751	0.0273568	GJA5	1
GO:0086078	MF	GO:0086078	gap junction channel activity involved in bundle of His cell-Purkinje myocyte electrical coupling	1/99	1/18432	0.00537109	0.0426751	0.0273568	GJA5	1
GO:0086079	MF	GO:0086079	gap junction channel activity involved in Purkinje myocyte-ventricular cardiac muscle cell electrical coupling	1/99	1/18432	0.00537109	0.0426751	0.0273568	GJA5	1
GO:0102707	MF	GO:0102707	S-adenosyl-L-methionine:beta-alanine N-methyltransferase activity	1/99	1/18432	0.00537109	0.0426751	0.0273568	INMT	1
GO:0005243	MF	GO:0005243	gap junction channel activity	2/99	21/18432	0.00561126	0.0426751	0.0273568	GJA5/GJA4	2
GO:0036122	MF	GO:0036122	BMP binding	2/99	21/18432	0.00561126	0.0426751	0.0273568	CHRDL1/ENG	2

## Sheet: Table S7-4
Table S7-4. GO analysis of the WGCNA module (turquoise).
	ONTOLOGY	ID	Description	GeneRatio	BgRatio	pvalue	p.adjust	qvalue	geneID	Count
GO:0007159	BP	GO:0007159	leukocyte cell-cell adhesion	92/517	414/18903	1.89982e-57	9.44401e-54	6.77136e-54	HLA-DQA2/CCL19/HLA-DRB5/HLA-DQB2/HLA-DQB1/ICAM1/HLA-DQA1/IDO1/HLA-DRB1/HLA-DRA/HLA-DPA1/VSIG4/CD74/CCL21/OLR1/HLA-DOA/CCL5/HLA-DPB1/HLA-DMA/HLA-DMB/PLA2G2D/ITGB2/PTPRC/FGL2/ALOX5/CD27/IL7R/IL4I1/SELL/CD3E/IL2RG/CCL2/LAPTM5/CD4/SELPLG/TNFSF13B/ITGAL/LILRB4/AIF1/CORO1A/PTAFR/SASH3/HAVCR2/FERMT3/NCKAP1L/IL2RA/RAC2/CCR7/HLA-A/HLA-DOB/ETS1/B2M/TNFAIP8L2/CD5/SPN/LGALS9/VAV1/CD86/LCK/LAG3/IRF1/SIRPA/CD3…	92
GO:0002443	BP	GO:0002443	leukocyte mediated immunity	96/517	463/18903	4.4793e-57	1.11333e-53	7.98258e-54	IGLL5/HLA-DQA2/HLA-DRB5/HLA-DQB2/HLA-DQB1/ICAM1/HLA-DQA1/HLA-DRB1/HLA-DRA/HLA-DPA1/PTGDS/CD74/C1QB/HLA-DOA/HLA-DPB1/HLA-DMA/FCGR3A/HLA-DMB/C1QA/SLAMF7/C1QC/GZMB/ITGB2/CD2/NKG7/TREM2/PTPRC/C2/CD27/IL7R/BATF/IL4I1/HLA-F/CD8A/TYROBP/HLA-B/FCER1G/ITGAM/SPI1/LILRB4/CORO1A/PTAFR/CLEC7A/PRF1/SASH3/CCL3/HAVCR2/CSF2RB/NCKAP1L/SERPING1/RAC2/CD40/KLRB1/HLA-A/SLAMF6/HLA-DOB/TNFRSF1B/MYO1G/B2M/LGALS9/VAV1/MIL…	96
GO:0070661	BP	GO:0070661	leukocyte proliferation	85/517	348/18903	1.33374e-56	2.21001e-53	1.58458e-53	CCL19/MZB1/CD79A/IDO1/HLA-DRB1/HLA-DPA1/VSIG4/CD74/CCL5/HLA-DPB1/FCGR3A/HLA-DMB/PLA2G2D/TREM2/PTPRC/IL7R/MNDA/IL4I1/CD3E/CSF1R/GPR183/TYROBP/TNFSF13B/CSF2RA/LILRB4/AIF1/CORO1A/SASH3/CCL8/HAVCR2/CSF2RB/LST1/NCKAP1L/MS4A1/IL2RA/RAC2/CD40/CD38/HLA-A/TNFRSF1B/SPN/LGALS9/CD86/CSF1/INPP5D/IRF1/TLR4/CD300A/DOCK8/DOCK2/PDCD1LG2/BTK/PSMB10/NFATC2/CCR2/IKZF3/MEF2C/TNFRSF14/PTPN22/HLA-E/BTN3A1/RASAL3/CD19/F…	85
GO:0032943	BP	GO:0032943	mononuclear cell proliferation	80/517	312/18903	5.31889e-55	6.61005e-52	4.73941e-52	CCL19/MZB1/CD79A/IDO1/HLA-DRB1/HLA-DPA1/VSIG4/CD74/CCL5/HLA-DPB1/FCGR3A/HLA-DMB/PLA2G2D/PTPRC/IL7R/MNDA/IL4I1/CD3E/GPR183/TYROBP/TNFSF13B/LILRB4/AIF1/CORO1A/SASH3/HAVCR2/LST1/NCKAP1L/MS4A1/IL2RA/RAC2/CD40/CD38/HLA-A/TNFRSF1B/SPN/LGALS9/CD86/CSF1/INPP5D/IRF1/TLR4/CD300A/DOCK8/DOCK2/PDCD1LG2/BTK/PSMB10/NFATC2/CCR2/IKZF3/MEF2C/TNFRSF14/PTPN22/HLA-E/BTN3A1/RASAL3/CD19/FCGR2B/JAK3/CTLA4/CD209/LILRB2/R…	80
GO:0050863	BP	GO:0050863	regulation of T cell activation	86/517	376/18903	1.0003e-54	9.3706e-52	6.71873e-52	HLA-DQA2/CCL19/HLA-DRB5/HLA-DQB2/HLA-DQB1/HLA-DQA1/IDO1/HLA-DRB1/HLA-DRA/HLA-DPA1/VSIG4/CD74/CCL21/HLA-DOA/CCL5/HLA-DPB1/HLA-DMA/HLA-DMB/PLA2G2D/CD2/PTPRC/FGL2/CD27/IL7R/BATF/IL4I1/CD3E/IL2RG/CCL2/LAPTM5/CD4/TNFSF13B/LILRB4/AIF1/CORO1A/SASH3/HAVCR2/NCKAP1L/IL2RA/RAC2/CCR7/SIT1/HLA-A/HLA-DOB/TNFRSF1B/B2M/TNFAIP8L2/CD5/SPN/LGALS9/VAV1/CD86/LCK/LAG3/IRF1/SIRPA/CD300A/DOCK8/CD83/IRF4/PDCD1LG2/LAX1/CC…	86
GO:0046651	BP	GO:0046651	lymphocyte proliferation	79/517	305/18903	1.13103e-54	9.3706e-52	6.71873e-52	CCL19/MZB1/CD79A/IDO1/HLA-DRB1/HLA-DPA1/VSIG4/CD74/CCL5/HLA-DPB1/FCGR3A/HLA-DMB/PLA2G2D/PTPRC/IL7R/MNDA/IL4I1/CD3E/GPR183/TYROBP/TNFSF13B/LILRB4/AIF1/CORO1A/SASH3/HAVCR2/LST1/NCKAP1L/MS4A1/IL2RA/RAC2/CD40/CD38/HLA-A/TNFRSF1B/SPN/LGALS9/CD86/INPP5D/IRF1/TLR4/CD300A/DOCK8/DOCK2/PDCD1LG2/BTK/PSMB10/NFATC2/CCR2/IKZF3/MEF2C/TNFRSF14/PTPN22/HLA-E/BTN3A1/RASAL3/CD19/FCGR2B/JAK3/CTLA4/CD209/LILRB2/RASGRP…	79
GO:1903037	BP	GO:1903037	regulation of leukocyte cell-cell adhesion	84/517	377/18903	1.89936e-52	1.34882e-49	9.67102e-50	HLA-DQA2/CCL19/HLA-DRB5/HLA-DQB2/HLA-DQB1/HLA-DQA1/IDO1/HLA-DRB1/HLA-DRA/HLA-DPA1/VSIG4/CD74/CCL21/HLA-DOA/CCL5/HLA-DPB1/HLA-DMA/HLA-DMB/PLA2G2D/ITGB2/PTPRC/FGL2/ALOX5/CD27/IL7R/IL4I1/CD3E/IL2RG/CCL2/LAPTM5/CD4/TNFSF13B/LILRB4/AIF1/CORO1A/PTAFR/SASH3/HAVCR2/NCKAP1L/IL2RA/CCR7/HLA-A/HLA-DOB/ETS1/B2M/TNFAIP8L2/CD5/SPN/LGALS9/VAV1/CD86/LCK/LAG3/IRF1/SIRPA/CD300A/DOCK8/CD83/PDCD1LG2/LAX1/CCR2/TNFRSF1…	84
GO:0050867	BP	GO:0050867	positive regulation of cell activation	89/517	467/18903	1.47404e-49	9.15933e-47	6.56724e-47	IGLL5/HLA-DQA2/CCL19/HLA-DRB5/HLA-DQB2/HLA-DQB1/HLA-DQA1/HLA-DRB1/HLA-DRA/HLA-DPA1/CD74/CCL21/HLA-DOA/CCL5/HLA-DPB1/HLA-DMA/FCGR3A/HLA-DMB/ITGB2/CD2/TREM2/PTPRC/CD27/IL7R/PLEK/IL4I1/HLA-F/CD3E/IL2RG/GPR183/CCL2/TYROBP/CD4/ITGAM/TNFSF13B/LILRB4/AIF1/CORO1A/PTAFR/CLEC7A/SASH3/CCL3/HAVCR2/NCKAP1L/IL2RA/CD40/CD38/CCR7/HLA-A/HLA-DOB/B2M/CD5/LGALS9/VAV1/CD86/LCK/FGR/INPP5D/TLR4/SIRPA/DOCK8/SH3KBP1/CD83…	89
GO:0002696	BP	GO:0002696	positive regulation of leukocyte activation	87/517	450/18903	5.89675e-49	3.25697e-46	2.33525e-46	IGLL5/HLA-DQA2/CCL19/HLA-DRB5/HLA-DQB2/HLA-DQB1/HLA-DQA1/HLA-DRB1/HLA-DRA/HLA-DPA1/CD74/CCL21/HLA-DOA/CCL5/HLA-DPB1/HLA-DMA/FCGR3A/HLA-DMB/ITGB2/CD2/TREM2/PTPRC/CD27/IL7R/IL4I1/HLA-F/CD3E/IL2RG/GPR183/CCL2/TYROBP/CD4/ITGAM/TNFSF13B/LILRB4/AIF1/CORO1A/PTAFR/CLEC7A/SASH3/CCL3/HAVCR2/NCKAP1L/IL2RA/CD40/CD38/CCR7/HLA-A/HLA-DOB/B2M/CD5/LGALS9/VAV1/CD86/LCK/FGR/INPP5D/TLR4/SIRPA/DOCK8/SH3KBP1/CD83/PDCD…	87
GO:0022407	BP	GO:0022407	regulation of cell-cell adhesion	90/517	490/18903	1.03527e-48	5.14633e-46	3.68992e-46	HLA-DQA2/CXCL13/CCL19/HLA-DRB5/HLA-DQB2/HLA-DQB1/HLA-DQA1/IDO1/HLA-DRB1/HLA-DRA/HLA-DPA1/VSIG4/CD74/CCL21/HLA-DOA/CCL5/HLA-DPB1/HLA-DMA/HLA-DMB/PLA2G2D/ITGB2/PTPRC/FGL2/ALOX5/CD27/IL7R/IL4I1/CD3E/IL2RG/CCL2/LAPTM5/CD4/TNFSF13B/SPI1/LILRB4/AIF1/CORO1A/PTAFR/SASH3/HAVCR2/FERMT3/NCKAP1L/IL2RA/CCR7/HLA-A/HLA-DOB/ETS1/B2M/TNFAIP8L2/CD5/SPN/LGALS9/VAV1/CD86/LCK/LAG3/IRF1/SIRPA/CD300A/DOCK8/CD83/PDCD1LG…	90
GO:0070663	BP	GO:0070663	regulation of leukocyte proliferation	69/517	269/18903	2.14561e-47	9.69622e-45	6.95219e-45	CCL19/MZB1/IDO1/HLA-DRB1/HLA-DPA1/VSIG4/CD74/CCL5/HLA-DPB1/FCGR3A/HLA-DMB/PLA2G2D/PTPRC/MNDA/IL4I1/CD3E/CSF1R/GPR183/TYROBP/TNFSF13B/CSF2RA/LILRB4/AIF1/CORO1A/SASH3/CCL8/HAVCR2/CSF2RB/LST1/NCKAP1L/IL2RA/RAC2/CD40/CD38/HLA-A/TNFRSF1B/SPN/LGALS9/CD86/CSF1/INPP5D/IRF1/TLR4/CD300A/PDCD1LG2/BTK/NFATC2/CCR2/IKZF3/MEF2C/TNFRSF14/PTPN22/HLA-E/RASAL3/FCGR2B/JAK3/CTLA4/CD209/LILRB2/EBI3/TNFRSF4/ZAP70/CD6/F…	69
GO:1903131	BP	GO:1903131	mononuclear cell differentiation	87/517	473/18903	4.19373e-47	1.72491e-44	1.23676e-44	CCL19/CD79A/UBD/HLA-DRB1/HLA-DRA/CD74/HLA-DOA/PLA2G2D/CD2/TREM2/PTPRC/CD3D/FGL2/CD27/IL7R/POU2AF1/BATF/IL4I1/TMEM176B/CD3E/CSF1R/IL2RG/GPR183/CD8A/TMEM176A/HLA-B/CD4/FCER1G/TNFSF13B/SPI1/LILRB4/ITM2A/CD79B/SLAMF8/IRF8/SASH3/BATF2/NCKAP1L/MS4A1/IL2RA/CCR7/SLAMF6/B2M/SPN/LGALS9/VAV1/CD86/LCK/LAG3/CSF1/CTSL/INPP5D/IRF1/CD83/DOCK2/IRF4/NFAM1/BTK/CCR2/PTGER4/IKZF3/PTPN22/PREX1/CD19/IKZF1/FCGR2B/JAK3/C…	87
GO:0001819	BP	GO:0001819	positive regulation of cytokine production	88/517	486/18903	4.51093e-47	1.72491e-44	1.23676e-44	CCL19/IDO1/HLA-DPA1/CD74/CYBB/HLA-DPB1/FCGR3A/CHI3L1/CD2/LTB/TREM2/PTPRC/POU2AF1/CYP1B1/BATF/GBP5/MNDA/C3AR1/HLA-F/CD3E/CSF1R/LAPTM5/TYROBP/CD14/CD4/FCER1G/AIF1/GPSM3/PTAFR/CLEC7A/IRF8/SASH3/CCL3/HAVCR2/STAT1/CD40/CCR7/HLA-A/SLAMF6/B2M/SPN/LGALS9/TLR2/LY96/CD86/FGR/C5AR1/CD84/IRF1/TLR4/CD83/IRF4/OSM/NFAM1/BTK/CLEC5A/BTN3A2/CCR2/PTGER4/TNFRSF14/PTPN22/PDE4B/TLR8/IRAK3/HLA-E/BTN3A1/FCN1/LILRB2/RASG…	88
GO:1903039	BP	GO:1903039	positive regulation of leukocyte cell-cell adhesion	69/517	275/18903	1.07146e-46	3.80447e-44	2.7278e-44	HLA-DQA2/CCL19/HLA-DRB5/HLA-DQB2/HLA-DQB1/HLA-DQA1/HLA-DRB1/HLA-DRA/HLA-DPA1/CD74/CCL21/HLA-DOA/CCL5/HLA-DPB1/HLA-DMA/HLA-DMB/ITGB2/PTPRC/ALOX5/CD27/IL7R/IL4I1/CD3E/IL2RG/CCL2/CD4/TNFSF13B/LILRB4/AIF1/CORO1A/PTAFR/SASH3/HAVCR2/NCKAP1L/IL2RA/CCR7/HLA-A/HLA-DOB/ETS1/B2M/CD5/LGALS9/VAV1/CD86/LCK/SIRPA/DOCK8/CD83/PDCD1LG2/CCR2/TNFRSF14/PTPN22/HLA-E/RASAL3/JAK3/CD209/LILRB2/RASGRP1/EBI3/FYN/ZAP70/CD6/…	69
GO:0002460	BP	GO:0002460	adaptive immune response based on somatic recombination of immune receptors built from immunoglobulin superfamily domains	78/517	375/18903	2.76071e-46	9.14898e-44	6.55983e-44	IGLL5/HLA-DQA2/CXCL13/CCL19/HLA-DRB5/HLA-DQB2/HLA-DQB1/ICAM1/HLA-DQA1/HLA-DRB1/HLA-DRA/HLA-DPA1/CD74/C1QB/HLA-DOA/HLA-DPB1/HLA-DMA/FCGR3A/HLA-DMB/C1QA/C1QC/TREM2/PTPRC/C2/CD27/IL7R/BATF/IL4I1/HLA-F/CD8A/HLA-B/CD4/FCER1G/TNFSF13B/LILRB4/CLEC7A/PRF1/SASH3/HAVCR2/CSF2RB/NCKAP1L/SERPING1/CD40/HLA-A/SLAMF6/HLA-DOB/TNFRSF1B/MYO1G/B2M/SPN/INPP5D/GZMM/TLR4/WAS/IRF4/BTK/BTN3A2/FCGR1A/CCR2/MEF2C/BTN3A3/TLR…	78
GO:0051251	BP	GO:0051251	positive regulation of lymphocyte activation	80/517	400/18903	4.02033e-46	1.24906e-43	8.9558e-44	IGLL5/HLA-DQA2/CCL19/HLA-DRB5/HLA-DQB2/HLA-DQB1/HLA-DQA1/HLA-DRB1/HLA-DRA/HLA-DPA1/CD74/CCL21/HLA-DOA/CCL5/HLA-DPB1/HLA-DMA/FCGR3A/HLA-DMB/PTPRC/CD27/IL7R/IL4I1/HLA-F/CD3E/IL2RG/GPR183/CCL2/TYROBP/CD4/TNFSF13B/LILRB4/AIF1/CORO1A/CLEC7A/SASH3/HAVCR2/NCKAP1L/IL2RA/CD40/CD38/CCR7/HLA-A/HLA-DOB/B2M/CD5/LGALS9/VAV1/CD86/LCK/INPP5D/TLR4/SIRPA/DOCK8/SH3KBP1/CD83/PDCD1LG2/BTK/NFATC2/CCR2/MEF2C/TNFRSF14/P…	80
GO:0002683	BP	GO:0002683	negative regulation of immune system process	84/517	449/18903	4.68816e-46	1.37087e-43	9.82917e-44	IDO1/HLA-DRB1/VSIG4/CD74/CCL21/HLA-DOA/PLA2G2D/C1QC/TREM2/PTPRC/FGL2/IL7R/GBP1/MNDA/IL4I1/TMEM176B/HLA-F/CCL2/LAPTM5/TMEM176A/TYROBP/HLA-B/CST7/SPI1/LILRB4/SLAMF8/CCL3/HAVCR2/HCK/LST1/NCKAP1L/SERPING1/CD300LF/IL2RA/HLA-A/SAMSN1/HLA-DOB/TNFAIP8L2/SPN/LGALS9/LPXN/CD86/MILR1/LAG3/FGR/INPP5D/CD84/IRF1/TLR4/SAMHD1/ACP5/CD300A/PDCD1LG2/BTK/LAX1/CCR2/NLRC5/PTGER4/SERPINB9/TNFRSF14/PTPN22/IRAK3/HLA-E/FCG…	84
GO:0002449	BP	GO:0002449	lymphocyte mediated immunity	77/517	367/18903	5.60941e-46	1.54913e-43	1.11073e-43	IGLL5/HLA-DQA2/HLA-DRB5/HLA-DQB2/HLA-DQB1/ICAM1/HLA-DQA1/HLA-DRB1/HLA-DRA/HLA-DPA1/CD74/C1QB/HLA-DOA/HLA-DPB1/HLA-DMA/FCGR3A/HLA-DMB/C1QA/SLAMF7/C1QC/GZMB/CD2/NKG7/TREM2/PTPRC/C2/CD27/IL7R/BATF/IL4I1/HLA-F/CD8A/HLA-B/FCER1G/LILRB4/CORO1A/PRF1/SASH3/HAVCR2/CSF2RB/NCKAP1L/SERPING1/CD40/KLRB1/HLA-A/SLAMF6/HLA-DOB/TNFRSF1B/MYO1G/B2M/LGALS9/VAV1/LAG3/INPP5D/GZMM/WAS/BTK/BTN3A2/FCGR1A/CCR2/SERPINB9/BTN…	77
GO:0032944	BP	GO:0032944	regulation of mononuclear cell proliferation	65/517	243/18903	6.5862e-46	1.72316e-43	1.23551e-43	CCL19/MZB1/IDO1/HLA-DRB1/HLA-DPA1/VSIG4/CD74/CCL5/HLA-DPB1/FCGR3A/HLA-DMB/PLA2G2D/PTPRC/MNDA/IL4I1/CD3E/GPR183/TYROBP/TNFSF13B/LILRB4/AIF1/CORO1A/SASH3/HAVCR2/LST1/NCKAP1L/IL2RA/RAC2/CD40/CD38/HLA-A/TNFRSF1B/SPN/LGALS9/CD86/CSF1/INPP5D/IRF1/TLR4/CD300A/PDCD1LG2/BTK/NFATC2/CCR2/IKZF3/MEF2C/TNFRSF14/PTPN22/HLA-E/RASAL3/FCGR2B/JAK3/CTLA4/CD209/LILRB2/EBI3/TNFRSF4/ZAP70/CD6/FOXP3/VSIR/LILRB1/RASSF5/C…	65
GO:0050670	BP	GO:0050670	regulation of lymphocyte proliferation	64/517	239/18903	3.09503e-45	7.69269e-43	5.51566e-43	CCL19/MZB1/IDO1/HLA-DRB1/HLA-DPA1/VSIG4/CD74/CCL5/HLA-DPB1/FCGR3A/HLA-DMB/PLA2G2D/PTPRC/MNDA/IL4I1/CD3E/GPR183/TYROBP/TNFSF13B/LILRB4/AIF1/CORO1A/SASH3/HAVCR2/LST1/NCKAP1L/IL2RA/RAC2/CD40/CD38/HLA-A/TNFRSF1B/SPN/LGALS9/CD86/INPP5D/IRF1/TLR4/CD300A/PDCD1LG2/BTK/NFATC2/CCR2/IKZF3/MEF2C/TNFRSF14/PTPN22/HLA-E/RASAL3/FCGR2B/JAK3/CTLA4/CD209/LILRB2/EBI3/TNFRSF4/ZAP70/CD6/FOXP3/VSIR/LILRB1/RASSF5/CD22/I…	64
GO:0002768	BP	GO:0002768	immune response-regulating cell surface receptor signaling pathway	73/517	341/18903	3.23797e-44	7.66474e-42	5.49562e-42	IGLL5/CD79A/HLA-DQB1/HLA-DRB1/HLA-DPB1/FCGR3A/PTPRC/CD3D/GBP1/MNDA/FPR3/C3AR1/CD3E/LAPTM5/CD8A/TYROBP/FCER1G/FYB1/FPR1/LILRB4/CD79B/CLEC7A/HCK/THEMIS2/NCKAP1L/MS4A1/CD40/CD38/CCR7/HLA-A/MYO1G/LPXN/LCP2/VAV1/LCK/FGR/C5AR1/INPP5D/CMKLR1/CD300A/CD8B/NFAM1/BTK/LAX1/BTN3A2/FCGR1A/NFATC2/LAT2/MEF2C/BTN3A3/PTPN22/PDE4B/BTN3A1/CD19/FCGR2B/CTLA4/FCN1/LILRB2/CR2/SH2D1A/FYN/ZAP70/FOXP3/CD3G/PTPRJ/CLEC4E/LIL…	73
GO:0022409	BP	GO:0022409	positive regulation of cell-cell adhesion	71/517	322/18903	6.32865e-44	1.42999e-41	1.0253e-41	HLA-DQA2/CXCL13/CCL19/HLA-DRB5/HLA-DQB2/HLA-DQB1/HLA-DQA1/HLA-DRB1/HLA-DRA/HLA-DPA1/CD74/CCL21/HLA-DOA/CCL5/HLA-DPB1/HLA-DMA/HLA-DMB/ITGB2/PTPRC/ALOX5/CD27/IL7R/IL4I1/CD3E/IL2RG/CCL2/CD4/TNFSF13B/LILRB4/AIF1/CORO1A/PTAFR/SASH3/HAVCR2/NCKAP1L/IL2RA/CCR7/HLA-A/HLA-DOB/ETS1/B2M/CD5/LGALS9/VAV1/CD86/LCK/SIRPA/DOCK8/CD83/PDCD1LG2/CCR2/TNFRSF14/PTPN22/HLA-E/RASAL3/JAK3/CD209/LILRB2/RASGRP1/EBI3/FYN/ZAP…	71
GO:0050870	BP	GO:0050870	positive regulation of T cell activation	64/517	251/18903	8.69479e-44	1.87921e-41	1.34739e-41	HLA-DQA2/CCL19/HLA-DRB5/HLA-DQB2/HLA-DQB1/HLA-DQA1/HLA-DRB1/HLA-DRA/HLA-DPA1/CD74/CCL21/HLA-DOA/CCL5/HLA-DPB1/HLA-DMA/HLA-DMB/PTPRC/CD27/IL7R/IL4I1/CD3E/IL2RG/CCL2/CD4/TNFSF13B/LILRB4/AIF1/CORO1A/SASH3/HAVCR2/NCKAP1L/IL2RA/CCR7/HLA-A/HLA-DOB/B2M/CD5/LGALS9/VAV1/CD86/LCK/SIRPA/DOCK8/CD83/PDCD1LG2/CCR2/TNFRSF14/PTPN22/HLA-E/RASAL3/JAK3/CD209/LILRB2/RASGRP1/EBI3/FYN/ZAP70/CD6/FOXP3/SIRPG/VSIR/LILRB1…	64
GO:0030098	BP	GO:0030098	lymphocyte differentiation	78/517	419/18903	1.47347e-42	3.05193e-40	2.18824e-40	CCL19/CD79A/HLA-DRB1/HLA-DRA/CD74/HLA-DOA/PLA2G2D/CD2/PTPRC/CD3D/FGL2/CD27/IL7R/POU2AF1/BATF/IL4I1/CD3E/IL2RG/GPR183/CD8A/CD4/FCER1G/TNFSF13B/SPI1/LILRB4/ITM2A/CD79B/SLAMF8/IRF8/SASH3/NCKAP1L/MS4A1/IL2RA/CCR7/SLAMF6/B2M/SPN/LGALS9/VAV1/CD86/LCK/LAG3/CTSL/INPP5D/IRF1/CD83/DOCK2/IRF4/NFAM1/BTK/CCR2/PTGER4/IKZF3/PTPN22/PREX1/CD19/IKZF1/FCGR2B/JAK3/CTLA4/DOCK11/LILRB2/RASGRP1/CR2/MFNG/ZAP70/FOXP3/VSI…	78
GO:0002366	BP	GO:0002366	leukocyte activation involved in immune response	67/517	293/18903	1.56498e-42	3.1118e-40	2.23117e-40	CCL19/ICAM1/HLA-DRB1/HLA-DRA/PTGDS/CD74/FCGR3A/HLA-DMB/ITGB2/NKG7/TREM2/PTPRC/FGL2/POU2AF1/BATF/LCP1/HLA-F/GPR183/TYROBP/FCER1G/ITGAM/ITGAL/SPI1/ITM2A/CORO1A/PTAFR/IRF8/CCL3/HAVCR2/NCKAP1L/RAC2/CD40/APBB1IP/SLAMF6/SPN/LGALS9/CD86/MILR1/FGR/CD84/TLR4/CD300A/DOCK2/IRF4/BTK/DYSF/CCR2/PTGER4/LAT2/IFI35/CD19/FCGR2B/JAK3/DOCK11/RASGRP1/MFNG/SLC11A1/FOXP3/DOCK10/CLEC4E/LILRB1/PIK3CD/ZNF683/PIK3CG/CD180/…	67
GO:0002263	BP	GO:0002263	cell activation involved in immune response	67/517	297/18903	3.97533e-42	7.60052e-40	5.44958e-40	CCL19/ICAM1/HLA-DRB1/HLA-DRA/PTGDS/CD74/FCGR3A/HLA-DMB/ITGB2/NKG7/TREM2/PTPRC/FGL2/POU2AF1/BATF/LCP1/HLA-F/GPR183/TYROBP/FCER1G/ITGAM/ITGAL/SPI1/ITM2A/CORO1A/PTAFR/IRF8/CCL3/HAVCR2/NCKAP1L/RAC2/CD40/APBB1IP/SLAMF6/SPN/LGALS9/CD86/MILR1/FGR/CD84/TLR4/CD300A/DOCK2/IRF4/BTK/DYSF/CCR2/PTGER4/LAT2/IFI35/CD19/FCGR2B/JAK3/DOCK11/RASGRP1/MFNG/SLC11A1/FOXP3/DOCK10/CLEC4E/LILRB1/PIK3CD/ZNF683/PIK3CG/CD180/…	67
GO:0002253	BP	GO:0002253	activation of immune response	75/517	397/18903	2.23514e-41	4.11514e-39	2.95056e-39	IGLL5/CD79A/HLA-DQB1/HLA-DRB1/VSIG4/C1QB/HLA-DPB1/C1QA/C1QC/TREM2/PTPRC/CD3D/C2/GBP1/MNDA/FPR3/C3AR1/CD3E/LAPTM5/CD8A/TYROBP/FCER1G/FYB1/FPR1/LILRB4/CD79B/CLEC7A/HCK/THEMIS2/NCKAP1L/SERPING1/MS4A1/CD38/CCR7/HLA-A/MYO1G/LPXN/LCP2/VAV1/LCK/FGR/C5AR1/INPP5D/TLR4/CMKLR1/CD300A/CD8B/NFAM1/BTK/LAX1/BTN3A2/NFATC2/LAT2/MEF2C/BTN3A3/PTPN22/PDE4B/BTN3A1/CD19/FCGR2B/CTLA4/FCN1/CR2/SH2D1A/FYN/ZAP70/FOXP3/CD3…	75
GO:0002429	BP	GO:0002429	immune response-activating cell surface receptor signaling pathway	67/517	312/18903	1.14474e-40	1.96224e-38	1.40693e-38	IGLL5/CD79A/HLA-DQB1/HLA-DRB1/HLA-DPB1/PTPRC/CD3D/GBP1/MNDA/FPR3/C3AR1/CD3E/LAPTM5/CD8A/TYROBP/FCER1G/FYB1/FPR1/LILRB4/CD79B/CLEC7A/HCK/THEMIS2/NCKAP1L/MS4A1/CD38/CCR7/HLA-A/MYO1G/LPXN/LCP2/VAV1/LCK/FGR/C5AR1/INPP5D/CMKLR1/CD300A/CD8B/NFAM1/BTK/LAX1/BTN3A2/NFATC2/LAT2/MEF2C/BTN3A3/PTPN22/PDE4B/BTN3A1/CD19/FCGR2B/CTLA4/FCN1/CR2/SH2D1A/FYN/ZAP70/FOXP3/CD3G/PTPRJ/CD247/PIK3CD/KLHL6/SLA2/PRKCB/CD22	67
GO:0002757	BP	GO:0002757	immune response-activating signal transduction	67/517	312/18903	1.14474e-40	1.96224e-38	1.40693e-38	IGLL5/CD79A/HLA-DQB1/HLA-DRB1/HLA-DPB1/PTPRC/CD3D/GBP1/MNDA/FPR3/C3AR1/CD3E/LAPTM5/CD8A/TYROBP/FCER1G/FYB1/FPR1/LILRB4/CD79B/CLEC7A/HCK/THEMIS2/NCKAP1L/MS4A1/CD38/CCR7/HLA-A/MYO1G/LPXN/LCP2/VAV1/LCK/FGR/C5AR1/INPP5D/CMKLR1/CD300A/CD8B/NFAM1/BTK/LAX1/BTN3A2/NFATC2/LAT2/MEF2C/BTN3A3/PTPN22/PDE4B/BTN3A1/CD19/FCGR2B/CTLA4/FCN1/CR2/SH2D1A/FYN/ZAP70/FOXP3/CD3G/PTPRJ/CD247/PIK3CD/KLHL6/SLA2/PRKCB/CD22	67
GO:0002697	BP	GO:0002697	regulation of immune effector process	72/517	379/18903	6.93337e-40	1.14886e-37	8.23733e-38	CCL19/MZB1/ICAM1/HLA-DRB1/HLA-DRA/VSIG4/CD74/HLA-DMB/ITGB2/TREM2/PTPRC/FGL2/IL7R/BATF/IL4I1/HLA-F/LAPTM5/TYROBP/HLA-B/ITGAM/SPI1/LILRB4/PTAFR/CLEC7A/SLAMF8/SASH3/HAVCR2/NCKAP1L/SERPING1/RAC2/CD40/KLRB1/HLA-A/SLAMF6/TNFRSF1B/B2M/LGALS9/VAV1/CD86/LAG3/FGR/CD84/TLR4/ACP5/WAS/CD300A/IRF4/BTK/FCGR1A/CCR2/SERPINB9/TNFRSF14/PTPN22/IRAK3/HLA-E/FCGR2B/JAK3/FCN1/RASGRP1/CR2/SH2D1A/SCIMP/TNFRSF4/FOXP3/PTPRJ…	72
GO:0050900	BP	GO:0050900	leukocyte migration	73/517	398/18903	2.36154e-39	3.78685e-37	2.71517e-37	CXCL9/CXCL13/CCL19/CXCL10/CCL13/ICAM1/CCL18/CD74/CCL21/CCL5/CXCL11/ITGB2/TREM2/ALOX5/SELL/C3AR1/CSF1R/GPR183/CCL2/FCER1G/SELPLG/ITGAL/SPI1/CXCR4/AIF1/GPSM3/CORO1A/PTAFR/SLAMF8/CCL4/CCR1/CCL8/CCL3/CCL17/CCL22/HCK/NCKAP1L/PLA2G7/RAC2/CCR7/CCR5/CXCR3/MYO1G/SPN/LGALS9/VAV1/LCK/C5AR1/CSF1/CMKLR1/SIRPA/CD300A/DOCK8/JAML/CCR2/PTGER4/TNFRSF14/PDE4B/PREX1/LGMN/FYN/ZAP70/ITGA4/CCL3L1/PIK3CD/MPP1/RIPOR2/PIK…	73
GO:0019882	BP	GO:0019882	antigen processing and presentation	43/517	108/18903	5.64347e-39	8.76678e-37	6.28579e-37	HLA-DQA2/CCL19/HLA-DRB5/HLA-DQB2/HLA-DQB1/ICAM1/HLA-DQA1/HLA-DRB1/HLA-DRA/HLA-DPA1/CD74/CCL21/HLA-DOA/HLA-DPB1/HLA-DMA/HLA-DMB/CTSS/TREM2/FGL2/HLA-F/CD8A/HLA-B/FCER1G/HLA-C/TAP1/CCR7/HLA-A/HLA-DOB/B2M/CTSL/WAS/CLEC4A/FCGR1A/PSMB8/HLA-E/FCGR2B/CD209/LILRB2/LGMN/SLC11A1/WDFY4/TAP2/ERAP1	43
GO:0045785	BP	GO:0045785	positive regulation of cell adhesion	78/517	484/18903	7.19777e-38	1.08425e-35	7.77406e-36	HLA-DQA2/CXCL13/CCL19/HLA-DRB5/HLA-DQB2/HLA-DQB1/HLA-DQA1/HLA-DRB1/HLA-DRA/HLA-DPA1/CD74/CCL21/TGM2/HLA-DOA/CCL5/HLA-DPB1/HLA-DMA/HLA-DMB/ITGB2/PTPRC/ALOX5/CD27/IL7R/IL4I1/CD3E/IL2RG/CCL2/SPOCK2/CD4/TNFSF13B/LILRB4/AIF1/CORO1A/PTAFR/SASH3/HAVCR2/NCKAP1L/IL2RA/CCR7/APBB1IP/HLA-A/HLA-DOB/ETS1/B2M/CD5/LGALS9/VAV1/CD86/DAB2/LCK/CSF1/SIRPA/DOCK8/CD83/PDCD1LG2/CCR2/TNFRSF14/PTPN22/HLA-E/RASAL3/PREX1/JA…	78
GO:0019221	BP	GO:0019221	cytokine-mediated signaling pathway	78/517	496/18903	4.32471e-37	6.32297e-35	4.53358e-35	CXCL9/CXCL13/CCL19/CXCL10/CCL13/CCL18/CD74/CCL21/CCL5/CXCL11/BIRC3/TREM2/PTPRC/IL7R/TNFRSF17/CSF1R/IL2RG/CCL2/LAPTM5/CD4/FCER1G/TNFSF13B/SPI1/CXCR4/CSF2RA/LILRB4/CCL4/CCR1/CCL8/CCL3/CCL17/CCL22/IL10RA/HCK/CSF2RB/STAT1/CD300LF/IL2RB/IL2RA/CCR7/CCR5/CXCR3/TNFRSF1B/FAS/CSF1/IRF1/CMKLR1/SAMHD1/OSM/CXCR6/CCR2/NLRC5/TNFRSF14/IRAK3/JAK3/LILRB2/EBI3/CASP1/TNFRSF4/CCR4/PTPRJ/CCRL2/IL15RA/CCL3L1/TRAF1/LILR…	78
GO:0042098	BP	GO:0042098	T cell proliferation	54/517	212/18903	5.57029e-37	7.9114e-35	5.67248e-35	CCL19/IDO1/HLA-DRB1/HLA-DPA1/VSIG4/CCL5/HLA-DPB1/HLA-DMB/PLA2G2D/PTPRC/IL4I1/CD3E/TNFSF13B/LILRB4/AIF1/CORO1A/SASH3/HAVCR2/NCKAP1L/IL2RA/RAC2/HLA-A/TNFRSF1B/SPN/LGALS9/CD86/IRF1/DOCK8/DOCK2/PDCD1LG2/PSMB10/CCR2/TNFRSF14/PTPN22/HLA-E/BTN3A1/RASAL3/JAK3/CTLA4/CD209/LILRB2/RASGRP1/EBI3/FYN/TNFRSF4/SLC11A1/ZAP70/CD6/FOXP3/VSIR/LILRB1/P2RX7/PIK3CG/IL12RB1	54
GO:0050866	BP	GO:0050866	negative regulation of cell activation	53/517	221/18903	7.42168e-35	1.02481e-32	7.3479e-33	IDO1/HLA-DRB1/VSIG4/CD74/APOE/PLA2G2D/TREM2/PTPRC/FGL2/MNDA/IL4I1/HLA-F/LAPTM5/TYROBP/CST7/SPI1/LILRB4/HAVCR2/LST1/NCKAP1L/CD300LF/IL2RA/SAMSN1/TNFAIP8L2/SPN/LGALS9/CD86/MILR1/LAG3/FGR/INPP5D/CD84/IRF1/CD300A/PDCD1LG2/BTK/LAX1/CCR2/TNFRSF14/PTPN22/FCGR2B/JAK3/CTLA4/LILRB2/TBC1D10C/FOXP3/VSIR/LILRB1/RIPOR2/SH2B3/RASSF5/NR1H3/TIGIT	53
GO:0048002	BP	GO:0048002	antigen processing and presentation of peptide antigen	33/517	64/18903	7.74167e-35	1.0401e-32	7.45755e-33	HLA-DQA2/HLA-DRB5/HLA-DQB2/HLA-DQB1/HLA-DQA1/HLA-DRB1/HLA-DRA/HLA-DPA1/CD74/HLA-DOA/HLA-DPB1/HLA-DMA/HLA-DMB/CTSS/TREM2/HLA-F/HLA-B/FCER1G/HLA-C/TAP1/HLA-A/HLA-DOB/B2M/CTSL/CLEC4A/FCGR1A/HLA-E/FCGR2B/CD209/LGMN/SLC11A1/TAP2/ERAP1	33
GO:0002695	BP	GO:0002695	negative regulation of leukocyte activation	50/517	198/18903	4.30318e-34	5.62924e-32	4.03617e-32	IDO1/HLA-DRB1/VSIG4/CD74/PLA2G2D/PTPRC/FGL2/MNDA/IL4I1/HLA-F/LAPTM5/TYROBP/CST7/SPI1/LILRB4/HAVCR2/LST1/NCKAP1L/CD300LF/IL2RA/SAMSN1/TNFAIP8L2/SPN/LGALS9/CD86/MILR1/LAG3/FGR/INPP5D/CD84/IRF1/CD300A/PDCD1LG2/BTK/LAX1/CCR2/TNFRSF14/PTPN22/FCGR2B/JAK3/CTLA4/LILRB2/TBC1D10C/FOXP3/VSIR/LILRB1/RIPOR2/RASSF5/NR1H3/TIGIT	50
GO:0002478	BP	GO:0002478	antigen processing and presentation of exogenous peptide antigen	27/517	40/18903	2.77462e-33	3.53658e-31	2.53573e-31	HLA-DQA2/HLA-DRB5/HLA-DQB2/HLA-DQB1/HLA-DQA1/HLA-DRB1/HLA-DRA/HLA-DPA1/CD74/HLA-DOA/HLA-DPB1/HLA-DMA/HLA-DMB/CTSS/HLA-F/FCER1G/TAP1/HLA-A/HLA-DOB/B2M/CTSL/CLEC4A/FCGR1A/HLA-E/FCGR2B/LGMN/TAP2	27
GO:0002274	BP	GO:0002274	myeloid leukocyte activation	53/517	237/18903	3.34841e-33	4.16124e-31	2.98361e-31	UBD/VSIG4/PTGDS/CD74/CCL5/FCGR3A/C1QA/ITGB2/CD2/TREM2/PTPRC/BATF/TYROBP/CST7/FCER1G/ITGAM/SPI1/LILRB4/AIF1/PTAFR/CCL3/HAVCR2/BATF2/CD300LF/RAC2/LGALS9/TLR2/LCP2/MILR1/FGR/C5AR1/CSF1/CD84/TLR4/CD300A/DOCK2/IRF4/BTK/DYSF/CCR2/LAT2/IFI35/PREX1/FCGR2B/RASGRP1/SLC11A1/PIK3CD/TLR1/PIK3CG/NR1H3/RHOH/SUCNR1/TMEM106A	53
GO:0070665	BP	GO:0070665	positive regulation of leukocyte proliferation	45/517	167/18903	4.14501e-32	4.95341e-30	3.5516e-30	CCL19/HLA-DPA1/CD74/CCL5/HLA-DPB1/FCGR3A/HLA-DMB/PTPRC/CD3E/CSF1R/GPR183/TNFSF13B/CSF2RA/AIF1/CORO1A/SASH3/HAVCR2/CSF2RB/NCKAP1L/IL2RA/RAC2/CD40/CD38/HLA-A/LGALS9/CD86/CSF1/TLR4/PDCD1LG2/BTK/NFATC2/CCR2/MEF2C/PTPN22/HLA-E/RASAL3/JAK3/CD209/LILRB2/EBI3/TNFRSF4/ZAP70/CD6/FOXP3/IL12RB1	45
GO:0032103	BP	GO:0032103	positive regulation of response to external stimulus	70/517	464/18903	4.18514e-32	4.95341e-30	3.5516e-30	CXCL13/CCL19/CXCL10/IDO1/CD74/CCL21/CCL5/NKG7/ALOX5AP/TREM2/GBP5/MNDA/C3AR1/HLA-F/CSF1R/TYROBP/CD14/LY86/SPI1/CXCR4/AIF1/GPSM3/CLEC7A/CCL4/CCR1/CCL3/HAVCR2/HCK/NCKAP1L/PLA2G7/RAC2/CCR7/SLAMF6/ETS1/LGALS9/TLR2/LY96/VAV1/LGALS2/LAG3/C5AR1/CSF1/TLR4/CMKLR1/OSM/BTK/FCGR1A/CCR2/NLRC5/PTGER4/IFI35/TLR8/HLA-E/FCN1/RASGRP1/LGMN/CASP1/SH2D1A/SCIMP/FYN/CCR4/CASP4/LILRA5/RIPOR2/EMILIN2/SCARF1/PIK3CG/CD180/S…	70
GO:0030217	BP	GO:0030217	T cell differentiation	57/517	296/18903	5.8408e-32	6.75224e-30	4.84136e-30	CCL19/HLA-DRB1/HLA-DRA/CD74/HLA-DOA/PLA2G2D/CD2/PTPRC/CD3D/FGL2/CD27/IL7R/BATF/IL4I1/CD3E/IL2RG/GPR183/CD8A/CD4/FCER1G/SPI1/LILRB4/SASH3/NCKAP1L/IL2RA/CCR7/SLAMF6/B2M/SPN/LGALS9/VAV1/CD86/LCK/LAG3/CTSL/IRF1/CD83/DOCK2/IRF4/CCR2/PTGER4/IKZF3/PTPN22/PREX1/JAK3/CTLA4/LILRB2/RASGRP1/ZAP70/FOXP3/VSIR/CD3G/CLEC4E/PIK3CD/ZNF683/RHOH/IL12RB1	57
GO:0050851	BP	GO:0050851	antigen receptor-mediated signaling pathway	53/517	252/18903	8.97026e-32	1.01344e-29	7.26634e-30	IGLL5/CD79A/HLA-DQB1/HLA-DRB1/HLA-DPB1/PTPRC/CD3D/GBP1/MNDA/CD3E/LAPTM5/CD8A/FYB1/LILRB4/CD79B/THEMIS2/NCKAP1L/MS4A1/CD38/CCR7/HLA-A/LPXN/LCP2/LCK/INPP5D/CD300A/CD8B/NFAM1/BTK/LAX1/BTN3A2/NFATC2/LAT2/MEF2C/BTN3A3/PTPN22/PDE4B/BTN3A1/CD19/FCGR2B/CTLA4/SH2D1A/FYN/ZAP70/FOXP3/CD3G/PTPRJ/CD247/PIK3CD/KLHL6/SLA2/PRKCB/CD22	53
GO:0071674	BP	GO:0071674	mononuclear cell migration	48/517	206/18903	5.13025e-31	5.66722e-29	4.0634e-29	CXCL13/CCL19/CXCL10/CCL13/ICAM1/CCL18/CCL21/CCL5/CXCL11/ALOX5/C3AR1/CSF1R/GPR183/CCL2/ITGAL/SPI1/CXCR4/AIF1/CORO1A/SLAMF8/CCL4/CCR1/CCL8/CCL3/CCL17/CCL22/PLA2G7/CCR7/CCR5/MYO1G/SPN/LGALS9/C5AR1/CSF1/CMKLR1/SIRPA/DOCK8/JAML/CCR2/TNFRSF14/LGMN/ZAP70/ITGA4/CCL3L1/PIK3CD/RIPOR2/PIK3CG/STK10	48
GO:0030595	BP	GO:0030595	leukocyte chemotaxis	51/517	240/18903	7.86213e-31	8.49623e-29	6.0918e-29	CXCL9/CXCL13/CCL19/CXCL10/CCL13/CCL18/CD74/CCL21/CCL5/CXCL11/ITGB2/ALOX5/C3AR1/CSF1R/GPR183/CCL2/FCER1G/SPI1/CXCR4/AIF1/GPSM3/CORO1A/SLAMF8/CCL4/CCR1/CCL8/CCL3/CCL17/CCL22/NCKAP1L/PLA2G7/RAC2/CCR7/CCR5/LGALS9/VAV1/C5AR1/CSF1/CMKLR1/JAML/CCR2/PDE4B/PREX1/LGMN/CCL3L1/PIK3CD/MPP1/RIPOR2/PIK3CG/IL16/RIN3	51
GO:0002703	BP	GO:0002703	regulation of leukocyte mediated immunity	51/517	241/18903	9.7288e-31	1.02898e-28	7.37776e-29	ICAM1/HLA-DRB1/HLA-DRA/ITGB2/TREM2/PTPRC/IL7R/IL4I1/HLA-F/TYROBP/HLA-B/ITGAM/SPI1/LILRB4/PTAFR/CLEC7A/SASH3/HAVCR2/NCKAP1L/RAC2/CD40/KLRB1/HLA-A/SLAMF6/TNFRSF1B/B2M/LGALS9/VAV1/LAG3/FGR/CD84/TLR4/WAS/CD300A/BTK/FCGR1A/CCR2/SERPINB9/HLA-E/FCGR2B/JAK3/RASGRP1/CR2/SH2D1A/SCIMP/FOXP3/TAP2/CD96/LILRB1/P2RX7/IL12RB1	51
GO:0046631	BP	GO:0046631	alpha-beta T cell activation	44/517	174/18903	3.95616e-30	4.0971e-28	2.93762e-28	CCL19/HLA-DRB1/HLA-DRA/PLA2G2D/NKG7/PTPRC/CD3D/BATF/CD3E/IL2RG/GPR183/LILRB4/SASH3/NCKAP1L/IL2RA/HLA-A/SLAMF6/SPN/LGALS9/CD86/CTSL/IRF1/CD300A/CLEC4A/CD83/DOCK2/IRF4/CCR2/PTGER4/TNFRSF14/PTPN22/HLA-E/RASAL3/JAK3/EBI3/ZAP70/FOXP3/VSIR/CD3G/WDFY4/LILRB1/CD247/ZNF683/IL12RB1	44
GO:0042113	BP	GO:0042113	B cell activation	59/517	350/18903	8.98351e-30	9.06849e-28	6.50212e-28	IGLL5/MZB1/CD79A/CD74/PTPRC/CD27/IL7R/POU2AF1/BATF/MNDA/IL4I1/IL2RG/GPR183/LAPTM5/TYROBP/TNFSF13B/SPI1/ITM2A/CD79B/SLAMF8/IRF8/SASH3/THEMIS2/NCKAP1L/MS4A1/CD40/CD38/SAMSN1/CD86/INPP5D/TLR4/CD300A/SH3KBP1/NFAM1/BTK/LAX1/NFATC2/IKZF3/LAT2/MEF2C/CD19/FCGR2B/JAK3/CTLA4/DOCK11/RASGRP1/CR2/MFNG/TNFRSF4/TBC1D10C/ZAP70/FOXP3/ITGA4/PTPRJ/DOCK10/PIK3CD/CD180/PRKCB/CD22	59
GO:0019884	BP	GO:0019884	antigen processing and presentation of exogenous antigen	27/517	49/18903	9.1214e-30	9.06849e-28	6.50212e-28	HLA-DQA2/HLA-DRB5/HLA-DQB2/HLA-DQB1/HLA-DQA1/HLA-DRB1/HLA-DRA/HLA-DPA1/CD74/HLA-DOA/HLA-DPB1/HLA-DMA/HLA-DMB/CTSS/HLA-F/FCER1G/TAP1/HLA-A/HLA-DOB/B2M/CTSL/CLEC4A/FCGR1A/HLA-E/FCGR2B/LGMN/TAP2	27
GO:0032946	BP	GO:0032946	positive regulation of mononuclear cell proliferation	41/517	149/18903	9.74194e-30	9.49552e-28	6.8083e-28	CCL19/HLA-DPA1/CD74/CCL5/HLA-DPB1/FCGR3A/HLA-DMB/PTPRC/CD3E/GPR183/TNFSF13B/AIF1/CORO1A/SASH3/HAVCR2/NCKAP1L/IL2RA/CD40/CD38/HLA-A/LGALS9/CD86/CSF1/TLR4/PDCD1LG2/BTK/NFATC2/CCR2/MEF2C/PTPN22/HLA-E/RASAL3/JAK3/CD209/LILRB2/EBI3/TNFRSF4/ZAP70/CD6/FOXP3/IL12RB1	41
GO:0042129	BP	GO:0042129	regulation of T cell proliferation	44/517	182/18903	3.11964e-29	2.95481e-27	2.1186e-27	CCL19/IDO1/HLA-DRB1/HLA-DPA1/VSIG4/CCL5/HLA-DPB1/HLA-DMB/PLA2G2D/PTPRC/IL4I1/CD3E/TNFSF13B/LILRB4/AIF1/CORO1A/SASH3/HAVCR2/NCKAP1L/IL2RA/RAC2/HLA-A/TNFRSF1B/SPN/LGALS9/CD86/IRF1/PDCD1LG2/CCR2/TNFRSF14/PTPN22/HLA-E/RASAL3/JAK3/CTLA4/CD209/LILRB2/EBI3/ZAP70/CD6/FOXP3/VSIR/LILRB1/IL12RB1	44
GO:0060326	BP	GO:0060326	cell chemotaxis	56/517	319/18903	3.15037e-29	2.95481e-27	2.1186e-27	CXCL9/CXCL13/CCL19/CXCL10/CCL13/CCL18/CD74/CCL21/CCL5/CXCL11/ITGB2/ALOX5/C3AR1/CSF1R/GPR183/CCL2/FCER1G/SPI1/CXCR4/AIF1/GPSM3/CORO1A/SLAMF8/CCL4/CCR1/CCL8/CCL3/CCL17/CCL22/NCKAP1L/PLA2G7/RAC2/CCR7/CCR5/CXCR3/LGALS9/VAV1/C5AR1/CSF1/CMKLR1/BIN2/JAML/CXCR6/CCR2/PDE4B/PREX1/LGMN/CCR4/CCRL2/CCL3L1/PIK3CD/MPP1/RIPOR2/PIK3CG/IL16/RIN3	56
GO:0050671	BP	GO:0050671	positive regulation of lymphocyte proliferation	40/517	146/18903	5.89758e-29	5.42905e-27	3.89263e-27	CCL19/HLA-DPA1/CD74/CCL5/HLA-DPB1/FCGR3A/HLA-DMB/PTPRC/CD3E/GPR183/TNFSF13B/AIF1/CORO1A/SASH3/HAVCR2/NCKAP1L/IL2RA/CD40/CD38/HLA-A/LGALS9/CD86/TLR4/PDCD1LG2/BTK/NFATC2/CCR2/MEF2C/PTPN22/HLA-E/RASAL3/JAK3/CD209/LILRB2/EBI3/TNFRSF4/ZAP70/CD6/FOXP3/IL12RB1	40
GO:0051250	BP	GO:0051250	negative regulation of lymphocyte activation	42/517	166/18903	8.18761e-29	7.40011e-27	5.30588e-27	IDO1/HLA-DRB1/VSIG4/CD74/PLA2G2D/FGL2/MNDA/IL4I1/HLA-F/LAPTM5/TYROBP/LILRB4/HAVCR2/LST1/NCKAP1L/IL2RA/SAMSN1/TNFAIP8L2/SPN/LGALS9/CD86/LAG3/FGR/INPP5D/IRF1/CD300A/PDCD1LG2/BTK/LAX1/TNFRSF14/PTPN22/FCGR2B/JAK3/CTLA4/LILRB2/TBC1D10C/FOXP3/VSIR/LILRB1/RIPOR2/RASSF5/TIGIT	42
GO:0097529	BP	GO:0097529	myeloid leukocyte migration	49/517	242/18903	1.26063e-28	1.11903e-26	8.02348e-27	CXCL9/CXCL13/CCL19/CXCL10/CCL13/CCL18/CD74/CCL21/CCL5/CXCL11/ITGB2/TREM2/C3AR1/CSF1R/CCL2/FCER1G/SPI1/AIF1/SLAMF8/CCL4/CCR1/CCL8/CCL3/CCL17/CCL22/NCKAP1L/PLA2G7/RAC2/CCR7/VAV1/C5AR1/CSF1/CMKLR1/SIRPA/CD300A/JAML/CCR2/PTGER4/PDE4B/PREX1/LGMN/CCL3L1/PIK3CD/MPP1/RIPOR2/PIK3CG/RHOH/MCOLN2/RIN3	49
GO:1902105	BP	GO:1902105	regulation of leukocyte differentiation	55/517	317/18903	1.89088e-28	1.64905e-26	1.18237e-26	CCL19/HLA-DRB1/HLA-DRA/CD74/HLA-DOA/C1QC/CD2/TREM2/PTPRC/FGL2/CD27/IL7R/BATF/IL4I1/TMEM176B/IL2RG/TMEM176A/TYROBP/HLA-B/EVI2B/CD4/LILRB4/SLAMF8/CCR1/SASH3/CCL3/RASSF2/NCKAP1L/IL2RA/LGALS9/CD86/LAG3/CSF1/INPP5D/IRF1/TLR4/CD83/IRF4/NFAM1/BTK/CCR2/IKZF3/FCGR2B/JAK3/CTLA4/LILRB2/RASGRP1/ZAP70/FOXP3/VSIR/IL15RA/LILRB1/ZNF683/RHOH/IL12RB1	55
GO:0002237	BP	GO:0002237	response to molecule of bacterial origin	58/517	360/18903	3.33395e-28	2.85742e-26	2.04878e-26	CXCL9/CXCL13/CXCL10/MRC1/IDO1/CCL5/CXCL11/TREM2/CCL2/CD14/LY86/SPI1/PTAFR/IRF8/CCL3/HAVCR2/IL10RA/HCK/CSF2RB/VIM/CCR7/CCR5/TNFRSF1B/B2M/LGALS9/TLR2/LY96/CD86/C5AR1/CSF1/TLR4/ACP5/SIRPA/SOD2/PDCD1LG2/BTK/PTGER4/MEF2C/PTPN22/PDE4B/IRAK3/FCGR2B/LILRB2/CASP1/SCIMP/SLC11A1/CD6/PTGER2/FOXP3/IL18BP/TAP2/CD96/LILRB1/TLR1/P2RX7/CD180/CARD16/NR1H3	58
GO:0002285	BP	GO:0002285	lymphocyte activation involved in immune response	45/517	207/18903	9.46726e-28	7.97657e-26	5.7192e-26	CCL19/ICAM1/HLA-DRB1/HLA-DRA/CD74/FCGR3A/HLA-DMB/NKG7/PTPRC/FGL2/POU2AF1/BATF/LCP1/HLA-F/GPR183/FCER1G/ITGAL/SPI1/ITM2A/CORO1A/IRF8/HAVCR2/NCKAP1L/CD40/APBB1IP/SLAMF6/SPN/LGALS9/CD86/TLR4/IRF4/PTGER4/CD19/FCGR2B/JAK3/DOCK11/MFNG/SLC11A1/FOXP3/DOCK10/CLEC4E/LILRB1/ZNF683/CD180/IL12RB1	45
GO:1903706	BP	GO:1903706	regulation of hemopoiesis	61/517	413/18903	1.67229e-27	1.37279e-25	9.84295e-26	CCL19/HLA-DRB1/HLA-DRA/CD74/HLA-DOA/C1QC/CD2/TREM2/PTPRC/FGL2/CD27/IL7R/BATF/IL4I1/TMEM176B/IL2RG/TMEM176A/TYROBP/HLA-B/EVI2B/CD4/SPI1/LILRB4/SLAMF8/CCR1/SASH3/CCL3/RASSF2/NCKAP1L/STAT1/IL2RA/ETS1/B2M/LGALS9/CD86/LAG3/CSF1/INPP5D/IRF1/TLR4/CD83/IRF4/NFAM1/BTK/CCR2/IKZF3/MEF2C/GPR171/FCGR2B/JAK3/CTLA4/LILRB2/RASGRP1/ZAP70/FOXP3/VSIR/IL15RA/LILRB1/ZNF683/RHOH/IL12RB1	61
GO:0097530	BP	GO:0097530	granulocyte migration	40/517	158/18903	1.68458e-27	1.37279e-25	9.84295e-26	CXCL9/CXCL13/CCL19/CXCL10/CCL13/CCL18/CD74/CCL21/CCL5/CXCL11/ITGB2/C3AR1/CSF1R/CCL2/FCER1G/SLAMF8/CCL4/CCL8/CCL3/CCL17/CCL22/NCKAP1L/RAC2/CCR7/VAV1/C5AR1/CSF1/CMKLR1/CD300A/JAML/PTGER4/PDE4B/PREX1/CCL3L1/PIK3CD/MPP1/RIPOR2/PIK3CG/RHOH/MCOLN2	40
GO:0034341	BP	GO:0034341	response to interferon-gamma	38/517	140/18903	2.14429e-27	1.71923e-25	1.23269e-25	CCL19/UBD/CCL13/MRC1/CCL18/HLA-DPA1/CD74/CCL21/CCL5/GBP1/GBP5/GBP4/CCL2/AIF1/CIITA/CCL4/IRF8/CCL8/CCL3/CCL17/CCL22/HCK/STAT1/VIM/CD40/LGALS9/TLR2/IRF1/TLR4/WAS/SIRPA/GBP2/NLRC5/CASP1/SLC11A1/CCL3L1/NR1H3/IL12RB1	38
GO:0001909	BP	GO:0001909	leukocyte mediated cytotoxicity	37/517	134/18903	5.3564e-27	4.22645e-25	3.03037e-25	ICAM1/HLA-DRB1/HLA-DRA/FCGR3A/SLAMF7/GZMB/CD2/NKG7/PTPRC/IL7R/HLA-F/TYROBP/HLA-B/ITGAM/SPI1/CORO1A/PRF1/HAVCR2/NCKAP1L/KLRB1/HLA-A/SLAMF6/B2M/LGALS9/VAV1/LAG3/GZMM/FCGR1A/SERPINB9/HLA-E/FCGR2B/RASGRP1/SH2D1A/TAP2/LILRB1/P2RX7/IL12RB1	37
GO:0002831	BP	GO:0002831	regulation of response to biotic stimulus	56/517	361/18903	2.14564e-26	1.66656e-24	1.19492e-24	HLA-DRB1/VSIG4/CCL5/APOE/BIRC3/TREM2/FGL2/GBP5/MNDA/IL4I1/HLA-F/TYROBP/HLA-B/CD14/LY86/SPI1/CLEC7A/SLAMF8/HAVCR2/HCK/STAT1/SERPING1/KLRB1/HLA-A/SLAMF6/LGALS9/LY96/VAV1/LAG3/FGR/IRF1/TLR4/SAMHD1/APOBEC3G/NLRC5/SERPINB9/IFI35/PTPN22/TLR8/IRAK3/HLA-E/FCGR2B/FCN1/RASGRP1/SH2D1A/SCIMP/FYN/FOXP3/CD96/ERAP1/LILRB1/EMILIN2/CD180/CARD16/NR1H3/IL12RB1	56
GO:0002699	BP	GO:0002699	positive regulation of immune effector process	48/517	261/18903	4.28998e-26	3.28084e-24	2.35237e-24	CCL19/MZB1/HLA-DRB1/HLA-DRA/CD74/HLA-DMB/ITGB2/TREM2/PTPRC/HLA-F/LAPTM5/TYROBP/HLA-B/ITGAM/SPI1/PTAFR/CLEC7A/SASH3/RAC2/CD40/HLA-A/SLAMF6/B2M/LGALS9/VAV1/CD86/LAG3/FGR/CD84/TLR4/CD300A/BTK/FCGR1A/CCR2/TNFRSF14/PTPN22/HLA-E/FCN1/RASGRP1/SH2D1A/SCIMP/TNFRSF4/FOXP3/PTPRJ/TAP2/LILRB1/P2RX7/IL12RB1	48
GO:0001906	BP	GO:0001906	cell killing	41/517	189/18903	2.47807e-25	1.86644e-23	1.33824e-23	LYZ/CCL13/ICAM1/HLA-DRB1/HLA-DRA/FCGR3A/SLAMF7/GZMB/CD2/NKG7/PTPRC/IL7R/HLA-F/TYROBP/HLA-B/GNLY/ITGAM/SPI1/CORO1A/CLEC7A/PRF1/HAVCR2/NCKAP1L/KLRB1/HLA-A/SLAMF6/B2M/LGALS9/VAV1/LAG3/GZMM/FCGR1A/SERPINB9/HLA-E/FCGR2B/RASGRP1/SH2D1A/TAP2/LILRB1/P2RX7/IL12RB1	41
GO:0071621	BP	GO:0071621	granulocyte chemotaxis	35/517	130/18903	3.46056e-25	2.50123e-23	1.79338e-23	CXCL9/CXCL13/CCL19/CXCL10/CCL13/CCL18/CD74/CCL21/CCL5/CXCL11/ITGB2/C3AR1/CSF1R/CCL2/FCER1G/CCL4/CCL8/CCL3/CCL17/CCL22/NCKAP1L/RAC2/CCR7/VAV1/C5AR1/CSF1/CMKLR1/JAML/PDE4B/PREX1/CCL3L1/PIK3CD/MPP1/RIPOR2/PIK3CG	35
GO:1990266	BP	GO:1990266	neutrophil migration	35/517	130/18903	3.46056e-25	2.50123e-23	1.79338e-23	CXCL9/CXCL13/CCL19/CXCL10/CCL13/CCL18/CD74/CCL21/CCL5/CXCL11/ITGB2/C3AR1/CCL2/FCER1G/SLAMF8/CCL4/CCL8/CCL3/CCL17/CCL22/NCKAP1L/RAC2/CCR7/VAV1/C5AR1/JAML/PDE4B/PREX1/CCL3L1/PIK3CD/MPP1/RIPOR2/PIK3CG/RHOH/MCOLN2	35
GO:0032496	BP	GO:0032496	response to lipopolysaccharide	53/517	339/18903	3.47183e-25	2.50123e-23	1.79338e-23	CXCL9/CXCL13/CXCL10/MRC1/IDO1/CCL5/CXCL11/TREM2/CCL2/CD14/LY86/SPI1/PTAFR/IRF8/CCL3/HAVCR2/IL10RA/HCK/CSF2RB/VIM/CCR7/CCR5/TNFRSF1B/LGALS9/TLR2/LY96/CD86/CSF1/TLR4/ACP5/SIRPA/SOD2/PDCD1LG2/BTK/PTGER4/MEF2C/PTPN22/PDE4B/IRAK3/LILRB2/CASP1/SCIMP/SLC11A1/CD6/PTGER2/FOXP3/IL18BP/CD96/LILRB1/P2RX7/CD180/CARD16/NR1H3	53
GO:0002495	BP	GO:0002495	antigen processing and presentation of peptide antigen via MHC class II	21/517	34/18903	6.70456e-25	4.76119e-23	3.41378e-23	HLA-DQA2/HLA-DRB5/HLA-DQB2/HLA-DQB1/HLA-DQA1/HLA-DRB1/HLA-DRA/HLA-DPA1/CD74/HLA-DOA/HLA-DPB1/HLA-DMA/HLA-DMB/CTSS/TREM2/FCER1G/HLA-DOB/B2M/CTSL/FCGR2B/LGMN	21
GO:0030593	BP	GO:0030593	neutrophil chemotaxis	32/517	106/18903	7.52321e-25	5.26731e-23	3.77666e-23	CXCL9/CXCL13/CCL19/CXCL10/CCL13/CCL18/CD74/CCL21/CCL5/CXCL11/ITGB2/C3AR1/CCL2/FCER1G/CCL4/CCL8/CCL3/CCL17/CCL22/NCKAP1L/RAC2/CCR7/VAV1/C5AR1/JAML/PDE4B/PREX1/CCL3L1/PIK3CD/MPP1/RIPOR2/PIK3CG	32
GO:0019886	BP	GO:0019886	antigen processing and presentation of exogenous peptide antigen via MHC class II	20/517	30/18903	8.90099e-25	6.14539e-23	4.40625e-23	HLA-DQA2/HLA-DRB5/HLA-DQB2/HLA-DQB1/HLA-DQA1/HLA-DRB1/HLA-DRA/HLA-DPA1/CD74/HLA-DOA/HLA-DPB1/HLA-DMA/HLA-DMB/CTSS/FCER1G/HLA-DOB/B2M/CTSL/FCGR2B/LGMN	20
GO:0071346	BP	GO:0071346	cellular response to interferon-gamma	33/517	118/18903	2.13357e-24	1.45287e-22	1.04171e-22	CCL19/CCL13/MRC1/CCL18/HLA-DPA1/CCL21/CCL5/GBP1/GBP5/GBP4/CCL2/AIF1/CCL4/IRF8/CCL8/CCL3/CCL17/CCL22/HCK/STAT1/VIM/LGALS9/TLR2/IRF1/TLR4/WAS/SIRPA/GBP2/NLRC5/CASP1/CCL3L1/NR1H3/IL12RB1	33
GO:0032609	BP	GO:0032609	interferon-gamma production	33/517	119/18903	2.8786e-24	1.90793e-22	1.36799e-22	HLA-DRB1/HLA-DPA1/HLA-DPB1/CD2/CD3E/LAPTM5/CD14/LILRB4/CLEC7A/IRF8/SASH3/HAVCR2/CCR7/HLA-A/SLAMF6/LGALS9/TLR4/SIRPA/PDCD1LG2/BTN3A2/CCR2/PTPN22/PDE4B/TLR8/BTN3A1/RASGRP1/EBI3/SLC11A1/FOXP3/VSIR/CD96/LILRB1/IL12RB1	33
GO:0032649	BP	GO:0032649	regulation of interferon-gamma production	33/517	119/18903	2.8786e-24	1.90793e-22	1.36799e-22	HLA-DRB1/HLA-DPA1/HLA-DPB1/CD2/CD3E/LAPTM5/CD14/LILRB4/CLEC7A/IRF8/SASH3/HAVCR2/CCR7/HLA-A/SLAMF6/LGALS9/TLR4/SIRPA/PDCD1LG2/BTN3A2/CCR2/PTPN22/PDE4B/TLR8/BTN3A1/RASGRP1/EBI3/SLC11A1/FOXP3/VSIR/CD96/LILRB1/IL12RB1	33
GO:0050777	BP	GO:0050777	negative regulation of immune response	40/517	190/18903	3.2314e-24	2.11359e-22	1.51544e-22	HLA-DRB1/VSIG4/TREM2/PTPRC/FGL2/IL7R/IL4I1/HLA-F/HLA-B/SPI1/LILRB4/SLAMF8/HAVCR2/HCK/NCKAP1L/SERPING1/HLA-A/SAMSN1/LGALS9/FGR/INPP5D/CD84/SAMHD1/CD300A/CCR2/NLRC5/SERPINB9/TNFRSF14/IRAK3/HLA-E/FCGR2B/JAK3/CTLA4/CR2/PDCD1/FYN/FOXP3/CD96/LILRB1/NR1H3	40
GO:0002504	BP	GO:0002504	antigen processing and presentation of peptide or polysaccharide antigen via MHC class II	21/517	36/18903	3.82354e-24	2.46842e-22	1.76986e-22	HLA-DQA2/HLA-DRB5/HLA-DQB2/HLA-DQB1/HLA-DQA1/HLA-DRB1/HLA-DRA/HLA-DPA1/CD74/HLA-DOA/HLA-DPB1/HLA-DMA/HLA-DMB/CTSS/TREM2/FCER1G/HLA-DOB/B2M/CTSL/FCGR2B/LGMN	21
GO:0002685	BP	GO:0002685	regulation of leukocyte migration	43/517	231/18903	1.08063e-23	6.88695e-22	4.93795e-22	CXCL13/CCL19/CXCL10/ICAM1/CD74/CCL21/CCL5/TREM2/C3AR1/CSF1R/CCL2/SPI1/AIF1/GPSM3/CORO1A/PTAFR/SLAMF8/CCL4/CCR1/CCL8/CCL3/NCKAP1L/PLA2G7/RAC2/CCR7/CXCR3/SPN/LGALS9/C5AR1/CSF1/CMKLR1/CD300A/DOCK8/CCR2/PTGER4/TNFRSF14/LGMN/ITGA4/MPP1/RIPOR2/RHOH/STK10/RIN3	43
GO:1990868	BP	GO:1990868	response to chemokine	30/517	98/18903	1.42906e-23	8.87981e-22	6.36683e-22	CXCL9/CXCL13/CCL19/CXCL10/CCL13/CCL18/CCL21/CCL5/CXCL11/TREM2/CCL2/CXCR4/CCL4/CCR1/CCL8/CCL3/CCL17/CCL22/CCR7/CCR5/CXCR3/CMKLR1/DOCK8/CXCR6/CCR2/CCR4/CCRL2/CCL3L1/RIPOR2/SH2B3	30
GO:1990869	BP	GO:1990869	cellular response to chemokine	30/517	98/18903	1.42906e-23	8.87981e-22	6.36683e-22	CXCL9/CXCL13/CCL19/CXCL10/CCL13/CCL18/CCL21/CCL5/CXCL11/TREM2/CCL2/CXCR4/CCL4/CCR1/CCL8/CCL3/CCL17/CCL22/CCR7/CCR5/CXCR3/CMKLR1/DOCK8/CXCR6/CCR2/CCR4/CCRL2/CCL3L1/RIPOR2/SH2B3	30
GO:0002819	BP	GO:0002819	regulation of adaptive immune response	40/517	198/18903	1.66799e-23	1.02365e-21	7.33961e-22	CCL19/HLA-DRB1/HLA-DRA/TREM2/PTPRC/IL7R/BATF/IL4I1/HLA-F/CD48/HLA-B/CD4/TNFSF13B/LILRB4/CLEC7A/SASH3/HAVCR2/NCKAP1L/CD40/HLA-A/SAMSN1/TNFRSF1B/B2M/IRF1/WAS/BTK/FCGR1A/CCR2/MEF2C/TNFRSF14/HLA-E/FCGR2B/JAK3/CR2/SLC11A1/FOXP3/TAP2/LILRB1/P2RX7/IL12RB1	40
GO:0006909	BP	GO:0006909	phagocytosis	49/517	314/18903	2.60586e-23	1.57972e-21	1.13266e-21	IGLL5/MARCO/TGM2/ITGB2/TREM2/PTPRC/C2/MSR1/IL2RG/CCL2/COLEC12/TYROBP/CD14/FCER1G/ITGAM/ITGAL/AIF1/CORO1A/CLEC7A/IRF8/HCK/NCF4/NCKAP1L/CD300LF/NCF2/IL2RB/RAC2/MYO1G/TLR2/VAV1/FGR/TLR4/SIRPA/CD300A/DOCK2/BIN2/BTK/FCGR1A/DYSF/FCGR2B/FCN1/FYN/SLC11A1/SIRPG/PTPRJ/IL15RA/P2RX7/NR1H3/RHOH	49
GO:0050852	BP	GO:0050852	T cell receptor signaling pathway	34/517	139/18903	5.20641e-23	3.1182e-21	2.23575e-21	HLA-DQB1/HLA-DRB1/HLA-DPB1/PTPRC/CD3D/GBP1/CD3E/LAPTM5/CD8A/FYB1/LILRB4/THEMIS2/CCR7/HLA-A/LCP2/LCK/INPP5D/CD300A/CD8B/BTN3A2/BTN3A3/PTPN22/PDE4B/BTN3A1/CTLA4/SH2D1A/FYN/ZAP70/FOXP3/CD3G/PTPRJ/CD247/PIK3CD/SLA2	34
GO:0031341	BP	GO:0031341	regulation of cell killing	30/517	102/18903	5.33416e-23	3.15668e-21	2.26334e-21	ICAM1/HLA-DRB1/HLA-DRA/PTPRC/IL7R/HLA-F/TYROBP/HLA-B/ITGAM/SPI1/CLEC7A/PRF1/HAVCR2/NCKAP1L/KLRB1/HLA-A/SLAMF6/B2M/LGALS9/VAV1/LAG3/SERPINB9/HLA-E/FCGR2B/RASGRP1/SH2D1A/TAP2/LILRB1/P2RX7/IL12RB1	30
GO:0001910	BP	GO:0001910	regulation of leukocyte mediated cytotoxicity	28/517	87/18903	9.29902e-23	5.43829e-21	3.89925e-21	ICAM1/HLA-DRB1/HLA-DRA/PTPRC/IL7R/HLA-F/TYROBP/HLA-B/ITGAM/SPI1/HAVCR2/NCKAP1L/KLRB1/HLA-A/SLAMF6/B2M/LGALS9/VAV1/LAG3/SERPINB9/HLA-E/FCGR2B/RASGRP1/SH2D1A/TAP2/LILRB1/P2RX7/IL12RB1	28
GO:0072676	BP	GO:0072676	lymphocyte migration	32/517	124/18903	1.66739e-22	9.61414e-21	6.89335e-21	CXCL13/CCL19/CXCL10/CCL13/ICAM1/CCL18/CCL21/CCL5/CXCL11/GPR183/CCL2/ITGAL/AIF1/CORO1A/CCL4/CCL8/CCL3/CCL17/CCL22/CCR7/MYO1G/SPN/DOCK8/CCR2/TNFRSF14/ZAP70/ITGA4/CCL3L1/PIK3CD/RIPOR2/PIK3CG/STK10	32
GO:0045619	BP	GO:0045619	regulation of lymphocyte differentiation	40/517	210/18903	1.68262e-22	9.61414e-21	6.89335e-21	CCL19/HLA-DRB1/HLA-DRA/CD74/HLA-DOA/CD2/PTPRC/FGL2/CD27/IL7R/BATF/IL4I1/IL2RG/LILRB4/SLAMF8/SASH3/NCKAP1L/IL2RA/LGALS9/CD86/LAG3/INPP5D/IRF1/CD83/IRF4/NFAM1/BTK/CCR2/IKZF3/JAK3/CTLA4/LILRB2/RASGRP1/ZAP70/FOXP3/VSIR/IL15RA/ZNF683/RHOH/IL12RB1	40
GO:0046634	BP	GO:0046634	regulation of alpha-beta T cell activation	31/517	115/18903	1.84509e-22	1.04226e-20	7.47304e-21	CCL19/HLA-DRB1/HLA-DRA/PTPRC/BATF/CD3E/IL2RG/LILRB4/SASH3/NCKAP1L/IL2RA/HLA-A/LGALS9/CD86/IRF1/CD300A/CD83/IRF4/CCR2/TNFRSF14/PTPN22/HLA-E/RASAL3/JAK3/EBI3/ZAP70/FOXP3/VSIR/LILRB1/ZNF683/IL12RB1	31
GO:0042102	BP	GO:0042102	positive regulation of T cell proliferation	30/517	106/18903	1.86636e-22	1.04244e-20	7.47428e-21	CCL19/HLA-DPA1/CCL5/HLA-DPB1/HLA-DMB/PTPRC/CD3E/TNFSF13B/AIF1/CORO1A/SASH3/HAVCR2/NCKAP1L/IL2RA/HLA-A/LGALS9/CD86/PDCD1LG2/CCR2/PTPN22/HLA-E/RASAL3/JAK3/CD209/LILRB2/EBI3/ZAP70/CD6/FOXP3/IL12RB1	30
GO:0070098	BP	GO:0070098	chemokine-mediated signaling pathway	28/517	90/18903	2.67693e-22	1.47856e-20	1.06013e-20	CXCL9/CXCL13/CCL19/CXCL10/CCL13/CCL18/CCL21/CCL5/CXCL11/TREM2/CCL2/CXCR4/CCL4/CCR1/CCL8/CCL3/CCL17/CCL22/CCR7/CCR5/CXCR3/CMKLR1/CXCR6/CCR2/CCR4/CCRL2/CCL3L1/SH2B3	28
GO:0002706	BP	GO:0002706	regulation of lymphocyte mediated immunity	37/517	179/18903	3.44694e-22	1.88294e-20	1.35007e-20	HLA-DRB1/HLA-DRA/TREM2/PTPRC/IL7R/IL4I1/HLA-F/HLA-B/LILRB4/SASH3/HAVCR2/NCKAP1L/CD40/KLRB1/HLA-A/SLAMF6/TNFRSF1B/B2M/LGALS9/VAV1/LAG3/WAS/BTK/FCGR1A/CCR2/SERPINB9/HLA-E/FCGR2B/RASGRP1/CR2/SH2D1A/FOXP3/TAP2/CD96/LILRB1/P2RX7/IL12RB1	37
GO:0045088	BP	GO:0045088	regulation of innate immune response	42/517	240/18903	4.40292e-22	2.37901e-20	1.70575e-20	VSIG4/CCL5/APOE/BIRC3/TREM2/GBP5/MNDA/HLA-F/TYROBP/HLA-B/SPI1/CLEC7A/SLAMF8/HAVCR2/HCK/SERPING1/KLRB1/HLA-A/SLAMF6/LGALS9/VAV1/LAG3/FGR/IRF1/TLR4/SAMHD1/NLRC5/SERPINB9/IFI35/PTPN22/TLR8/IRAK3/HLA-E/FCGR2B/FCN1/RASGRP1/SH2D1A/FYN/CD96/ERAP1/LILRB1/NR1H3	42
GO:0002687	BP	GO:0002687	positive regulation of leukocyte migration	34/517	148/18903	4.6879e-22	2.50576e-20	1.79663e-20	CXCL13/CCL19/CXCL10/ICAM1/CD74/CCL21/CCL5/TREM2/C3AR1/CSF1R/SPI1/AIF1/GPSM3/CORO1A/PTAFR/CCL4/CCR1/CCL8/CCL3/NCKAP1L/PLA2G7/RAC2/CCR7/SPN/LGALS9/C5AR1/CSF1/CMKLR1/DOCK8/CCR2/TNFRSF14/LGMN/ITGA4/RIPOR2	34
GO:0050868	BP	GO:0050868	negative regulation of T cell activation	32/517	128/18903	4.83922e-22	2.55912e-20	1.83489e-20	IDO1/HLA-DRB1/VSIG4/CD74/PLA2G2D/FGL2/IL4I1/LAPTM5/LILRB4/HAVCR2/NCKAP1L/IL2RA/TNFAIP8L2/SPN/LGALS9/CD86/LAG3/IRF1/CD300A/PDCD1LG2/LAX1/TNFRSF14/PTPN22/FCGR2B/JAK3/CTLA4/LILRB2/FOXP3/VSIR/LILRB1/RIPOR2/TIGIT	32
GO:0019724	BP	GO:0019724	B cell mediated immunity	40/517	218/18903	7.17493e-22	3.75438e-20	2.69189e-20	IGLL5/HLA-DQA2/HLA-DRB5/HLA-DQB2/HLA-DQB1/HLA-DQA1/HLA-DRB1/HLA-DRA/HLA-DPA1/CD74/C1QB/HLA-DOA/HLA-DPB1/HLA-DMA/FCGR3A/HLA-DMB/C1QA/C1QC/TREM2/PTPRC/C2/CD27/BATF/FCER1G/CSF2RB/SERPING1/CD40/HLA-DOB/B2M/INPP5D/BTK/FCGR1A/TLR8/HLA-E/CD19/FCGR2B/CR2/FOXP3/SLA2/IL21R	40
GO:0042100	BP	GO:0042100	B cell proliferation	29/517	104/18903	1.51427e-21	7.84108e-20	5.62206e-20	MZB1/CD79A/CD74/PTPRC/IL7R/MNDA/GPR183/TYROBP/TNFSF13B/SASH3/NCKAP1L/MS4A1/CD40/CD38/INPP5D/TLR4/CD300A/BTK/NFATC2/IKZF3/MEF2C/CD19/FCGR2B/CTLA4/RASGRP1/CR2/TNFRSF4/CD180/CD22	29
GO:0071706	BP	GO:0071706	tumor necrosis factor superfamily cytokine production	37/517	189/18903	2.51368e-21	1.27505e-19	9.14213e-20	CCL19/CYBB/FCGR3A/CD2/TREM2/PTPRC/TYROBP/CD14/LILRB4/PTAFR/CLEC7A/SASH3/CCL3/HAVCR2/SPN/LGALS9/TLR2/LY96/CD86/CD84/TLR4/ACP5/SIRPA/CLEC4A/BTK/CCR2/PTPN22/IRAK3/HLA-E/RASGRP1/FOXP3/VSIR/PTPRJ/LILRB1/LILRA5/TLR1/TMEM106A	37
GO:1903555	BP	GO:1903555	regulation of tumor necrosis factor superfamily cytokine production	37/517	189/18903	2.51368e-21	1.27505e-19	9.14213e-20	CCL19/CYBB/FCGR3A/CD2/TREM2/PTPRC/TYROBP/CD14/LILRB4/PTAFR/CLEC7A/SASH3/CCL3/HAVCR2/SPN/LGALS9/TLR2/LY96/CD86/CD84/TLR4/ACP5/SIRPA/CLEC4A/BTK/CCR2/PTPN22/IRAK3/HLA-E/RASGRP1/FOXP3/VSIR/PTPRJ/LILRB1/LILRA5/TLR1/TMEM106A	37
GO:0016064	BP	GO:0016064	immunoglobulin mediated immune response	39/517	215/18903	3.65046e-21	1.83298e-19	1.31424e-19	IGLL5/HLA-DQA2/HLA-DRB5/HLA-DQB2/HLA-DQB1/HLA-DQA1/HLA-DRB1/HLA-DRA/HLA-DPA1/CD74/C1QB/HLA-DOA/HLA-DPB1/HLA-DMA/FCGR3A/HLA-DMB/C1QA/C1QC/TREM2/PTPRC/C2/CD27/BATF/FCER1G/CSF2RB/SERPING1/CD40/HLA-DOB/B2M/INPP5D/BTK/FCGR1A/TLR8/HLA-E/CD19/FCGR2B/CR2/FOXP3/IL21R	39
GO:1903038	BP	GO:1903038	negative regulation of leukocyte cell-cell adhesion	33/517	147/18903	4.18572e-21	2.08072e-19	1.49188e-19	IDO1/HLA-DRB1/VSIG4/CD74/CCL21/PLA2G2D/FGL2/IL4I1/LAPTM5/LILRB4/HAVCR2/NCKAP1L/IL2RA/TNFAIP8L2/SPN/LGALS9/CD86/LAG3/IRF1/CD300A/PDCD1LG2/LAX1/TNFRSF14/PTPN22/FCGR2B/JAK3/CTLA4/LILRB2/FOXP3/VSIR/LILRB1/RIPOR2/TIGIT	33
GO:0002822	BP	GO:0002822	regulation of adaptive immune response based on somatic recombination of immune receptors built from immunoglobulin superfamily domains	36/517	182/18903	6.12423e-21	3.01421e-19	2.16119e-19	CCL19/HLA-DRB1/HLA-DRA/TREM2/PTPRC/IL7R/BATF/IL4I1/HLA-F/HLA-B/CD4/TNFSF13B/LILRB4/CLEC7A/SASH3/HAVCR2/NCKAP1L/CD40/HLA-A/TNFRSF1B/B2M/WAS/BTK/FCGR1A/CCR2/MEF2C/HLA-E/FCGR2B/JAK3/CR2/SLC11A1/FOXP3/TAP2/LILRB1/P2RX7/IL12RB1	36
GO:0032640	BP	GO:0032640	tumor necrosis factor production	36/517	184/18903	9.01206e-21	4.34941e-19	3.11853e-19	CCL19/CYBB/FCGR3A/CD2/TREM2/PTPRC/TYROBP/CD14/LILRB4/PTAFR/CLEC7A/SASH3/CCL3/HAVCR2/SPN/LGALS9/TLR2/LY96/CD84/TLR4/ACP5/SIRPA/CLEC4A/BTK/CCR2/PTPN22/IRAK3/HLA-E/RASGRP1/FOXP3/VSIR/PTPRJ/LILRB1/LILRA5/TLR1/TMEM106A	36
GO:0032680	BP	GO:0032680	regulation of tumor necrosis factor production	36/517	184/18903	9.01206e-21	4.34941e-19	3.11853e-19	CCL19/CYBB/FCGR3A/CD2/TREM2/PTPRC/TYROBP/CD14/LILRB4/PTAFR/CLEC7A/SASH3/CCL3/HAVCR2/SPN/LGALS9/TLR2/LY96/CD84/TLR4/ACP5/SIRPA/CLEC4A/BTK/CCR2/PTPN22/IRAK3/HLA-E/RASGRP1/FOXP3/VSIR/PTPRJ/LILRB1/LILRA5/TLR1/TMEM106A	36
GO:0002399	BP	GO:0002399	MHC class II protein complex assembly	14/517	16/18903	1.25815e-20	5.95645e-19	4.27078e-19	HLA-DQA2/HLA-DRB5/HLA-DQB2/HLA-DQB1/HLA-DQA1/HLA-DRB1/HLA-DRA/HLA-DPA1/HLA-DOA/HLA-DPB1/HLA-DMA/HLA-DMB/HLA-DOB/B2M	14
GO:0002503	BP	GO:0002503	peptide antigen assembly with MHC class II protein complex	14/517	16/18903	1.25815e-20	5.95645e-19	4.27078e-19	HLA-DQA2/HLA-DRB5/HLA-DQB2/HLA-DQB1/HLA-DQA1/HLA-DRB1/HLA-DRA/HLA-DPA1/HLA-DOA/HLA-DPB1/HLA-DMA/HLA-DMB/HLA-DOB/B2M	14
GO:0002456	BP	GO:0002456	T cell mediated immunity	29/517	113/18903	1.95468e-20	9.16669e-19	6.57253e-19	ICAM1/HLA-DRB1/HLA-DRA/PTPRC/IL7R/IL4I1/HLA-F/CD8A/HLA-B/LILRB4/PRF1/SASH3/NCKAP1L/HLA-A/TNFRSF1B/MYO1G/B2M/GZMM/WAS/BTN3A2/CCR2/BTN3A3/HLA-E/FCGR2B/FOXP3/TAP2/LILRB1/P2RX7/IL12RB1	29
GO:0031349	BP	GO:0031349	positive regulation of defense response	45/517	307/18903	2.31225e-20	1.07422e-18	7.7022e-19	IDO1/CCL5/NKG7/ALOX5AP/TREM2/GBP5/MNDA/HLA-F/TYROBP/SPI1/GPSM3/CLEC7A/CCL3/HAVCR2/HCK/PLA2G7/CCR7/SLAMF6/ETS1/TLR2/VAV1/LGALS2/LAG3/TLR4/OSM/BTK/FCGR1A/CCR2/NLRC5/PTGER4/MEF2C/IFI35/TLR8/HLA-E/FCN1/RASGRP1/CASP1/SH2D1A/FYN/CASP4/LILRA5/EMILIN2/PIK3CG/SUCNR1/IL16	45
GO:0032615	BP	GO:0032615	interleukin-12 production	23/517	63/18903	2.35567e-20	1.07431e-18	7.70284e-19	CCL19/IDO1/LTB/LAPTM5/HLA-B/CLEC7A/IRF8/CD40/CCR7/LGALS9/TLR2/IRF1/TLR4/CMKLR1/ACP5/TLR8/IRAK3/JAK3/SCIMP/LILRB1/LILRA5/TIGIT/IL16	23
GO:0032655	BP	GO:0032655	regulation of interleukin-12 production	23/517	63/18903	2.35567e-20	1.07431e-18	7.70284e-19	CCL19/IDO1/LTB/LAPTM5/HLA-B/CLEC7A/IRF8/CD40/CCR7/LGALS9/TLR2/IRF1/TLR4/CMKLR1/ACP5/TLR8/IRAK3/JAK3/SCIMP/LILRB1/LILRA5/TIGIT/IL16	23
GO:0050672	BP	GO:0050672	negative regulation of lymphocyte proliferation	26/517	87/18903	2.69909e-20	1.21974e-18	8.74556e-19	IDO1/HLA-DRB1/VSIG4/PLA2G2D/MNDA/IL4I1/TYROBP/LILRB4/HAVCR2/LST1/IL2RA/SPN/LGALS9/CD86/INPP5D/CD300A/PDCD1LG2/BTK/TNFRSF14/FCGR2B/CTLA4/LILRB2/FOXP3/VSIR/LILRB1/RASSF5	26
GO:0070664	BP	GO:0070664	negative regulation of leukocyte proliferation	27/517	96/18903	2.96443e-20	1.32758e-18	9.51879e-19	IDO1/HLA-DRB1/VSIG4/PLA2G2D/MNDA/IL4I1/TYROBP/LILRB4/CCL8/HAVCR2/LST1/IL2RA/SPN/LGALS9/CD86/INPP5D/CD300A/PDCD1LG2/BTK/TNFRSF14/FCGR2B/CTLA4/LILRB2/FOXP3/VSIR/LILRB1/RASSF5	27
GO:0043299	BP	GO:0043299	leukocyte degranulation	25/517	79/18903	2.9999e-20	1.33147e-18	9.54668e-19	PTGDS/FCGR3A/ITGB2/NKG7/HLA-F/ITGAM/SPI1/CORO1A/PTAFR/CCL3/HCK/NCKAP1L/RAC2/LGALS9/MILR1/FGR/CD84/CD300A/BTK/CCR2/LAT2/FCGR2B/RASGRP1/PIK3CD/PIK3CG	25
GO:0032945	BP	GO:0032945	negative regulation of mononuclear cell proliferation	26/517	88/18903	3.73493e-20	1.64304e-18	1.17806e-18	IDO1/HLA-DRB1/VSIG4/PLA2G2D/MNDA/IL4I1/TYROBP/LILRB4/HAVCR2/LST1/IL2RA/SPN/LGALS9/CD86/INPP5D/CD300A/PDCD1LG2/BTK/TNFRSF14/FCGR2B/CTLA4/LILRB2/FOXP3/VSIR/LILRB1/RASSF5	26
GO:0071216	BP	GO:0071216	cellular response to biotic stimulus	41/517	261/18903	8.92544e-20	3.89196e-18	2.79054e-18	CXCL9/CXCL13/CXCL10/MRC1/CCL5/CXCL11/TREM2/TXNIP/CCL2/CD14/LY86/SPI1/PTAFR/CLEC7A/IRF8/CCL3/HAVCR2/HCK/VIM/CCR5/TNFRSF1B/TLR2/LY96/CD86/TLR4/SIRPA/PDCD1LG2/BTK/MEF2C/PTPN22/PDE4B/FCGR2B/LILRB2/CASP1/SCIMP/CD6/LILRB1/TLR1/CD180/CARD16/NR1H3	41
GO:0002440	BP	GO:0002440	production of molecular mediator of immune response	46/517	333/18903	1.00299e-19	4.33552e-18	3.10857e-18	HLA-DQA2/MZB1/HLA-DRB5/HLA-DQB2/HLA-DQB1/HLA-DQA1/HLA-DRB1/HLA-DRA/HLA-DPA1/CD74/HLA-DOA/HLA-DPB1/HLA-DMA/HLA-DMB/PTPRC/BATF/HLA-F/LAPTM5/LILRB4/CLEC7A/SASH3/CD40/HLA-A/HLA-DOB/TNFRSF1B/VPREB3/B2M/CD86/TLR4/SAMHD1/ACP5/BTK/CCR2/TNFRSF14/PTPN22/IRAK3/HLA-E/FCGR2B/JAK3/SCIMP/TNFRSF4/FOXP3/CD96/LILRB1/P2RX7/CD22	46
GO:0002698	BP	GO:0002698	negative regulation of immune effector process	29/517	122/18903	1.97287e-19	8.45443e-18	6.06183e-18	VSIG4/PTPRC/FGL2/IL7R/IL4I1/HLA-F/HLA-B/SPI1/LILRB4/SLAMF8/HAVCR2/NCKAP1L/SERPING1/HLA-A/LGALS9/CD84/ACP5/CD300A/CCR2/SERPINB9/IRAK3/HLA-E/FCGR2B/JAK3/CR2/FOXP3/CD96/LILRB1/CD22	29
GO:0022408	BP	GO:0022408	negative regulation of cell-cell adhesion	36/517	202/18903	2.33426e-19	9.91761e-18	7.11093e-18	IDO1/HLA-DRB1/VSIG4/CD74/CCL21/PLA2G2D/FGL2/IL4I1/LAPTM5/SPI1/LILRB4/HAVCR2/NCKAP1L/IL2RA/TNFAIP8L2/SPN/LGALS9/CD86/LAG3/IRF1/CD300A/PDCD1LG2/LAX1/AKNA/TNFRSF14/PTPN22/FCGR2B/JAK3/CTLA4/LILRB2/FOXP3/VSIR/LILRB1/RIPOR2/SH2B3/TIGIT	36
GO:0032729	BP	GO:0032729	positive regulation of interferon-gamma production	24/517	77/18903	2.58053e-19	1.0871e-17	7.79453e-18	HLA-DPA1/HLA-DPB1/CD2/CD3E/CD14/CLEC7A/IRF8/SASH3/HAVCR2/HLA-A/SLAMF6/LGALS9/TLR4/BTN3A2/CCR2/PTPN22/PDE4B/TLR8/BTN3A1/RASGRP1/EBI3/SLC11A1/LILRB1/IL12RB1	24
GO:0045580	BP	GO:0045580	regulation of T cell differentiation	34/517	179/18903	2.95491e-19	1.23436e-17	8.85035e-18	CCL19/HLA-DRB1/HLA-DRA/CD74/HLA-DOA/CD2/PTPRC/FGL2/CD27/IL7R/BATF/IL4I1/IL2RG/LILRB4/SASH3/NCKAP1L/IL2RA/LGALS9/CD86/LAG3/IRF1/CD83/IRF4/CCR2/JAK3/CTLA4/LILRB2/RASGRP1/ZAP70/FOXP3/VSIR/ZNF683/RHOH/IL12RB1	34
GO:0002275	BP	GO:0002275	myeloid cell activation involved in immune response	26/517	96/18903	4.28185e-19	1.77375e-17	1.27178e-17	PTGDS/ITGB2/TREM2/TYROBP/FCER1G/ITGAM/SPI1/PTAFR/CCL3/HAVCR2/RAC2/LGALS9/MILR1/FGR/CD84/CD300A/DOCK2/BTK/DYSF/CCR2/LAT2/IFI35/RASGRP1/PIK3CD/PIK3CG/SUCNR1	26
GO:0071219	BP	GO:0071219	cellular response to molecule of bacterial origin	38/517	234/18903	6.41047e-19	2.63359e-17	1.88829e-17	CXCL9/CXCL13/CXCL10/MRC1/CCL5/CXCL11/TREM2/CCL2/CD14/LY86/SPI1/PTAFR/IRF8/CCL3/HAVCR2/HCK/VIM/CCR5/TNFRSF1B/TLR2/LY96/CD86/TLR4/SIRPA/PDCD1LG2/MEF2C/PTPN22/PDE4B/FCGR2B/LILRB2/CASP1/SCIMP/CD6/LILRB1/TLR1/CD180/CARD16/NR1H3	38
GO:0002688	BP	GO:0002688	regulation of leukocyte chemotaxis	29/517	127/18903	6.50607e-19	2.65096e-17	1.90074e-17	CXCL13/CCL19/CXCL10/CD74/CCL21/CCL5/C3AR1/CSF1R/CCL2/SPI1/AIF1/GPSM3/SLAMF8/CCL4/CCR1/CCL3/NCKAP1L/PLA2G7/RAC2/CCR7/LGALS9/C5AR1/CSF1/CMKLR1/CCR2/LGMN/MPP1/RIPOR2/RIN3	29
GO:0002286	BP	GO:0002286	T cell activation involved in immune response	28/517	118/18903	8.78713e-19	3.55128e-17	2.54627e-17	CCL19/ICAM1/HLA-DRB1/HLA-DRA/CD74/HLA-DMB/FGL2/BATF/LCP1/GPR183/FCER1G/ITGAL/HAVCR2/NCKAP1L/APBB1IP/SLAMF6/SPN/LGALS9/CD86/IRF4/PTGER4/FCGR2B/JAK3/SLC11A1/FOXP3/CLEC4E/LILRB1/IL12RB1	28
GO:1903557	BP	GO:1903557	positive regulation of tumor necrosis factor superfamily cytokine production	27/517	109/18903	1.11706e-18	4.47817e-17	3.21085e-17	CCL19/CYBB/FCGR3A/CD2/PTPRC/TYROBP/CD14/PTAFR/CLEC7A/SASH3/CCL3/HAVCR2/SPN/LGALS9/TLR2/LY96/CD86/CD84/TLR4/BTK/CCR2/HLA-E/RASGRP1/PTPRJ/LILRA5/TLR1/TMEM106A	27
GO:0030888	BP	GO:0030888	regulation of B cell proliferation	22/517	67/18903	2.28382e-18	9.0823e-17	6.51201e-17	MZB1/CD74/PTPRC/MNDA/GPR183/TYROBP/TNFSF13B/SASH3/NCKAP1L/CD40/CD38/INPP5D/TLR4/CD300A/BTK/NFATC2/IKZF3/MEF2C/FCGR2B/CTLA4/TNFRSF4/CD22	22
GO:0050921	BP	GO:0050921	positive regulation of chemotaxis	30/517	144/18903	2.5572e-18	1.00888e-16	7.23365e-17	CXCL13/CCL19/CXCL10/CD74/CCL21/CCL5/TREM2/C3AR1/CSF1R/SPI1/CXCR4/AIF1/GPSM3/CCL4/CCR1/CCL3/NCKAP1L/PLA2G7/RAC2/CCR7/LGALS9/C5AR1/CSF1/CMKLR1/CCR2/LGMN/CCR4/RIPOR2/SUCNR1/IL16	30
GO:0050864	BP	GO:0050864	regulation of B cell activation	35/517	204/18903	2.65034e-18	1.03739e-16	7.43808e-17	IGLL5/MZB1/CD74/PTPRC/CD27/MNDA/IL4I1/IL2RG/GPR183/LAPTM5/TYROBP/TNFSF13B/SLAMF8/SASH3/THEMIS2/NCKAP1L/CD40/CD38/SAMSN1/INPP5D/TLR4/CD300A/SH3KBP1/NFAM1/BTK/NFATC2/IKZF3/MEF2C/CD19/FCGR2B/CTLA4/TNFRSF4/TBC1D10C/FOXP3/CD22	35
GO:0071675	BP	GO:0071675	regulation of mononuclear cell migration	28/517	123/18903	2.88643e-18	1.12097e-16	8.03738e-17	CXCL13/CXCL10/CCL21/CCL5/C3AR1/CSF1R/CCL2/SPI1/AIF1/CORO1A/SLAMF8/CCL4/CCR1/CCL3/PLA2G7/CCR7/SPN/LGALS9/C5AR1/CSF1/CMKLR1/DOCK8/CCR2/TNFRSF14/LGMN/ITGA4/RIPOR2/STK10	28
GO:0050764	BP	GO:0050764	regulation of phagocytosis	26/517	103/18903	2.9534e-18	1.13809e-16	8.1601e-17	TGM2/TREM2/PTPRC/C2/IL2RG/CCL2/FCER1G/CLEC7A/HCK/NCKAP1L/CD300LF/IL2RB/TLR2/FGR/SIRPA/CD300A/DOCK2/BTK/FCGR1A/DYSF/FCGR2B/FCN1/SLC11A1/SIRPG/PTPRJ/IL15RA	26
GO:0002704	BP	GO:0002704	negative regulation of leukocyte mediated immunity	22/517	68/18903	3.29142e-18	1.25859e-16	9.02409e-17	PTPRC/IL7R/IL4I1/HLA-F/HLA-B/SPI1/LILRB4/HAVCR2/NCKAP1L/HLA-A/LGALS9/CD84/CD300A/CCR2/SERPINB9/HLA-E/FCGR2B/JAK3/CR2/FOXP3/CD96/LILRB1	22
GO:0002396	BP	GO:0002396	MHC protein complex assembly	14/517	20/18903	3.67472e-18	1.38387e-16	9.92233e-17	HLA-DQA2/HLA-DRB5/HLA-DQB2/HLA-DQB1/HLA-DQA1/HLA-DRB1/HLA-DRA/HLA-DPA1/HLA-DOA/HLA-DPB1/HLA-DMA/HLA-DMB/HLA-DOB/B2M	14
GO:0002501	BP	GO:0002501	peptide antigen assembly with MHC protein complex	14/517	20/18903	3.67472e-18	1.38387e-16	9.92233e-17	HLA-DQA2/HLA-DRB5/HLA-DQB2/HLA-DQB1/HLA-DQA1/HLA-DRB1/HLA-DRA/HLA-DPA1/HLA-DOA/HLA-DPB1/HLA-DMA/HLA-DMB/HLA-DOB/B2M	14
GO:0050727	BP	GO:0050727	regulation of inflammatory response	49/517	414/18903	4.45293e-18	1.66433e-16	1.19332e-16	IDO1/HLA-DRB1/CCL5/APOE/PLA2G2D/BIRC3/NKG7/ALOX5AP/TREM2/PTPRC/ALOX5/CST7/GPSM3/SLAMF8/CCL3/AOAH/HCK/PIK3AP1/PLA2G7/IL2RA/CCR7/ETS1/TNFRSF1B/TNFAIP8L2/TLR2/SIGLEC10/LGALS2/FGR/TLR4/ACP5/SIRPA/OSM/BTK/FCGR1A/AKNA/CCR2/PTGER4/IFI35/HLA-E/FCGR2B/CASP1/FYN/FOXP3/CASP4/LILRA5/PIK3CG/NR1H3/SUCNR1/IL16	49
GO:0032760	BP	GO:0032760	positive regulation of tumor necrosis factor production	26/517	105/18903	4.97471e-18	1.84547e-16	1.3232e-16	CCL19/CYBB/FCGR3A/CD2/PTPRC/TYROBP/CD14/PTAFR/CLEC7A/SASH3/CCL3/HAVCR2/SPN/LGALS9/TLR2/LY96/CD84/TLR4/BTK/CCR2/HLA-E/RASGRP1/PTPRJ/LILRA5/TLR1/TMEM106A	26
GO:0007162	BP	GO:0007162	negative regulation of cell adhesion	42/517	308/18903	6.8574e-18	2.52505e-16	1.81046e-16	IDO1/HLA-DRB1/VSIG4/CD74/CCL21/ADAMDEC1/PLA2G2D/PTPRC/FGL2/CYP1B1/GBP1/IL4I1/LAPTM5/SPI1/LILRB4/HAVCR2/NCKAP1L/IL2RA/TNFAIP8L2/SPN/LGALS9/LPXN/CD86/LAG3/IRF1/CD300A/PDCD1LG2/LAX1/PLXNC1/AKNA/TNFRSF14/PTPN22/FCGR2B/JAK3/CTLA4/LILRB2/FOXP3/VSIR/LILRB1/RIPOR2/SH2B3/TIGIT	42
GO:0002690	BP	GO:0002690	positive regulation of leukocyte chemotaxis	25/517	97/18903	7.69851e-18	2.81392e-16	2.01758e-16	CXCL13/CCL19/CXCL10/CD74/CCL21/CCL5/C3AR1/CSF1R/SPI1/AIF1/GPSM3/CCL4/CCR1/CCL3/NCKAP1L/PLA2G7/RAC2/CCR7/LGALS9/C5AR1/CSF1/CMKLR1/CCR2/LGMN/RIPOR2	25
GO:0002705	BP	GO:0002705	positive regulation of leukocyte mediated immunity	29/517	140/18903	1.11789e-17	4.05624e-16	2.90833e-16	HLA-DRB1/HLA-DRA/ITGB2/TREM2/PTPRC/HLA-F/TYROBP/HLA-B/ITGAM/SPI1/PTAFR/CLEC7A/SASH3/CD40/HLA-A/SLAMF6/B2M/VAV1/LAG3/BTK/FCGR1A/HLA-E/RASGRP1/SH2D1A/SCIMP/FOXP3/TAP2/P2RX7/IL12RB1	29
GO:0001776	BP	GO:0001776	leukocyte homeostasis	25/517	100/18903	1.70829e-17	6.15356e-16	4.41211e-16	CD74/IL7R/TNFRSF17/GPR183/TNFSF13B/CORO1A/SASH3/NCKAP1L/IL2RA/SIT1/LGALS9/LGALS2/FAS/CSF1/BTK/LIPA/MEF2C/PDE4B/JAK3/DOCK11/FOXP3/DOCK10/PIK3CD/P2RX7/SH2B3	25
GO:0072678	BP	GO:0072678	T cell migration	22/517	73/18903	1.85363e-17	6.62905e-16	4.75303e-16	CXCL13/CXCL10/ICAM1/CCL21/CCL5/CXCL11/GPR183/CCL2/ITGAL/AIF1/CORO1A/CCL3/MYO1G/SPN/DOCK8/CCR2/TNFRSF14/ZAP70/ITGA4/PIK3CD/RIPOR2/PIK3CG	22
GO:0032613	BP	GO:0032613	interleukin-10 production	21/517	65/18903	1.99699e-17	7.04045e-16	5.04801e-16	IDO1/HLA-DRB1/TREM2/TYROBP/LILRB4/CLEC7A/SASH3/LGALS9/TLR2/TLR4/CD83/IRF4/PDCD1LG2/BTK/FCGR2B/JAK3/FOXP3/VSIR/LILRB1/LILRA5/TIGIT	21
GO:0032653	BP	GO:0032653	regulation of interleukin-10 production	21/517	65/18903	1.99699e-17	7.04045e-16	5.04801e-16	IDO1/HLA-DRB1/TREM2/TYROBP/LILRB4/CLEC7A/SASH3/LGALS9/TLR2/TLR4/CD83/IRF4/PDCD1LG2/BTK/FCGR2B/JAK3/FOXP3/VSIR/LILRB1/LILRA5/TIGIT	21
GO:0031343	BP	GO:0031343	positive regulation of cell killing	21/517	66/18903	2.8555e-17	9.99625e-16	7.16732e-16	HLA-DRB1/HLA-DRA/PTPRC/HLA-F/TYROBP/HLA-B/ITGAM/SPI1/CLEC7A/PRF1/HLA-A/SLAMF6/B2M/VAV1/LAG3/HLA-E/RASGRP1/SH2D1A/TAP2/P2RX7/IL12RB1	21
GO:0071222	BP	GO:0071222	cellular response to lipopolysaccharide	35/517	222/18903	4.22995e-17	1.47042e-15	1.0543e-15	CXCL9/CXCL13/CXCL10/MRC1/CCL5/CXCL11/CCL2/CD14/LY86/SPI1/PTAFR/IRF8/CCL3/HAVCR2/HCK/VIM/CCR5/TNFRSF1B/TLR2/LY96/CD86/TLR4/SIRPA/PDCD1LG2/MEF2C/PTPN22/PDE4B/LILRB2/CASP1/SCIMP/CD6/LILRB1/CD180/CARD16/NR1H3	35
GO:1902107	BP	GO:1902107	positive regulation of leukocyte differentiation	32/517	184/18903	5.12284e-17	1.75625e-15	1.25923e-15	CCL19/HLA-DRB1/HLA-DRA/CD74/TREM2/PTPRC/CD27/IL7R/IL4I1/IL2RG/TYROBP/EVI2B/CD4/LILRB4/CCR1/SASH3/NCKAP1L/IL2RA/LGALS9/CD86/CSF1/INPP5D/CD83/BTK/LILRB2/RASGRP1/ZAP70/FOXP3/VSIR/IL15RA/RHOH/IL12RB1	32
GO:1903708	BP	GO:1903708	positive regulation of hemopoiesis	32/517	184/18903	5.12284e-17	1.75625e-15	1.25923e-15	CCL19/HLA-DRB1/HLA-DRA/CD74/TREM2/PTPRC/CD27/IL7R/IL4I1/IL2RG/TYROBP/EVI2B/CD4/LILRB4/CCR1/SASH3/NCKAP1L/IL2RA/LGALS9/CD86/CSF1/INPP5D/CD83/BTK/LILRB2/RASGRP1/ZAP70/FOXP3/VSIR/IL15RA/RHOH/IL12RB1	32
GO:0030183	BP	GO:0030183	B cell differentiation	29/517	152/18903	1.16569e-16	3.96894e-15	2.84573e-15	CD79A/PTPRC/CD27/POU2AF1/IL4I1/IL2RG/GPR183/TNFSF13B/SPI1/ITM2A/CD79B/SLAMF8/IRF8/NCKAP1L/MS4A1/INPP5D/NFAM1/BTK/IKZF3/CD19/FCGR2B/JAK3/DOCK11/CR2/MFNG/ITGA4/PTPRJ/DOCK10/PIK3CD	29
GO:0050920	BP	GO:0050920	regulation of chemotaxis	35/517	230/18903	1.32353e-16	4.47569e-15	3.20907e-15	CXCL13/CCL19/CXCL10/CD74/CCL21/CCL5/TREM2/C3AR1/CSF1R/GPR183/CCL2/SPI1/CXCR4/AIF1/GPSM3/SLAMF8/CCL4/CCR1/CCL3/NCKAP1L/PLA2G7/RAC2/CCR7/LGALS9/C5AR1/CSF1/CMKLR1/CCR2/LGMN/CCR4/MPP1/RIPOR2/SUCNR1/IL16/RIN3	35
GO:0042116	BP	GO:0042116	macrophage activation	25/517	109/18903	1.57411e-16	5.2871e-15	3.79085e-15	VSIG4/CD74/FCGR3A/C1QA/ITGB2/TREM2/PTPRC/TYROBP/CST7/ITGAM/AIF1/CCL3/HAVCR2/TLR2/C5AR1/CD84/TLR4/DYSF/IFI35/FCGR2B/SLC11A1/TLR1/NR1H3/SUCNR1/TMEM106A	25
GO:0046635	BP	GO:0046635	positive regulation of alpha-beta T cell activation	21/517	73/18903	2.91146e-16	9.71334e-15	6.96447e-15	CCL19/HLA-DRB1/HLA-DRA/PTPRC/CD3E/IL2RG/LILRB4/SASH3/NCKAP1L/HLA-A/LGALS9/CD86/CD83/CCR2/PTPN22/HLA-E/RASAL3/EBI3/ZAP70/FOXP3/IL12RB1	21
GO:0070374	BP	GO:0070374	positive regulation of ERK1 and ERK2 cascade	34/517	223/18903	3.43302e-16	1.1377e-14	8.15733e-15	MARCO/CCL19/CCL13/ICAM1/CCL18/HLA-DRB1/CD74/CCL21/CCL5/APOE/CHI3L1/TREM2/PTPRC/CSF1R/GPR183/CCL2/CD4/CCL4/CCR1/CCL8/CCL3/CCL17/HAVCR2/CCL22/CCR7/LGALS9/C5AR1/TLR4/GLIPR2/PTPN22/RASGRP1/SCIMP/CCL3L1/CFLAR	34
GO:0043410	BP	GO:0043410	positive regulation of MAPK cascade	51/517	496/18903	3.48072e-16	1.14587e-14	8.21591e-15	MARCO/CCL19/CCL13/ICAM1/CCL18/HLA-DRB1/CD74/CCL21/CCL5/APOE/CHI3L1/TREM2/PTPRC/CD27/CSF1R/GPR183/CCL2/LAPTM5/CD4/SPI1/CCL4/CCR1/CCL8/CCL3/CCL17/HAVCR2/CCL22/RASSF2/CD40/CCR7/ARL6IP5/LGALS9/C5AR1/TLR4/OSM/GLIPR2/MAP4K1/MEF2C/PTPN22/FCGR2B/RASGRP1/SCIMP/PTPRJ/CCL3L1/TRAF1/LILRA5/P2RX7/PIK3R5/PIK3CG/CFLAR/TMEM106A	51
GO:0001912	BP	GO:0001912	positive regulation of leukocyte mediated cytotoxicity	19/517	59/18903	7.3357e-16	2.39906e-14	1.72013e-14	HLA-DRB1/HLA-DRA/PTPRC/HLA-F/TYROBP/HLA-B/ITGAM/SPI1/HLA-A/SLAMF6/B2M/VAV1/LAG3/HLA-E/RASGRP1/SH2D1A/TAP2/P2RX7/IL12RB1	19
GO:0002228	BP	GO:0002228	natural killer cell mediated immunity	21/517	77/18903	9.69143e-16	3.14877e-14	2.25767e-14	FCGR3A/SLAMF7/GZMB/CD2/NKG7/HLA-F/HLA-B/CORO1A/HAVCR2/KLRB1/HLA-A/SLAMF6/LGALS9/VAV1/LAG3/SERPINB9/HLA-E/RASGRP1/SH2D1A/CD96/LILRB1	21
GO:0002444	BP	GO:0002444	myeloid leukocyte mediated immunity	24/517	107/18903	1.10243e-15	3.55855e-14	2.55148e-14	PTGDS/FCGR3A/ITGB2/TYROBP/ITGAM/SPI1/PTAFR/CCL3/RAC2/LGALS9/MILR1/FGR/CD84/CD300A/BTK/FCGR1A/CCR2/LAT2/SERPINB9/HLA-E/FCGR2B/RASGRP1/PIK3CD/PIK3CG	24
GO:0045621	BP	GO:0045621	positive regulation of lymphocyte differentiation	26/517	130/18903	1.36959e-15	4.3924e-14	3.14936e-14	CCL19/HLA-DRB1/HLA-DRA/CD74/PTPRC/CD27/IL7R/IL4I1/IL2RG/LILRB4/SASH3/NCKAP1L/IL2RA/LGALS9/CD86/INPP5D/CD83/BTK/LILRB2/RASGRP1/ZAP70/FOXP3/VSIR/IL15RA/RHOH/IL12RB1	26
GO:0002709	BP	GO:0002709	regulation of T cell mediated immunity	22/517	89/18903	1.93924e-15	6.17946e-14	4.43067e-14	HLA-DRB1/HLA-DRA/PTPRC/IL7R/IL4I1/HLA-F/HLA-B/LILRB4/SASH3/NCKAP1L/HLA-A/TNFRSF1B/B2M/WAS/CCR2/HLA-E/FCGR2B/FOXP3/TAP2/LILRB1/P2RX7/IL12RB1	22
GO:0036336	BP	GO:0036336	dendritic cell migration	15/517	34/18903	3.37469e-15	1.06851e-13	7.66121e-14	CCL19/CCL21/CCL5/ALOX5/GPR183/SPI1/CXCR4/SLAMF8/CCR1/CCR7/CCR5/LGALS9/DOCK8/CCR2/PIK3CG	15
GO:0071677	BP	GO:0071677	positive regulation of mononuclear cell migration	20/517	73/18903	4.27576e-15	1.34524e-13	9.64537e-14	CXCL13/CXCL10/CCL21/CCL5/SPI1/AIF1/CORO1A/CCL4/CCR1/CCL3/PLA2G7/CCR7/SPN/LGALS9/CSF1/DOCK8/CCR2/TNFRSF14/LGMN/ITGA4	20
GO:0031348	BP	GO:0031348	negative regulation of defense response	36/517	272/18903	4.37094e-15	1.36654e-13	9.79809e-14	HLA-DRB1/VSIG4/APOE/TREM2/PTPRC/FGL2/ALOX5/HLA-F/HLA-B/CST7/SLAMF8/HAVCR2/AOAH/HCK/SERPING1/IL2RA/HLA-A/TNFRSF1B/TNFAIP8L2/LGALS9/SIGLEC10/FGR/SAMHD1/ACP5/SIRPA/NLRC5/PTGER4/SERPINB9/IRAK3/HLA-E/FCGR2B/FYN/FOXP3/CD96/LILRB1/NR1H3	36
GO:0002700	BP	GO:0002700	regulation of production of molecular mediator of immune response	30/517	187/18903	4.8138e-15	1.49559e-13	1.07234e-13	MZB1/CD74/PTPRC/HLA-F/LAPTM5/LILRB4/CLEC7A/SASH3/CD40/HLA-A/TNFRSF1B/B2M/CD86/TLR4/ACP5/BTK/CCR2/TNFRSF14/PTPN22/IRAK3/HLA-E/FCGR2B/JAK3/SCIMP/TNFRSF4/FOXP3/CD96/LILRB1/P2RX7/CD22	30
GO:0048247	BP	GO:0048247	lymphocyte chemotaxis	19/517	65/18903	5.55597e-15	1.71545e-13	1.22998e-13	CXCL13/CCL19/CXCL10/CCL13/CCL18/CCL21/CCL5/CXCL11/GPR183/CCL2/CCL4/CCL8/CCL3/CCL17/CCL22/CCR2/CCL3L1/PIK3CD/PIK3CG	19
GO:0042267	BP	GO:0042267	natural killer cell mediated cytotoxicity	20/517	74/18903	5.71258e-15	1.74216e-13	1.24913e-13	FCGR3A/SLAMF7/GZMB/CD2/NKG7/HLA-F/HLA-B/CORO1A/HAVCR2/KLRB1/HLA-A/SLAMF6/LGALS9/VAV1/LAG3/SERPINB9/HLA-E/RASGRP1/SH2D1A/LILRB1	20
GO:0050766	BP	GO:0050766	positive regulation of phagocytosis	20/517	74/18903	5.71258e-15	1.74216e-13	1.24913e-13	TREM2/PTPRC/C2/IL2RG/CCL2/FCER1G/CLEC7A/NCKAP1L/CD300LF/IL2RB/SIRPA/DOCK2/BTK/FCGR1A/FCGR2B/FCN1/SLC11A1/SIRPG/PTPRJ/IL15RA	20
GO:0035710	BP	GO:0035710	CD4-positive, alpha-beta T cell activation	24/517	115/18903	6.26164e-15	1.89796e-13	1.36084e-13	CCL19/HLA-DRB1/HLA-DRA/PLA2G2D/NKG7/BATF/CD3E/IL2RG/GPR183/SASH3/NCKAP1L/IL2RA/SLAMF6/SPN/LGALS9/CD86/CTSL/CD83/IRF4/PTGER4/JAK3/FOXP3/VSIR/IL12RB1	24
GO:0032635	BP	GO:0032635	interleukin-6 production	29/517	176/18903	6.72823e-15	2.01482e-13	1.44463e-13	CD74/TREM2/POU2AF1/TYROBP/HLA-B/LILRB4/AIF1/PTAFR/CLEC7A/HAVCR2/NCKAP1L/LGALS9/TLR2/INPP5D/CD84/TLR4/SIRPA/BTK/PTPN22/TLR8/IRAK3/LILRB2/SCIMP/FOXP3/LILRA5/TLR1/P2RX7/IL16/TMEM106A	29
GO:0032675	BP	GO:0032675	regulation of interleukin-6 production	29/517	176/18903	6.72823e-15	2.01482e-13	1.44463e-13	CD74/TREM2/POU2AF1/TYROBP/HLA-B/LILRB4/AIF1/PTAFR/CLEC7A/HAVCR2/NCKAP1L/LGALS9/TLR2/INPP5D/CD84/TLR4/SIRPA/BTK/PTPN22/TLR8/IRAK3/LILRB2/SCIMP/FOXP3/LILRA5/TLR1/P2RX7/IL16/TMEM106A	29
GO:0046632	BP	GO:0046632	alpha-beta T cell differentiation	24/517	117/18903	9.44055e-15	2.81012e-13	2.01486e-13	CCL19/HLA-DRB1/HLA-DRA/PLA2G2D/BATF/IL2RG/GPR183/LILRB4/SASH3/NCKAP1L/SLAMF6/SPN/LGALS9/CD86/CTSL/IRF1/CD83/IRF4/PTGER4/JAK3/ZAP70/FOXP3/ZNF683/IL12RB1	24
GO:0001913	BP	GO:0001913	T cell mediated cytotoxicity	17/517	51/18903	1.29322e-14	3.82654e-13	2.74363e-13	HLA-DRB1/HLA-DRA/PTPRC/IL7R/HLA-F/HLA-B/PRF1/NCKAP1L/HLA-A/B2M/GZMM/HLA-E/FCGR2B/TAP2/LILRB1/P2RX7/IL12RB1	17
GO:0070372	BP	GO:0070372	regulation of ERK1 and ERK2 cascade	38/517	315/18903	1.56656e-14	4.60792e-13	3.30388e-13	MARCO/CCL19/CCL13/ICAM1/CCL18/HLA-DRB1/CD74/CCL21/CCL5/APOE/CHI3L1/TREM2/PTPRC/GBP1/CSF1R/GPR183/CCL2/CD4/CCL4/CCR1/CCL8/CCL3/CCL17/HAVCR2/CCL22/CCR7/LGALS9/DAB2/C5AR1/TLR4/SIRPA/GLIPR2/PTPN22/RASGRP1/SCIMP/TBC1D10C/CCL3L1/CFLAR	38
GO:0002577	BP	GO:0002577	regulation of antigen processing and presentation	12/517	20/18903	1.59466e-14	4.66296e-13	3.34335e-13	CCL19/CD74/CCL21/HLA-DOA/TREM2/FGL2/CCR7/HLA-DOB/WAS/FCGR2B/LILRB2/SLC11A1	12
GO:0006968	BP	GO:0006968	cellular defense response	17/517	52/18903	1.87336e-14	5.4459e-13	3.90472e-13	CXCL9/MNDA/TYROBP/GNLY/PRF1/LSP1/NCF2/CCR5/FCMR/SPN/LY96/C5AR1/CLEC5A/CCR2/LILRB2/SH2D1A/CD300C	17
GO:0006959	BP	GO:0006959	humoral immune response	38/517	320/18903	2.60866e-14	7.53934e-13	5.40572e-13	IGLL5/CXCL9/JCHAIN/CXCL13/LYZ/CXCL10/HLA-DQB1/CCL13/HLA-DRB1/VSIG4/C1QB/CXCL11/C1QA/C1QC/TREM2/PTPRC/C2/ALOX5/POU2AF1/GPR183/CCL2/GNLY/RNASE6/SERPING1/MS4A1/CCR7/HLA-A/CD83/PSMB10/MEF2C/HLA-E/FCGR2B/FCN1/CR2/EBI3/PDCD1/SH2D1A/SLC11A1	38
GO:0002548	BP	GO:0002548	monocyte chemotaxis	19/517	71/18903	3.35706e-14	9.6462e-13	6.91633e-13	CCL19/CXCL10/CCL13/CCL18/CCL21/CCL5/CCL2/AIF1/SLAMF8/CCL4/CCR1/CCL8/CCL3/CCL17/CCL22/PLA2G7/CCR2/LGMN/CCL3L1	19
GO:0070371	BP	GO:0070371	ERK1 and ERK2 cascade	39/517	340/18903	3.68765e-14	1.05352e-12	7.55377e-13	MARCO/CCL19/CCL13/ICAM1/CCL18/HLA-DRB1/CD74/CCL21/CCL5/APOE/CHI3L1/TREM2/PTPRC/GBP1/CSF1R/GPR183/CCL2/CD4/CCL4/CCR1/CCL8/CCL3/CCL17/HAVCR2/CCL22/CCR7/LGALS9/DAB2/C5AR1/TLR4/SIRPA/GLIPR2/PTGER4/PTPN22/RASGRP1/SCIMP/TBC1D10C/CCL3L1/CFLAR	39
GO:0046633	BP	GO:0046633	alpha-beta T cell proliferation	16/517	47/18903	5.35974e-14	1.51382e-12	1.08541e-12	PTPRC/CD3E/IL2RA/HLA-A/LGALS9/IRF1/DOCK2/CCR2/TNFRSF14/PTPN22/HLA-E/RASAL3/EBI3/ZAP70/FOXP3/VSIR	16
GO:0097028	BP	GO:0097028	dendritic cell differentiation	16/517	47/18903	5.35974e-14	1.51382e-12	1.08541e-12	CCL19/UBD/TREM2/BATF/TMEM176B/TMEM176A/HLA-B/SPI1/IRF8/BATF2/CCR7/LGALS9/IRF4/FCGR2B/LILRB2/LILRB1	16
GO:0038094	BP	GO:0038094	Fc-gamma receptor signaling pathway	14/517	33/18903	5.59813e-14	1.57222e-12	1.12728e-12	FCGR3A/PTPRC/FCER1G/HCK/MYO1G/VAV1/LCK/FGR/FCGR1A/FCGR2B/FYN/PTPRJ/CLEC4E/CD247	14
GO:0002407	BP	GO:0002407	dendritic cell chemotaxis	13/517	27/18903	5.83523e-14	1.6296e-12	1.16843e-12	CCL19/CCL21/CCL5/GPR183/SPI1/CXCR4/SLAMF8/CCR1/CCR7/CCR5/LGALS9/CCR2/PIK3CG	13
GO:0002707	BP	GO:0002707	negative regulation of lymphocyte mediated immunity	17/517	56/18903	7.56059e-14	2.09965e-12	1.50545e-12	PTPRC/IL7R/IL4I1/HLA-F/HLA-B/LILRB4/HAVCR2/NCKAP1L/HLA-A/LGALS9/SERPINB9/HLA-E/FCGR2B/CR2/FOXP3/CD96/LILRB1	17
GO:0002381	BP	GO:0002381	immunoglobulin production involved in immunoglobulin-mediated immune response	19/517	74/18903	7.68757e-14	2.12305e-12	1.52223e-12	HLA-DQA2/HLA-DRB5/HLA-DQB2/HLA-DQB1/HLA-DQA1/HLA-DRB1/HLA-DRA/HLA-DPA1/HLA-DOA/HLA-DPB1/HLA-DMA/HLA-DMB/PTPRC/BATF/CD40/HLA-DOB/B2M/BTK/FOXP3	19
GO:0019722	BP	GO:0019722	calcium-mediated signaling	30/517	208/18903	8.93691e-14	2.43928e-12	1.74897e-12	FCGR3A/CLIC2/TREM2/PTPRC/GBP1/PLEK/CD3E/CD4/CXCR4/CLEC7A/CCL4/CCR1/CCL3/CCR7/CCR5/CXCR3/CMKLR1/BTK/CXCR6/NFATC2/CCR2/LAT2/TBC1D10C/ZAP70/CCR4/PTPRJ/CCRL2/P2RX7/SLA2/CD22	30
GO:0045582	BP	GO:0045582	positive regulation of T cell differentiation	23/517	117/18903	8.97986e-14	2.43928e-12	1.74897e-12	CCL19/HLA-DRB1/HLA-DRA/CD74/PTPRC/CD27/IL7R/IL4I1/IL2RG/LILRB4/SASH3/NCKAP1L/IL2RA/LGALS9/CD86/CD83/LILRB2/RASGRP1/ZAP70/FOXP3/VSIR/RHOH/IL12RB1	23
GO:0071887	BP	GO:0071887	leukocyte apoptotic process	23/517	117/18903	8.97986e-14	2.43928e-12	1.74897e-12	CCL19/IDO1/CD74/CCL21/CCL5/CD27/IL7R/IL2RA/CCR7/LGALS9/FAS/CTSL/DOCK8/BTK/MEF2C/GIMAP8/JAK3/PDCD1/CD3G/LILRB1/PLEKHO2/PIK3CD/P2RX7	23
GO:0001914	BP	GO:0001914	regulation of T cell mediated cytotoxicity	15/517	41/18903	9.66846e-14	2.61206e-12	1.87285e-12	HLA-DRB1/HLA-DRA/PTPRC/IL7R/HLA-F/HLA-B/NCKAP1L/HLA-A/B2M/HLA-E/FCGR2B/TAP2/LILRB1/P2RX7/IL12RB1	15
GO:0034612	BP	GO:0034612	response to tumor necrosis factor	33/517	254/18903	1.0684e-13	2.87083e-12	2.05839e-12	CCL19/UBD/CCL13/CCL18/CCL21/CCL5/CHI3L1/BIRC3/TNFRSF17/CYP1B1/GBP1/CCL2/LAPTM5/CD14/TNFSF13B/CCL4/CCL8/CCL3/CCL17/CCL22/STAT1/CD40/TNFRSF1B/FAS/GBP2/TNFRSF14/CASP1/TNFRSF4/IL18BP/CCL3L1/TRAF1/CASP4/CARD16	33
GO:0050853	BP	GO:0050853	B cell receptor signaling pathway	24/517	130/18903	1.11545e-13	2.98112e-12	2.13746e-12	IGLL5/CD79A/PTPRC/MNDA/CD79B/NCKAP1L/MS4A1/CD38/LPXN/LCK/CD300A/NFAM1/BTK/NFATC2/LAT2/MEF2C/PTPN22/CD19/FCGR2B/CTLA4/PIK3CD/KLHL6/PRKCB/CD22	24
GO:0001818	BP	GO:0001818	negative regulation of cytokine production	40/517	371/18903	1.34317e-13	3.57053e-12	2.56007e-12	IDO1/HLA-DRB1/VSIG4/TREM2/PTPRC/GBP1/SRGN/HLA-F/LAPTM5/TYROBP/LILRB4/HAVCR2/NCKAP1L/CCR7/LGALS9/LAG3/INPP5D/CD84/TLR4/CMKLR1/ACP5/SIRPA/CLEC4A/CD83/PDCD1LG2/BTK/PTGER4/PTPN22/TLR8/IRAK3/FCGR2B/JAK3/SLC11A1/FOXP3/VSIR/CD96/LILRB1/LILRA5/CARD16/TIGIT	40
GO:0043367	BP	GO:0043367	CD4-positive, alpha-beta T cell differentiation	20/517	88/18903	2.09031e-13	5.52709e-12	3.96293e-12	CCL19/HLA-DRB1/HLA-DRA/PLA2G2D/BATF/IL2RG/GPR183/SASH3/NCKAP1L/SLAMF6/SPN/LGALS9/CD86/CTSL/CD83/IRF4/PTGER4/JAK3/FOXP3/IL12RB1	20
GO:0045058	BP	GO:0045058	T cell selection	16/517	51/18903	2.31234e-13	6.08183e-12	4.36067e-12	CD74/PTPRC/CD3D/BATF/CD3E/CD4/CCR7/SLAMF6/SPN/CTSL/DOCK2/IRF4/ZAP70/FOXP3/CD3G/IL12RB1	16
GO:0002260	BP	GO:0002260	lymphocyte homeostasis	18/517	69/18903	2.59392e-13	6.78652e-12	4.86594e-12	CD74/IL7R/TNFRSF17/TNFSF13B/CORO1A/SASH3/NCKAP1L/IL2RA/SIT1/LGALS9/LGALS2/FAS/MEF2C/JAK3/DOCK11/FOXP3/DOCK10/P2RX7	18
GO:0002833	BP	GO:0002833	positive regulation of response to biotic stimulus	28/517	188/18903	2.69517e-13	7.01449e-12	5.0294e-12	HLA-DRB1/CCL5/GBP5/MNDA/HLA-F/TYROBP/CD14/LY86/SPI1/CLEC7A/HAVCR2/HCK/SLAMF6/LY96/VAV1/LAG3/TLR4/NLRC5/IFI35/TLR8/HLA-E/FCN1/RASGRP1/SH2D1A/SCIMP/FYN/EMILIN2/CD180	28
GO:0002224	BP	GO:0002224	toll-like receptor signaling pathway	23/517	123/18903	2.74866e-13	7.11646e-12	5.10251e-12	BIRC3/CTSS/TREM2/COLEC12/CD14/HAVCR2/PIK3AP1/CD300LF/CD40/TLR2/LY96/IRF1/TLR4/CD300A/IRF4/BTK/IFI35/PTPN22/TLR8/IRAK3/SCIMP/TLR1/NR1H3	23
GO:0046640	BP	GO:0046640	regulation of alpha-beta T cell proliferation	15/517	44/18903	3.24924e-13	8.3689e-12	6.00051e-12	PTPRC/CD3E/IL2RA/HLA-A/LGALS9/IRF1/CCR2/TNFRSF14/PTPN22/HLA-E/RASAL3/EBI3/ZAP70/FOXP3/VSIR	15
GO:0042130	BP	GO:0042130	negative regulation of T cell proliferation	18/517	70/18903	3.40453e-13	8.72366e-12	6.25487e-12	IDO1/HLA-DRB1/VSIG4/PLA2G2D/IL4I1/LILRB4/HAVCR2/IL2RA/SPN/LGALS9/CD86/PDCD1LG2/TNFRSF14/CTLA4/LILRB2/FOXP3/VSIR/LILRB1	18
GO:0071356	BP	GO:0071356	cellular response to tumor necrosis factor	31/517	234/18903	3.57074e-13	9.0695e-12	6.50284e-12	CCL19/CCL13/CCL18/CCL21/CCL5/CHI3L1/BIRC3/TNFRSF17/CYP1B1/GBP1/CCL2/LAPTM5/TNFSF13B/CCL4/CCL8/CCL3/CCL17/CCL22/STAT1/CD40/TNFRSF1B/FAS/GBP2/TNFRSF14/CASP1/TNFRSF4/IL18BP/CCL3L1/TRAF1/CASP4/CARD16	31
GO:0002483	BP	GO:0002483	antigen processing and presentation of endogenous peptide antigen	11/517	19/18903	3.57598e-13	9.0695e-12	6.50284e-12	HLA-DRB1/HLA-DRA/HLA-F/HLA-B/HLA-C/TAP1/HLA-A/B2M/HLA-E/TAP2/ERAP1	11
GO:0002824	BP	GO:0002824	positive regulation of adaptive immune response based on somatic recombination of immune receptors built from immunoglobulin superfamily domains	22/517	114/18903	4.64384e-13	1.1718e-11	8.40183e-12	HLA-DRB1/HLA-DRA/TREM2/PTPRC/HLA-F/HLA-B/CD4/TNFSF13B/CLEC7A/SASH3/CD40/HLA-A/B2M/BTK/FCGR1A/CCR2/HLA-E/SLC11A1/FOXP3/TAP2/P2RX7/IL12RB1	22
GO:0002507	BP	GO:0002507	tolerance induction	13/517	31/18903	5.42801e-13	1.36276e-11	9.771e-12	IDO1/CD3E/HLA-B/LILRB4/HAVCR2/IL2RA/LGALS9/IRAK3/HLA-E/LILRB2/PDCD1/FOXP3/CCR4	13
GO:0002468	BP	GO:0002468	dendritic cell antigen processing and presentation	10/517	15/18903	5.70872e-13	1.42603e-11	1.02247e-11	CCL19/HLA-DRB1/HLA-DRA/CD74/CCL21/FGL2/CCR7/CLEC4A/FCGR2B/SLC11A1	10
GO:0001911	BP	GO:0001911	negative regulation of leukocyte mediated cytotoxicity	12/517	25/18903	5.81072e-13	1.44192e-11	1.03386e-11	PTPRC/IL7R/HLA-F/HLA-B/HAVCR2/NCKAP1L/HLA-A/LGALS9/SERPINB9/HLA-E/FCGR2B/LILRB1	12
GO:0043368	BP	GO:0043368	positive T cell selection	14/517	38/18903	5.83034e-13	1.44192e-11	1.03386e-11	CD74/PTPRC/CD3D/BATF/CD3E/SLAMF6/SPN/CTSL/DOCK2/IRF4/ZAP70/FOXP3/CD3G/IL12RB1	14
GO:0030099	BP	GO:0030099	myeloid cell differentiation	41/517	407/18903	6.30206e-13	1.55087e-11	1.11197e-11	CCL19/UBD/HLA-DRB1/CD74/C1QC/TREM2/BATF/CSF1R/GPR183/TYROBP/EVI2B/CD4/SPI1/LILRB4/IRF8/CCR1/CCL3/RASSF2/BATF2/NCKAP1L/STAT1/CCR7/OSCAR/ETS1/B2M/TLR2/SNX10/CSF1/INPP5D/TLR4/IRF4/CLEC5A/MEF2C/GPR171/IKZF1/JAK3/LILRB1/PIK3CD/PIP4K2A/NRROS/SH2B3	41
GO:0032623	BP	GO:0032623	interleukin-2 production	17/517	63/18903	6.54743e-13	1.59545e-11	1.14394e-11	VSIG4/PTPRC/GBP1/CD3E/LAPTM5/CD4/LILRB4/CLEC7A/SASH3/HAVCR2/CD86/LAG3/CD83/IRF4/CCR2/PDE4B/FOXP3	17
GO:0032663	BP	GO:0032663	regulation of interleukin-2 production	17/517	63/18903	6.54743e-13	1.59545e-11	1.14394e-11	VSIG4/PTPRC/GBP1/CD3E/LAPTM5/CD4/LILRB4/CLEC7A/SASH3/HAVCR2/CD86/LAG3/CD83/IRF4/CCR2/PDE4B/FOXP3	17
GO:0050729	BP	GO:0050729	positive regulation of inflammatory response	25/517	154/18903	7.15528e-13	1.73507e-11	1.24404e-11	IDO1/NKG7/ALOX5AP/TREM2/GPSM3/CCL3/PLA2G7/CCR7/ETS1/TLR2/LGALS2/TLR4/OSM/BTK/FCGR1A/CCR2/PTGER4/IFI35/HLA-E/CASP1/CASP4/LILRA5/PIK3CG/SUCNR1/IL16	25
GO:0007249	BP	GO:0007249	I-kappaB kinase/NF-kappaB signaling	34/517	288/18903	7.38804e-13	1.78281e-11	1.27828e-11	CCL19/UBD/HLA-DRB1/CD74/CCL21/BIRC3/TREM2/S100B/CD4/PIM2/SECTM1/LILRB4/CLEC7A/TRIM22/STAT1/APOL3/CD40/CCR7/LGALS9/TLR2/TLR4/SIRPA/BTK/TLR8/CASP1/FYN/TRAF1/CASP10/CARD16/RHOH/PRKCB/CFLAR/TMEM106A/ROR1	34
GO:0002718	BP	GO:0002718	regulation of cytokine production involved in immune response	22/517	118/18903	9.69148e-13	2.32736e-11	1.66872e-11	CD74/HLA-F/LAPTM5/LILRB4/CLEC7A/SASH3/HLA-A/TNFRSF1B/B2M/TLR4/ACP5/BTK/CCR2/TNFRSF14/IRAK3/HLA-E/JAK3/SCIMP/FOXP3/CD96/LILRB1/P2RX7	22
GO:0019883	BP	GO:0019883	antigen processing and presentation of endogenous antigen	12/517	26/18903	1.05254e-12	2.51547e-11	1.80359e-11	HLA-DRB1/HLA-DRA/CD74/HLA-F/HLA-B/HLA-C/TAP1/HLA-A/B2M/HLA-E/TAP2/ERAP1	12
GO:0002708	BP	GO:0002708	positive regulation of lymphocyte mediated immunity	22/517	119/18903	1.15915e-12	2.757e-11	1.97677e-11	HLA-DRB1/HLA-DRA/TREM2/PTPRC/HLA-F/HLA-B/SASH3/CD40/HLA-A/SLAMF6/B2M/VAV1/LAG3/BTK/FCGR1A/HLA-E/RASGRP1/SH2D1A/FOXP3/TAP2/P2RX7/IL12RB1	22
GO:0002367	BP	GO:0002367	cytokine production involved in immune response	22/517	120/18903	1.38379e-12	3.26009e-11	2.33749e-11	CD74/HLA-F/LAPTM5/LILRB4/CLEC7A/SASH3/HLA-A/TNFRSF1B/B2M/TLR4/ACP5/BTK/CCR2/TNFRSF14/IRAK3/HLA-E/JAK3/SCIMP/FOXP3/CD96/LILRB1/P2RX7	22
GO:0002821	BP	GO:0002821	positive regulation of adaptive immune response	22/517	120/18903	1.38379e-12	3.26009e-11	2.33749e-11	HLA-DRB1/HLA-DRA/TREM2/PTPRC/HLA-F/HLA-B/CD4/TNFSF13B/CLEC7A/SASH3/CD40/HLA-A/B2M/BTK/FCGR1A/CCR2/HLA-E/SLC11A1/FOXP3/TAP2/P2RX7/IL12RB1	22
GO:0032102	BP	GO:0032102	negative regulation of response to external stimulus	42/517	436/18903	1.44905e-12	3.39774e-11	2.43618e-11	CXCL13/HLA-DRB1/VSIG4/APOE/TREM2/PTPRC/FGL2/ALOX5/HLA-F/CCL2/HLA-B/CST7/AIF1/SLAMF8/HAVCR2/AOAH/HCK/SERPING1/IL2RA/HLA-A/TNFRSF1B/TNFAIP8L2/LGALS9/SIGLEC10/FGR/SAMHD1/ACP5/SIRPA/NLRC5/PTGER4/SERPINB9/IRAK3/HLA-E/FCGR2B/FYN/FOXP3/CD96/LILRB1/SH2B3/CARD16/NR1H3/RIN3	42
GO:0050854	BP	GO:0050854	regulation of antigen receptor-mediated signaling pathway	17/517	66/18903	1.50742e-12	3.51803e-11	2.52243e-11	PTPRC/GBP1/LAPTM5/LILRB4/CCR7/LPXN/LCK/CD300A/NFAM1/PTPN22/CD19/FCGR2B/SH2D1A/PTPRJ/SLA2/PRKCB/CD22	17
GO:0002221	BP	GO:0002221	pattern recognition receptor signaling pathway	27/517	187/18903	1.54314e-12	3.58455e-11	2.57012e-11	BIRC3/CTSS/TREM2/COLEC12/CD14/HAVCR2/PIK3AP1/CD300LF/CD40/SLC15A3/TLR2/LY96/IRF1/TLR4/CD300A/IRF4/BTK/IFI35/PTPN22/TLR8/IRAK3/FCN1/CASP1/SCIMP/CLEC4E/TLR1/NR1H3	27
GO:0048872	BP	GO:0048872	homeostasis of number of cells	34/517	296/18903	1.62107e-12	3.74806e-11	2.68736e-11	CD74/IL7R/TNFRSF17/GPR183/TNFSF13B/SPI1/CORO1A/SASH3/RASSF2/NCKAP1L/STAT1/IL2RA/CCR7/SIT1/ETS1/B2M/LGALS9/LGALS2/FAS/CSF1/INPP5D/BTK/LIPA/MEF2C/PDE4B/IKZF1/JAK3/DOCK11/FOXP3/CCR4/DOCK10/PIK3CD/P2RX7/SH2B3	34
GO:0002573	BP	GO:0002573	myeloid leukocyte differentiation	29/517	218/18903	1.88088e-12	4.32864e-11	3.10364e-11	CCL19/UBD/HLA-DRB1/CD74/C1QC/TREM2/BATF/CSF1R/GPR183/TYROBP/EVI2B/CD4/SPI1/LILRB4/CCR1/CCL3/RASSF2/BATF2/CCR7/OSCAR/TLR2/SNX10/CSF1/INPP5D/TLR4/IRF4/LILRB1/PIK3CD/NRROS	29
GO:0032735	BP	GO:0032735	positive regulation of interleukin-12 production	14/517	42/18903	2.88252e-12	6.60324e-11	4.73452e-11	CCL19/IDO1/LTB/LAPTM5/CLEC7A/IRF8/CD40/CCR7/LGALS9/TLR2/IRF1/TLR4/SCIMP/IL16	14
GO:0031342	BP	GO:0031342	negative regulation of cell killing	12/517	28/18903	3.15414e-12	7.19231e-11	5.15689e-11	PTPRC/IL7R/HLA-F/HLA-B/HAVCR2/NCKAP1L/HLA-A/LGALS9/SERPINB9/HLA-E/FCGR2B/LILRB1	12
GO:0002715	BP	GO:0002715	regulation of natural killer cell mediated immunity	15/517	51/18903	3.77799e-12	8.57552e-11	6.14865e-11	HLA-F/HLA-B/HAVCR2/KLRB1/HLA-A/SLAMF6/LGALS9/VAV1/LAG3/SERPINB9/HLA-E/RASGRP1/SH2D1A/CD96/LILRB1	15
GO:0045055	BP	GO:0045055	regulated exocytosis	30/517	242/18903	4.88603e-12	1.10402e-10	7.91583e-11	PTGDS/FCGR3A/ITGB2/NKG7/PLEK/HLA-F/ITGAM/SPI1/CORO1A/PTAFR/CCL3/HCK/NCKAP1L/RAC2/LGALS9/MILR1/FGR/CD84/CD300A/BTK/CCR2/LAT2/STX11/FCGR2B/RASGRP1/PIK3CD/MICAL1/P2RX7/PIK3CG/PRKCB	30
GO:2000106	BP	GO:2000106	regulation of leukocyte apoptotic process	19/517	93/18903	6.37557e-12	1.43407e-10	1.02823e-10	CCL19/IDO1/CD74/CCL21/CCL5/CD27/IL7R/CCR7/LGALS9/DOCK8/BTK/MEF2C/GIMAP8/JAK3/PDCD1/CD3G/LILRB1/PIK3CD/P2RX7	19
GO:0031295	BP	GO:0031295	T cell costimulation	14/517	45/18903	8.4392e-12	1.8897e-10	1.35491e-10	CCL19/CCL21/CD3E/TNFSF13B/LILRB4/CCR7/CD5/VAV1/CD86/LCK/PDCD1LG2/TNFRSF14/LILRB2/FYN	14
GO:0002474	BP	GO:0002474	antigen processing and presentation of peptide antigen via MHC class I	12/517	30/18903	8.53129e-12	1.90175e-10	1.36356e-10	HLA-F/HLA-B/FCER1G/HLA-C/TAP1/HLA-A/B2M/CLEC4A/FCGR1A/HLA-E/TAP2/ERAP1	12
GO:0031663	BP	GO:0031663	lipopolysaccharide-mediated signaling pathway	16/517	63/18903	8.72339e-12	1.93589e-10	1.38804e-10	CCL5/CCL2/CD14/LY86/SPI1/PTAFR/CCL3/HCK/TLR2/LY96/TLR4/PTPN22/SCIMP/CD6/CD180/CARD16	16
GO:0046637	BP	GO:0046637	regulation of alpha-beta T cell differentiation	17/517	73/18903	8.87316e-12	1.96038e-10	1.40559e-10	CCL19/HLA-DRB1/HLA-DRA/BATF/IL2RG/LILRB4/SASH3/NCKAP1L/LGALS9/CD86/CD83/IRF4/JAK3/ZAP70/FOXP3/ZNF683/IL12RB1	17
GO:0002377	BP	GO:0002377	immunoglobulin production	28/517	219/18903	1.20426e-11	2.64885e-10	1.89923e-10	HLA-DQA2/MZB1/HLA-DRB5/HLA-DQB2/HLA-DQB1/HLA-DQA1/HLA-DRB1/HLA-DRA/HLA-DPA1/HLA-DOA/HLA-DPB1/HLA-DMA/HLA-DMB/PTPRC/BATF/SASH3/CD40/HLA-DOB/VPREB3/B2M/CD86/SAMHD1/BTK/HLA-E/FCGR2B/TNFRSF4/FOXP3/CD22	28
GO:0002291	BP	GO:0002291	T cell activation via T cell receptor contact with antigen bound to MHC molecule on antigen presenting cell	8/517	10/18903	1.27306e-11	2.77943e-10	1.99285e-10	ICAM1/HLA-DMB/FGL2/ITGAL/HAVCR2/APBB1IP/LGALS9/LILRB1	8
GO:0038093	BP	GO:0038093	Fc receptor signaling pathway	15/517	55/18903	1.27481e-11	2.77943e-10	1.99285e-10	FCGR3A/PTPRC/FCER1G/HCK/MYO1G/VAV1/LCK/FGR/BTK/FCGR1A/FCGR2B/FYN/PTPRJ/CLEC4E/CD247	15
GO:0009615	BP	GO:0009615	response to virus	39/517	409/18903	1.28887e-11	2.7978e-10	2.00602e-10	CXCL9/CCL19/CXCL10/CCL5/BIRC3/PTPRC/FGL2/POU2AF1/GBP1/PIM2/RNASE6/CXCR4/PRF1/CCL4/CCL8/TRIM22/CCL22/STAT1/SLFN11/CD40/ITGAX/LGALS9/TLR2/FGR/IRF1/SAMHD1/APOBEC3G/NLRC5/PTPN22/TLR8/IRAK3/APOBEC3D/CASP1/FOXP3/WDFY4/LILRB1/RNASE2/IFNAR2/IL12RB1	39
GO:0031294	BP	GO:0031294	lymphocyte costimulation	14/517	47/18903	1.64316e-11	3.536e-10	2.53532e-10	CCL19/CCL21/CD3E/TNFSF13B/LILRB4/CCR7/CD5/VAV1/CD86/LCK/PDCD1LG2/TNFRSF14/LILRB2/FYN	14
GO:0042269	BP	GO:0042269	regulation of natural killer cell mediated cytotoxicity	14/517	47/18903	1.64316e-11	3.536e-10	2.53532e-10	HLA-F/HLA-B/HAVCR2/KLRB1/HLA-A/SLAMF6/LGALS9/VAV1/LAG3/SERPINB9/HLA-E/RASGRP1/SH2D1A/LILRB1	14
GO:0045066	BP	GO:0045066	regulatory T cell differentiation	13/517	39/18903	1.74955e-11	3.73263e-10	2.6763e-10	HLA-DRB1/HLA-DRA/PLA2G2D/IL4I1/IL2RG/LILRB4/LGALS9/LAG3/IRF1/CTLA4/LILRB2/FOXP3/VSIR	13
GO:0045730	BP	GO:0045730	respiratory burst	13/517	39/18903	1.74955e-11	3.73263e-10	2.6763e-10	JCHAIN/CYBB/CD52/TREM2/CLEC7A/SLAMF8/HCK/NCF4/NCF2/RAC2/SLC11A1/PIK3CD/PIK3CG	13
GO:0043122	BP	GO:0043122	regulation of I-kappaB kinase/NF-kappaB signaling	30/517	255/18903	1.86461e-11	3.96109e-10	2.8401e-10	CCL19/UBD/HLA-DRB1/CD74/CCL21/BIRC3/TREM2/S100B/CD4/PIM2/SECTM1/LILRB4/CLEC7A/TRIM22/STAT1/APOL3/CD40/CCR7/LGALS9/TLR4/CASP1/FYN/TRAF1/CASP10/CARD16/RHOH/PRKCB/CFLAR/TMEM106A/ROR1	30
GO:0002643	BP	GO:0002643	regulation of tolerance induction	10/517	20/18903	3.10464e-11	6.56731e-10	4.70877e-10	IDO1/CD3E/HLA-B/LILRB4/HAVCR2/IL2RA/IRAK3/LILRB2/PDCD1/FOXP3	10
GO:0002292	BP	GO:0002292	T cell differentiation involved in immune response	17/517	79/18903	3.44768e-11	7.2314e-10	5.18492e-10	CCL19/HLA-DRB1/HLA-DRA/FGL2/BATF/GPR183/FCER1G/SLAMF6/SPN/LGALS9/CD86/IRF4/PTGER4/JAK3/FOXP3/CLEC4E/IL12RB1	17
GO:2000514	BP	GO:2000514	regulation of CD4-positive, alpha-beta T cell activation	17/517	79/18903	3.44768e-11	7.2314e-10	5.18492e-10	CCL19/HLA-DRB1/HLA-DRA/BATF/CD3E/IL2RG/SASH3/NCKAP1L/IL2RA/LGALS9/CD86/CD83/IRF4/JAK3/FOXP3/VSIR/IL12RB1	17
GO:2000401	BP	GO:2000401	regulation of lymphocyte migration	16/517	69/18903	3.91532e-11	8.16713e-10	5.85584e-10	CXCL13/CXCL10/CCL21/CCL5/CCL2/AIF1/CORO1A/CCL4/CCL3/SPN/DOCK8/CCR2/TNFRSF14/ITGA4/RIPOR2/STK10	16
GO:0019932	BP	GO:0019932	second-messenger-mediated signaling	33/517	314/18903	3.92666e-11	8.16713e-10	5.85584e-10	APOE/FCGR3A/CLIC2/TREM2/PTPRC/GBP1/PLEK/CD3E/CD4/FPR1/CXCR4/CLEC7A/CCL4/CCR1/CCL3/CCR7/CCR5/CXCR3/CMKLR1/BTK/CXCR6/NFATC2/CCR2/LAT2/TBC1D10C/ZAP70/CCR4/PTPRJ/CCRL2/ITPR2/P2RX7/SLA2/CD22	33
GO:0002832	BP	GO:0002832	negative regulation of response to biotic stimulus	20/517	116/18903	4.70161e-11	9.73822e-10	6.98231e-10	VSIG4/FGL2/IL4I1/HLA-F/HLA-B/SLAMF8/HAVCR2/SERPING1/HLA-A/LGALS9/SAMHD1/NLRC5/SERPINB9/IRAK3/HLA-E/FOXP3/CD96/LILRB1/CARD16/NR1H3	20
GO:0002886	BP	GO:0002886	regulation of myeloid leukocyte mediated immunity	15/517	60/18903	5.02476e-11	1.03643e-09	7.43124e-10	ITGB2/TYROBP/ITGAM/SPI1/PTAFR/RAC2/LGALS9/FGR/CD84/CD300A/BTK/FCGR1A/CCR2/HLA-E/FCGR2B	15
GO:2000403	BP	GO:2000403	positive regulation of lymphocyte migration	13/517	42/18903	5.09908e-11	1.04742e-09	7.51e-10	CXCL13/CXCL10/CCL21/CCL5/AIF1/CORO1A/CCL4/CCL3/SPN/DOCK8/CCR2/TNFRSF14/ITGA4	13
GO:0032612	BP	GO:0032612	interleukin-1 production	21/517	130/18903	5.53849e-11	1.12835e-09	8.09031e-10	CCL19/TREM2/GBP5/MNDA/TYROBP/LILRB4/CLEC7A/CCL3/HAVCR2/CCR7/LGALS9/TLR4/ACP5/SIRPA/TLR8/CASP1/LILRA5/P2RX7/CARD16/IL16/TMEM106A	21
GO:0032652	BP	GO:0032652	regulation of interleukin-1 production	21/517	130/18903	5.53849e-11	1.12835e-09	8.09031e-10	CCL19/TREM2/GBP5/MNDA/TYROBP/LILRB4/CLEC7A/CCL3/HAVCR2/CCR7/LGALS9/TLR4/ACP5/SIRPA/TLR8/CASP1/LILRA5/P2RX7/CARD16/IL16/TMEM106A	21
GO:0043123	BP	GO:0043123	positive regulation of I-kappaB kinase/NF-kappaB signaling	25/517	189/18903	7.33846e-11	1.48896e-09	1.06758e-09	CCL19/UBD/HLA-DRB1/CD74/CCL21/BIRC3/S100B/CD4/PIM2/SECTM1/CLEC7A/TRIM22/APOL3/CD40/CCR7/LGALS9/TLR4/CASP1/FYN/CASP10/CARD16/PRKCB/CFLAR/TMEM106A/ROR1	25
GO:0007204	BP	GO:0007204	positive regulation of cytosolic calcium ion concentration	26/517	205/18903	7.90424e-11	1.59723e-09	1.14522e-09	CXCL13/CD52/FPR3/C3AR1/FPR1/CXCR4/CCR1/CD38/CCR7/CCR5/CXCR3/C5AR1/CMKLR1/S1PR4/CXCR6/CCR2/PTGER4/JAK3/P2RY10/P2RY8/PTGER2/CCR4/CCRL2/P2RX7/PIK3CG/GPR65	26
GO:0071622	BP	GO:0071622	regulation of granulocyte chemotaxis	14/517	53/18903	9.9454e-11	2.00156e-09	1.43512e-09	CCL19/CD74/CCL21/CCL5/C3AR1/CSF1R/NCKAP1L/RAC2/CCR7/C5AR1/CSF1/CMKLR1/MPP1/RIPOR2	14
GO:0045589	BP	GO:0045589	regulation of regulatory T cell differentiation	12/517	36/18903	1.06307e-10	2.13086e-09	1.52783e-09	HLA-DRB1/HLA-DRA/IL4I1/IL2RG/LILRB4/LGALS9/LAG3/IRF1/CTLA4/LILRB2/FOXP3/VSIR	12
GO:0045123	BP	GO:0045123	cellular extravasation	16/517	74/18903	1.2134e-10	2.42241e-09	1.73687e-09	ICAM1/CCL21/SELL/CCL2/SELPLG/ITGAL/PTAFR/SPN/SIRPA/JAML/CCR2/PTGER4/ITGA4/PIK3CD/RIPOR2/PIK3CG	16
GO:0030890	BP	GO:0030890	positive regulation of B cell proliferation	13/517	45/18903	1.3533e-10	2.6909e-09	1.92938e-09	CD74/PTPRC/GPR183/TNFSF13B/SASH3/NCKAP1L/CD40/CD38/TLR4/BTK/NFATC2/MEF2C/TNFRSF4	13
GO:0002335	BP	GO:0002335	mature B cell differentiation	12/517	37/18903	1.53462e-10	3.03929e-09	2.17917e-09	POU2AF1/IL2RG/GPR183/SPI1/ITM2A/SLAMF8/IRF8/CD19/FCGR2B/DOCK11/MFNG/DOCK10	12
GO:0019885	BP	GO:0019885	antigen processing and presentation of endogenous peptide antigen via MHC class I	9/517	17/18903	1.59881e-10	3.15384e-09	2.26131e-09	HLA-F/HLA-B/HLA-C/TAP1/HLA-A/B2M/HLA-E/TAP2/ERAP1	9
GO:0032611	BP	GO:0032611	interleukin-1 beta production	19/517	111/18903	1.63796e-10	3.20563e-09	2.29844e-09	CCL19/TREM2/GBP5/MNDA/TYROBP/LILRB4/CLEC7A/CCL3/CCR7/LGALS9/TLR4/ACP5/SIRPA/TLR8/CASP1/LILRA5/P2RX7/CARD16/TMEM106A	19
GO:0032651	BP	GO:0032651	regulation of interleukin-1 beta production	19/517	111/18903	1.63796e-10	3.20563e-09	2.29844e-09	CCL19/TREM2/GBP5/MNDA/TYROBP/LILRB4/CLEC7A/CCL3/CCR7/LGALS9/TLR4/ACP5/SIRPA/TLR8/CASP1/LILRA5/P2RX7/CARD16/TMEM106A	19
GO:0030101	BP	GO:0030101	natural killer cell activation	18/517	99/18903	1.77171e-10	3.44031e-09	2.4667e-09	FCGR3A/SLAMF7/CD2/NKG7/PTPRC/HLA-F/TYROBP/CORO1A/HAVCR2/IL2RB/FGR/PTPN22/HLA-E/RASGRP1/IL15RA/PIK3CD/ZNF683/IL21R	18
GO:0032755	BP	GO:0032755	positive regulation of interleukin-6 production	18/517	99/18903	1.77171e-10	3.44031e-09	2.4667e-09	CD74/POU2AF1/TYROBP/AIF1/PTAFR/CLEC7A/LGALS9/TLR2/TLR4/BTK/TLR8/LILRB2/SCIMP/LILRA5/TLR1/P2RX7/IL16/TMEM106A	18
GO:0043370	BP	GO:0043370	regulation of CD4-positive, alpha-beta T cell differentiation	14/517	56/18903	2.22729e-10	4.30812e-09	3.08892e-09	CCL19/HLA-DRB1/HLA-DRA/BATF/IL2RG/SASH3/NCKAP1L/LGALS9/CD86/CD83/IRF4/JAK3/FOXP3/IL12RB1	14
GO:0045824	BP	GO:0045824	negative regulation of innate immune response	16/517	77/18903	2.28658e-10	4.40566e-09	3.15886e-09	VSIG4/HLA-F/HLA-B/SLAMF8/HAVCR2/SERPING1/HLA-A/LGALS9/SAMHD1/NLRC5/SERPINB9/IRAK3/HLA-E/CD96/LILRB1/NR1H3	16
GO:0045576	BP	GO:0045576	mast cell activation	15/517	67/18903	2.7388e-10	5.25659e-09	3.76898e-09	PTGDS/CD300LF/RAC2/LGALS9/LCP2/MILR1/FGR/CD84/CD300A/BTK/LAT2/RASGRP1/PIK3CD/PIK3CG/RHOH	15
GO:0001916	BP	GO:0001916	positive regulation of T cell mediated cytotoxicity	11/517	31/18903	2.97442e-10	5.68685e-09	4.07748e-09	HLA-DRB1/HLA-DRA/PTPRC/HLA-F/HLA-B/HLA-A/B2M/HLA-E/TAP2/P2RX7/IL12RB1	11
GO:0043300	BP	GO:0043300	regulation of leukocyte degranulation	13/517	49/18903	4.40426e-10	8.38834e-09	6.01444e-09	ITGB2/HLA-F/ITGAM/SPI1/PTAFR/NCKAP1L/RAC2/LGALS9/FGR/CD84/CD300A/CCR2/FCGR2B	13
GO:0045089	BP	GO:0045089	positive regulation of innate immune response	21/517	145/18903	4.51665e-10	8.56956e-09	6.14438e-09	CCL5/GBP5/MNDA/HLA-F/TYROBP/SPI1/CLEC7A/HAVCR2/HCK/SLAMF6/VAV1/LAG3/TLR4/NLRC5/IFI35/TLR8/HLA-E/FCN1/RASGRP1/SH2D1A/FYN	21
GO:0032693	BP	GO:0032693	negative regulation of interleukin-10 production	10/517	25/18903	4.85592e-10	9.14348e-09	6.55588e-09	IDO1/TYROBP/LILRB4/PDCD1LG2/BTK/FCGR2B/JAK3/FOXP3/VSIR/LILRB1	10
GO:0046641	BP	GO:0046641	positive regulation of alpha-beta T cell proliferation	10/517	25/18903	4.85592e-10	9.14348e-09	6.55588e-09	PTPRC/CD3E/HLA-A/LGALS9/CCR2/PTPN22/HLA-E/RASAL3/EBI3/ZAP70	10
GO:0032695	BP	GO:0032695	negative regulation of interleukin-12 production	9/517	19/18903	5.78551e-10	1.08527e-08	7.78143e-09	CCR7/CMKLR1/ACP5/TLR8/IRAK3/JAK3/LILRB1/LILRA5/TIGIT	9
GO:0002702	BP	GO:0002702	positive regulation of production of molecular mediator of immune response	20/517	133/18903	5.95331e-10	1.11255e-08	7.97701e-09	MZB1/CD74/PTPRC/HLA-F/LAPTM5/CLEC7A/SASH3/CD40/HLA-A/B2M/CD86/TLR4/BTK/TNFRSF14/PTPN22/HLA-E/SCIMP/TNFRSF4/LILRB1/P2RX7	20
GO:0050858	BP	GO:0050858	negative regulation of antigen receptor-mediated signaling pathway	11/517	33/18903	6.46981e-10	1.20455e-08	8.63662e-09	GBP1/LAPTM5/LILRB4/LPXN/CD300A/PTPN22/FCGR2B/SH2D1A/PTPRJ/SLA2/CD22	11
GO:0006887	BP	GO:0006887	exocytosis	34/517	369/18903	6.84332e-10	1.26933e-08	9.10114e-09	PTGDS/CCL5/FCGR3A/ITGB2/NKG7/PLEK/HLA-F/ITGAM/SPI1/CORO1A/PTAFR/CCR1/CCL8/CCL3/HCK/NCKAP1L/RAC2/MYO1G/LGALS9/MILR1/FGR/CD84/CD300A/BTK/CCR2/LAT2/STX11/FCGR2B/RASGRP1/PIK3CD/MICAL1/P2RX7/PIK3CG/PRKCB	34
GO:0043301	BP	GO:0043301	negative regulation of leukocyte degranulation	8/517	14/18903	7.71132e-10	1.42502e-08	1.02174e-08	HLA-F/SPI1/NCKAP1L/LGALS9/CD84/CD300A/CCR2/FCGR2B	8
GO:0002820	BP	GO:0002820	negative regulation of adaptive immune response	14/517	62/18903	9.59854e-10	1.7672e-08	1.26708e-08	PTPRC/IL7R/IL4I1/HLA-F/LILRB4/HAVCR2/NCKAP1L/SAMSN1/TNFRSF14/FCGR2B/JAK3/CR2/FOXP3/LILRB1	14
GO:0002716	BP	GO:0002716	negative regulation of natural killer cell mediated immunity	9/517	20/18903	1.02651e-09	1.88294e-08	1.35007e-08	HLA-F/HLA-B/HAVCR2/HLA-A/LGALS9/SERPINB9/HLA-E/CD96/LILRB1	9
GO:0043547	BP	GO:0043547	positive regulation of GTPase activity	29/517	283/18903	1.10992e-09	2.02846e-08	1.45441e-08	CXCL13/CCL19/CCL13/CCL18/CCL21/TGM2/CCL5/RGS1/CCL2/CCL4/CCL8/CCL3/CCL17/CCL22/CD40/CCR7/VAV1/DOCK8/ARHGAP45/RGL1/RGS10/PREX1/DOCK11/RASGRP1/TBC1D10C/ADAP2/DOCK10/CCL3L1/GPR65	29
GO:0043087	BP	GO:0043087	regulation of GTPase activity	34/517	376/18903	1.11856e-09	2.03676e-08	1.46036e-08	CXCL13/CCL19/CCL13/CCL18/CCL21/TGM2/CCL5/RGS1/CCL2/CCL4/CCL8/CCL3/CCL17/CCL22/CD40/CCR7/VAV1/DOCK8/ARHGAP45/PLXNC1/RGL1/RASAL3/RGS10/PREX1/DOCK11/ARHGAP9/RASGRP1/TBC1D10C/IQGAP2/ADAP2/DOCK10/CCL3L1/RIPOR2/GPR65	34
GO:0036037	BP	GO:0036037	CD8-positive, alpha-beta T cell activation	10/517	27/18903	1.19301e-09	2.15652e-08	1.54623e-08	LILRB4/NCKAP1L/HLA-A/IRF1/CLEC4A/PTPN22/HLA-E/VSIR/WDFY4/LILRB1	10
GO:0042832	BP	GO:0042832	defense response to protozoan	10/517	27/18903	1.19301e-09	2.15652e-08	1.54623e-08	NKG7/BATF/GBP4/CLEC7A/IRF8/BATF2/CD40/IRF4/GBP2/SLC11A1	10
GO:0032732	BP	GO:0032732	positive regulation of interleukin-1 production	15/517	74/18903	1.21152e-09	2.18205e-08	1.56453e-08	CCL19/GBP5/MNDA/TYROBP/CLEC7A/CCL3/HAVCR2/LGALS9/TLR4/TLR8/CASP1/LILRA5/P2RX7/IL16/TMEM106A	15
GO:0046638	BP	GO:0046638	positive regulation of alpha-beta T cell differentiation	13/517	53/18903	1.27687e-09	2.29146e-08	1.64298e-08	CCL19/HLA-DRB1/HLA-DRA/IL2RG/LILRB4/SASH3/NCKAP1L/LGALS9/CD86/CD83/ZAP70/FOXP3/IL12RB1	13
GO:0032633	BP	GO:0032633	interleukin-4 production	11/517	35/18903	1.32732e-09	2.34807e-08	1.68357e-08	HLA-DRB1/CD3E/FCER1G/SASH3/HAVCR2/LGALS9/CD86/CD83/IRF4/HLA-E/FOXP3	11
GO:0032673	BP	GO:0032673	regulation of interleukin-4 production	11/517	35/18903	1.32732e-09	2.34807e-08	1.68357e-08	HLA-DRB1/CD3E/FCER1G/SASH3/HAVCR2/LGALS9/CD86/CD83/IRF4/HLA-E/FOXP3	11
GO:0043372	BP	GO:0043372	positive regulation of CD4-positive, alpha-beta T cell differentiation	11/517	35/18903	1.32732e-09	2.34807e-08	1.68357e-08	CCL19/HLA-DRB1/HLA-DRA/IL2RG/SASH3/NCKAP1L/LGALS9/CD86/CD83/FOXP3/IL12RB1	11
GO:2000406	BP	GO:2000406	positive regulation of T cell migration	11/517	35/18903	1.32732e-09	2.34807e-08	1.68357e-08	CXCL13/CXCL10/CCL21/CCL5/AIF1/CORO1A/SPN/DOCK8/CCR2/TNFRSF14/ITGA4	11
GO:0006816	BP	GO:0006816	calcium ion transport	37/517	440/18903	1.53098e-09	2.69875e-08	1.93501e-08	CXCL9/CCL19/CXCL10/CCL21/CCL5/CXCL11/CLIC2/PTPRC/CCL2/CD4/CXCR4/CORO1A/CCL4/CCR1/CCL8/CCL3/MS4A1/CCR7/CCR5/JSRP1/LCK/CD84/ANXA6/TRPV2/PDE4B/CD19/JAK3/LILRB2/FYN/ITPR2/LILRB1/LILRA5/P2RX7/PIK3CG/MCOLN2/PRKCB/IL16	37
GO:0001771	BP	GO:0001771	immunological synapse formation	8/517	15/18903	1.61292e-09	2.83315e-08	2.03137e-08	CCL19/CCL21/PRF1/HAVCR2/CCR7/DOCK8/DOCK2/CD6	8
GO:0070555	BP	GO:0070555	response to interleukin-1	20/517	141/18903	1.71014e-09	2.99334e-08	2.14623e-08	CCL19/CCL13/CCL18/CCL21/CCL5/CHI3L1/GBP1/CCL2/CCL4/CCL8/CCL3/CCL17/CCL22/CD40/CD38/LGALS9/SIRPA/GBP2/IRAK3/CCL3L1	20
GO:0001562	BP	GO:0001562	response to protozoan	10/517	28/18903	1.81064e-09	3.1471e-08	2.25647e-08	NKG7/BATF/GBP4/CLEC7A/IRF8/BATF2/CD40/IRF4/GBP2/SLC11A1	10
GO:0010818	BP	GO:0010818	T cell chemotaxis	10/517	28/18903	1.81064e-09	3.1471e-08	2.25647e-08	CXCL13/CXCL10/CCL21/CCL5/CXCL11/GPR183/CCL3/CCR2/PIK3CD/PIK3CG	10
GO:0002312	BP	GO:0002312	B cell activation involved in immune response	16/517	88/18903	1.83521e-09	3.16765e-08	2.27121e-08	PTPRC/POU2AF1/BATF/GPR183/SPI1/ITM2A/IRF8/CD40/TLR4/CD19/FCGR2B/DOCK11/MFNG/FOXP3/DOCK10/CD180	16
GO:0033627	BP	GO:0033627	cell adhesion mediated by integrin	16/517	88/18903	1.83521e-09	3.16765e-08	2.27121e-08	CXCL13/ICAM1/CCL21/CCL5/ITGB2/CYP1B1/CD3E/ITGAM/ITGAL/FERMT3/NCKAP1L/ITGAX/LPXN/ITGA4/EMILIN2/PIK3CG	16
GO:0050869	BP	GO:0050869	negative regulation of B cell activation	11/517	36/18903	1.86456e-09	3.20717e-08	2.29954e-08	MNDA/LAPTM5/TYROBP/SAMSN1/INPP5D/CD300A/BTK/FCGR2B/CTLA4/TBC1D10C/FOXP3	11
GO:2000516	BP	GO:2000516	positive regulation of CD4-positive, alpha-beta T cell activation	12/517	45/18903	1.95209e-09	3.34616e-08	2.3992e-08	CCL19/HLA-DRB1/HLA-DRA/CD3E/IL2RG/SASH3/NCKAP1L/LGALS9/CD86/CD83/FOXP3/IL12RB1	12
GO:0002448	BP	GO:0002448	mast cell mediated immunity	13/517	55/18903	2.09489e-09	3.57859e-08	2.56585e-08	PTGDS/RAC2/LGALS9/MILR1/FGR/CD84/CD300A/BTK/LAT2/SERPINB9/RASGRP1/PIK3CD/PIK3CG	13
GO:0002437	BP	GO:0002437	inflammatory response to antigenic stimulus	15/517	79/18903	3.15817e-09	5.37645e-08	3.85492e-08	HLA-DRB1/FCGR3A/PLA2G2D/TREM2/HCK/IL2RA/CCR7/FGR/BTK/FCGR1A/HLA-E/FCGR2B/RASGRP1/FYN/CD6	15
GO:0002604	BP	GO:0002604	regulation of dendritic cell antigen processing and presentation	7/517	11/18903	3.29992e-09	5.59861e-08	4.01421e-08	CCL19/CD74/CCL21/FGL2/CCR7/FCGR2B/SLC11A1	7
GO:0036230	BP	GO:0036230	granulocyte activation	12/517	47/18903	3.37433e-09	5.68604e-08	4.07689e-08	CCL5/ITGB2/TYROBP/FCER1G/ITGAM/SPI1/PTAFR/CCL3/CD300A/CCR2/PREX1/FCGR2B	12
GO:1902622	BP	GO:1902622	regulation of neutrophil migration	12/517	47/18903	3.37433e-09	5.68604e-08	4.07689e-08	CCL19/CD74/CCL21/C3AR1/SLAMF8/NCKAP1L/RAC2/CCR7/C5AR1/MPP1/RIPOR2/RHOH	12
GO:0070227	BP	GO:0070227	lymphocyte apoptotic process	15/517	80/18903	3.7905e-09	6.36573e-08	4.56423e-08	IDO1/CD74/CCL5/CD27/IL7R/IL2RA/LGALS9/FAS/DOCK8/BTK/GIMAP8/JAK3/PDCD1/CD3G/P2RX7	15
GO:0045591	BP	GO:0045591	positive regulation of regulatory T cell differentiation	9/517	23/18903	4.64136e-09	7.74236e-08	5.55127e-08	HLA-DRB1/HLA-DRA/IL4I1/IL2RG/LILRB4/LGALS9/LILRB2/FOXP3/VSIR	9
GO:0072677	BP	GO:0072677	eosinophil migration	9/517	23/18903	4.64136e-09	7.74236e-08	5.55127e-08	CCL13/CCL21/CCL5/CCL2/CCL4/CCL8/CCL3/CD300A/PTGER4	9
GO:0006874	BP	GO:0006874	cellular calcium ion homeostasis	28/517	284/18903	5.12148e-09	8.51468e-08	6.10503e-08	CXCL9/CCL19/CXCL10/CCL13/CCL21/TGM2/CCL5/APOE/CXCL11/CLIC2/PTPRC/CORO1A/CCR1/CCL8/CCL3/CD40/CCR7/CCR5/JSRP1/LCK/ANXA6/CCR2/CD19/ITPR2/HERPUD1/P2RX7/MCOLN2/PRKCB	28
GO:0002294	BP	GO:0002294	CD4-positive, alpha-beta T cell differentiation involved in immune response	14/517	70/18903	5.21971e-09	8.64906e-08	6.20138e-08	CCL19/HLA-DRB1/HLA-DRA/BATF/GPR183/SLAMF6/SPN/LGALS9/CD86/IRF4/PTGER4/JAK3/FOXP3/IL12RB1	14
GO:2000404	BP	GO:2000404	regulation of T cell migration	12/517	49/18903	5.66899e-09	9.3623e-08	6.71278e-08	CXCL13/CXCL10/CCL21/CCL5/AIF1/CORO1A/SPN/DOCK8/CCR2/TNFRSF14/ITGA4/RIPOR2	12
GO:0046718	BP	GO:0046718	viral entry into host cell	20/517	151/18903	5.76479e-09	9.48899e-08	6.80361e-08	MRC1/ICAM1/HLA-DRB1/CD74/CD4/SELPLG/CXCR4/CIITA/TRIM22/SIGLEC1/CCR5/LGALS9/CD86/CTSL/CLEC5A/TNFRSF14/FCN1/CD209/CR2/TNFRSF4	20
GO:0042742	BP	GO:0042742	defense response to bacterium	33/517	382/18903	6.19939e-09	1.01707e-07	7.29239e-08	IGLL5/JCHAIN/CXCL13/LYZ/TREM2/IL7R/GBP4/COLEC12/MPEG1/CD4/FCER1G/GNLY/RNASE6/SLAMF8/IRF8/HAVCR2/HLA-A/SPN/TLR2/FGR/C5AR1/TLR4/ACP5/STAB1/GBP2/FCGR1A/TNFRSF14/HLA-E/SLC11A1/CLEC4E/CASP4/P2RX7/EMILIN2	33
GO:0002287	BP	GO:0002287	alpha-beta T cell activation involved in immune response	14/517	71/18903	6.34082e-09	1.03345e-07	7.40985e-08	CCL19/HLA-DRB1/HLA-DRA/BATF/GPR183/SLAMF6/SPN/LGALS9/CD86/IRF4/PTGER4/JAK3/FOXP3/IL12RB1	14
GO:0002293	BP	GO:0002293	alpha-beta T cell differentiation involved in immune response	14/517	71/18903	6.34082e-09	1.03345e-07	7.40985e-08	CCL19/HLA-DRB1/HLA-DRA/BATF/GPR183/SLAMF6/SPN/LGALS9/CD86/IRF4/PTGER4/JAK3/FOXP3/IL12RB1	14
GO:0002711	BP	GO:0002711	positive regulation of T cell mediated immunity	13/517	60/18903	6.58278e-09	1.06938e-07	7.66746e-08	HLA-DRB1/HLA-DRA/PTPRC/HLA-F/HLA-B/SASH3/HLA-A/B2M/HLA-E/FOXP3/TAP2/P2RX7/IL12RB1	13
GO:0002755	BP	GO:0002755	MyD88-dependent toll-like receptor signaling pathway	9/517	24/18903	7.24701e-09	1.17345e-07	8.41364e-08	CD300LF/TLR2/IRF1/TLR4/CD300A/BTK/TLR8/IRAK3/TLR1	9
GO:0055074	BP	GO:0055074	calcium ion homeostasis	29/517	309/18903	8.3446e-09	1.34679e-07	9.65646e-08	CXCL9/CCL19/CXCL10/CCL13/CCL21/TGM2/CCL5/APOE/CXCL11/CLIC2/PTPRC/CORO1A/CCR1/CCL8/CCL3/CD40/CCR7/CCR5/JSRP1/LCK/SNX10/ANXA6/CCR2/CD19/ITPR2/HERPUD1/P2RX7/MCOLN2/PRKCB	29
GO:0051283	BP	GO:0051283	negative regulation of sequestering of calcium ion	18/517	125/18903	8.75534e-09	1.40566e-07	1.00786e-07	CXCL9/CCL19/CXCL10/CCL21/CXCL11/CLIC2/PTPRC/CORO1A/CCL3/CCR7/CCR5/JSRP1/LCK/ANXA6/CD19/ITPR2/P2RX7/MCOLN2	18
GO:0071347	BP	GO:0071347	cellular response to interleukin-1	17/517	111/18903	8.76595e-09	1.40566e-07	1.00786e-07	CCL19/CCL13/CCL18/CCL21/CCL5/GBP1/CCL2/CCL4/CCL8/CCL3/CCL17/CCL22/CD40/SIRPA/GBP2/IRAK3/CCL3L1	17
GO:0070228	BP	GO:0070228	regulation of lymphocyte apoptotic process	13/517	62/18903	1.00693e-08	1.60947e-07	1.15399e-07	IDO1/CD74/CCL5/CD27/IL7R/LGALS9/DOCK8/BTK/GIMAP8/JAK3/PDCD1/CD3G/P2RX7	13
GO:0090023	BP	GO:0090023	positive regulation of neutrophil chemotaxis	9/517	25/18903	1.10503e-08	1.75499e-07	1.25833e-07	CCL19/CD74/CCL21/C3AR1/NCKAP1L/RAC2/CCR7/C5AR1/RIPOR2	9
GO:0098581	BP	GO:0098581	detection of external biotic stimulus	9/517	25/18903	1.10503e-08	1.75499e-07	1.25833e-07	HLA-DRB1/TREM2/HLA-B/CLEC7A/HLA-A/TLR2/LY96/TLR4/TLR1	9
GO:0051282	BP	GO:0051282	regulation of sequestering of calcium ion	18/517	127/18903	1.1315e-08	1.7913e-07	1.28436e-07	CXCL9/CCL19/CXCL10/CCL21/CXCL11/CLIC2/PTPRC/CORO1A/CCL3/CCR7/CCR5/JSRP1/LCK/ANXA6/CD19/ITPR2/P2RX7/MCOLN2	18
GO:0043029	BP	GO:0043029	T cell homeostasis	11/517	42/18903	1.14502e-08	1.80695e-07	1.29558e-07	IL7R/CORO1A/NCKAP1L/IL2RA/SIT1/LGALS9/LGALS2/FAS/JAK3/FOXP3/P2RX7	11
GO:0043303	BP	GO:0043303	mast cell degranulation	12/517	52/18903	1.17687e-08	1.85133e-07	1.3274e-07	PTGDS/RAC2/LGALS9/MILR1/FGR/CD84/CD300A/BTK/LAT2/RASGRP1/PIK3CD/PIK3CG	12
GO:0032731	BP	GO:0032731	positive regulation of interleukin-1 beta production	13/517	63/18903	1.23744e-08	1.94048e-07	1.39132e-07	CCL19/GBP5/MNDA/TYROBP/CLEC7A/CCL3/LGALS9/TLR4/TLR8/CASP1/LILRA5/P2RX7/TMEM106A	13
GO:0044409	BP	GO:0044409	entry into host	20/517	158/18903	1.27018e-08	1.98556e-07	1.42365e-07	MRC1/ICAM1/HLA-DRB1/CD74/CD4/SELPLG/CXCR4/CIITA/TRIM22/SIGLEC1/CCR5/LGALS9/CD86/CTSL/CLEC5A/TNFRSF14/FCN1/CD209/CR2/TNFRSF4	20
GO:0072507	BP	GO:0072507	divalent inorganic cation homeostasis	31/517	356/18903	1.49745e-08	2.33349e-07	1.67311e-07	CXCL9/CCL19/CXCL10/CCL13/CCL21/TGM2/CCL5/APOE/CXCL11/CLIC2/PTPRC/CORO1A/CCR1/CCL8/CCL3/CD40/CCR7/CCR5/JSRP1/LCK/SNX10/ANXA6/TMC8/CCR2/CD19/SLC11A1/ITPR2/HERPUD1/P2RX7/MCOLN2/PRKCB	31
GO:0032743	BP	GO:0032743	positive regulation of interleukin-2 production	10/517	34/18903	1.56084e-08	2.41711e-07	1.73307e-07	PTPRC/CD3E/CD4/CLEC7A/SASH3/CD86/CD83/IRF4/CCR2/PDE4B	10
GO:0090022	BP	GO:0090022	regulation of neutrophil chemotaxis	10/517	34/18903	1.56084e-08	2.41711e-07	1.73307e-07	CCL19/CD74/CCL21/C3AR1/NCKAP1L/RAC2/CCR7/C5AR1/MPP1/RIPOR2	10
GO:0002664	BP	GO:0002664	regulation of T cell tolerance induction	7/517	13/18903	1.63599e-08	2.5178e-07	1.80527e-07	IDO1/CD3E/HLA-B/LILRB4/IL2RA/LILRB2/FOXP3	7
GO:2001198	BP	GO:2001198	regulation of dendritic cell differentiation	7/517	13/18903	1.63599e-08	2.5178e-07	1.80527e-07	TMEM176B/TMEM176A/HLA-B/LGALS9/FCGR2B/LILRB2/LILRB1	7
GO:0045953	BP	GO:0045953	negative regulation of natural killer cell mediated cytotoxicity	8/517	19/18903	1.71979e-08	2.63048e-07	1.88606e-07	HLA-F/HLA-B/HAVCR2/HLA-A/LGALS9/SERPINB9/HLA-E/LILRB1	8
GO:2001185	BP	GO:2001185	regulation of CD8-positive, alpha-beta T cell activation	8/517	19/18903	1.71979e-08	2.63048e-07	1.88606e-07	LILRB4/NCKAP1L/HLA-A/IRF1/PTPN22/HLA-E/VSIR/LILRB1	8
GO:0002279	BP	GO:0002279	mast cell activation involved in immune response	12/517	54/18903	1.86106e-08	2.82925e-07	2.02858e-07	PTGDS/RAC2/LGALS9/MILR1/FGR/CD84/CD300A/BTK/LAT2/RASGRP1/PIK3CD/PIK3CG	12
GO:0051208	BP	GO:0051208	sequestering of calcium ion	18/517	131/18903	1.86113e-08	2.82925e-07	2.02858e-07	CXCL9/CCL19/CXCL10/CCL21/CXCL11/CLIC2/PTPRC/CORO1A/CCL3/CCR7/CCR5/JSRP1/LCK/ANXA6/CD19/ITPR2/P2RX7/MCOLN2	18
GO:0032689	BP	GO:0032689	negative regulation of interferon-gamma production	11/517	44/18903	1.95242e-08	2.95899e-07	2.1216e-07	HLA-DRB1/LAPTM5/LILRB4/HAVCR2/LGALS9/TLR4/PDCD1LG2/FOXP3/VSIR/CD96/LILRB1	11
GO:0072503	BP	GO:0072503	cellular divalent inorganic cation homeostasis	29/517	323/18903	2.24541e-08	3.39269e-07	2.43256e-07	CXCL9/CCL19/CXCL10/CCL13/CCL21/TGM2/CCL5/APOE/CXCL11/CLIC2/PTPRC/CORO1A/CCR1/CCL8/CCL3/CD40/CCR7/CCR5/JSRP1/LCK/ANXA6/CCR2/CD19/SLC11A1/ITPR2/HERPUD1/P2RX7/MCOLN2/PRKCB	29
GO:2000107	BP	GO:2000107	negative regulation of leukocyte apoptotic process	12/517	55/18903	2.32197e-08	3.49773e-07	2.50787e-07	CCL19/IDO1/CD74/CCL21/CCL5/CD27/IL7R/CCR7/DOCK8/JAK3/PDCD1/LILRB1	12
GO:0002710	BP	GO:0002710	negative regulation of T cell mediated immunity	9/517	27/18903	2.41428e-08	3.61488e-07	2.59187e-07	PTPRC/IL7R/IL4I1/HLA-F/LILRB4/NCKAP1L/FCGR2B/FOXP3/LILRB1	9
GO:0032753	BP	GO:0032753	positive regulation of interleukin-4 production	9/517	27/18903	2.41428e-08	3.61488e-07	2.59187e-07	CD3E/FCER1G/SASH3/HAVCR2/LGALS9/CD86/IRF4/HLA-E/FOXP3	9
GO:0051924	BP	GO:0051924	regulation of calcium ion transport	26/517	268/18903	2.53182e-08	3.77948e-07	2.70989e-07	CXCL9/CXCL10/CCL5/CXCL11/CLIC2/CCL2/CD4/CXCR4/CORO1A/CCL4/CCR1/CCL3/MS4A1/JSRP1/CD84/TRPV2/PDE4B/CD19/JAK3/LILRB2/FYN/LILRB1/LILRA5/P2RX7/PIK3CG/IL16	26
GO:0002888	BP	GO:0002888	positive regulation of myeloid leukocyte mediated immunity	8/517	20/18903	2.79788e-08	4.16415e-07	2.9857e-07	ITGB2/TYROBP/ITGAM/SPI1/PTAFR/BTK/FCGR1A/HLA-E	8
GO:0002484	BP	GO:0002484	antigen processing and presentation of endogenous peptide antigen via MHC class I via ER pathway	6/517	9/18903	3.18564e-08	4.71266e-07	3.37898e-07	HLA-F/HLA-B/HLA-C/HLA-A/HLA-E/TAP2	6
GO:0002579	BP	GO:0002579	positive regulation of antigen processing and presentation	6/517	9/18903	3.18564e-08	4.71266e-07	3.37898e-07	CCL19/CD74/CCL21/TREM2/CCR7/SLC11A1	6
GO:0045059	BP	GO:0045059	positive thymic T cell selection	7/517	14/18903	3.19487e-08	4.71266e-07	3.37898e-07	CD74/PTPRC/CD3D/CD3E/DOCK2/ZAP70/CD3G	7
GO:0042088	BP	GO:0042088	T-helper 1 type immune response	11/517	46/18903	3.23226e-08	4.75371e-07	3.40841e-07	CCL19/HLA-DRB1/HAVCR2/SPN/TLR4/CCR2/JAK3/EBI3/SLC11A1/IL18BP/IL12RB1	11
GO:0042093	BP	GO:0042093	T-helper cell differentiation	13/517	68/18903	3.27286e-08	4.79923e-07	3.44105e-07	CCL19/HLA-DRB1/HLA-DRA/BATF/GPR183/SLAMF6/SPN/CD86/IRF4/PTGER4/JAK3/FOXP3/IL12RB1	13
GO:0071624	BP	GO:0071624	positive regulation of granulocyte chemotaxis	9/517	28/18903	3.47212e-08	5.07645e-07	3.63982e-07	CCL19/CD74/CCL21/C3AR1/NCKAP1L/RAC2/CCR7/C5AR1/RIPOR2	9
GO:0050728	BP	GO:0050728	negative regulation of inflammatory response	21/517	184/18903	3.49684e-08	5.09759e-07	3.65497e-07	HLA-DRB1/APOE/TREM2/PTPRC/ALOX5/CST7/SLAMF8/AOAH/HCK/IL2RA/TNFRSF1B/TNFAIP8L2/SIGLEC10/FGR/ACP5/SIRPA/PTGER4/FCGR2B/FYN/FOXP3/NR1H3	21
GO:0002823	BP	GO:0002823	negative regulation of adaptive immune response based on somatic recombination of immune receptors built from immunoglobulin superfamily domains	12/517	57/18903	3.56172e-08	5.16189e-07	3.70108e-07	PTPRC/IL7R/IL4I1/HLA-F/LILRB4/HAVCR2/NCKAP1L/FCGR2B/JAK3/CR2/FOXP3/LILRB1	12
GO:0070231	BP	GO:0070231	T cell apoptotic process	12/517	57/18903	3.56172e-08	5.16189e-07	3.70108e-07	IDO1/CCL5/CD27/IL7R/IL2RA/LGALS9/FAS/DOCK8/GIMAP8/JAK3/PDCD1/P2RX7	12
GO:1902106	BP	GO:1902106	negative regulation of leukocyte differentiation	16/517	108/18903	3.89954e-08	5.63506e-07	4.04034e-07	CD74/C1QC/FGL2/TMEM176B/TMEM176A/LILRB4/CCL3/LAG3/INPP5D/IRF1/TLR4/FCGR2B/JAK3/CTLA4/FOXP3/LILRB1	16
GO:0001774	BP	GO:0001774	microglial cell activation	11/517	47/18903	4.11679e-08	5.91461e-07	4.24078e-07	C1QA/ITGB2/TREM2/PTPRC/TYROBP/CST7/ITGAM/AIF1/CCL3/TLR2/C5AR1	11
GO:0002861	BP	GO:0002861	regulation of inflammatory response to antigenic stimulus	11/517	47/18903	4.11679e-08	5.91461e-07	4.24078e-07	HLA-DRB1/PLA2G2D/TREM2/HCK/CCR7/FGR/BTK/FCGR1A/HLA-E/FCGR2B/FYN	11
GO:0051209	BP	GO:0051209	release of sequestered calcium ion into cytosol	17/517	124/18903	4.78362e-08	6.85284e-07	4.91349e-07	CXCL9/CCL19/CXCL10/CCL21/CXCL11/CLIC2/PTPRC/CORO1A/CCL3/CCR7/CCR5/JSRP1/LCK/CD19/ITPR2/P2RX7/MCOLN2	17
GO:0007259	BP	GO:0007259	receptor signaling pathway via JAK-STAT	20/517	172/18903	5.4147e-08	7.73462e-07	5.54573e-07	CCL5/PTPRC/IL7R/CYP1B1/CSF1R/CCL2/CSF2RA/IL10RA/CSF2RB/STAT1/CD40/CD300A/OSM/CCR2/JAK3/FYN/SH2B3/STAT5A/IFNAR2/STAT4	20
GO:0002517	BP	GO:0002517	T cell tolerance induction	7/517	15/18903	5.84924e-08	8.3314e-07	5.97362e-07	IDO1/CD3E/HLA-B/LILRB4/IL2RA/LILRB2/FOXP3	7
GO:1905517	BP	GO:1905517	macrophage migration	12/517	60/18903	6.54052e-08	9.28941e-07	6.66052e-07	CCL5/TREM2/C3AR1/CSF1R/CCL2/SLAMF8/CCL3/C5AR1/CSF1/CMKLR1/CCR2/MCOLN2	12
GO:0009595	BP	GO:0009595	detection of biotic stimulus	10/517	39/18903	6.69197e-08	9.47743e-07	6.79532e-07	HLA-DRB1/TREM2/HLA-B/CLEC7A/HLA-A/TLR2/LY96/TLR4/PTPRJ/TLR1	10
GO:0045061	BP	GO:0045061	thymic T cell selection	8/517	22/18903	6.76736e-08	9.55697e-07	6.85236e-07	CD74/PTPRC/CD3D/CD3E/CCR7/DOCK2/ZAP70/CD3G	8
GO:0060142	BP	GO:0060142	regulation of syncytium formation by plasma membrane fusion	9/517	30/18903	6.84979e-08	9.64598e-07	6.91617e-07	CXCL9/CXCL10/TREM2/CD53/TYROBP/NFATC2/RIPOR2/CFLAR/PLEKHO1	9
GO:0002361	BP	GO:0002361	CD4-positive, CD25-positive, alpha-beta regulatory T cell differentiation	6/517	10/18903	7.77977e-08	1.08939e-06	7.81091e-07	HLA-DRB1/HLA-DRA/PLA2G2D/IL2RG/LGALS9/FOXP3	6
GO:0035747	BP	GO:0035747	natural killer cell chemotaxis	6/517	10/18903	7.77977e-08	1.08939e-06	7.81091e-07	CCL5/CCL2/CCL4/CCL3/PIK3CD/PIK3CG	6
GO:0002269	BP	GO:0002269	leukocyte activation involved in inflammatory response	11/517	50/18903	8.19779e-08	1.1447e-06	8.20749e-07	C1QA/ITGB2/TREM2/PTPRC/TYROBP/CST7/ITGAM/AIF1/CCL3/TLR2/C5AR1	11
GO:1903707	BP	GO:1903707	negative regulation of hemopoiesis	16/517	114/18903	8.4957e-08	1.18297e-06	8.48192e-07	CD74/C1QC/FGL2/TMEM176B/TMEM176A/LILRB4/CCL3/LAG3/INPP5D/IRF1/TLR4/FCGR2B/JAK3/CTLA4/FOXP3/LILRB1	16
GO:0051607	BP	GO:0051607	defense response to virus	27/517	304/18903	8.61455e-08	1.19617e-06	8.57655e-07	CXCL9/CXCL10/BIRC3/PTPRC/FGL2/GBP1/RNASE6/PRF1/TRIM22/STAT1/SLFN11/CD40/ITGAX/TLR2/IRF1/SAMHD1/APOBEC3G/NLRC5/PTPN22/TLR8/APOBEC3D/CASP1/FOXP3/LILRB1/RNASE2/IFNAR2/IL12RB1	27
GO:0140546	BP	GO:0140546	defense response to symbiont	27/517	305/18903	9.21413e-08	1.27586e-06	9.14793e-07	CXCL9/CXCL10/BIRC3/PTPRC/FGL2/GBP1/RNASE6/PRF1/TRIM22/STAT1/SLFN11/CD40/ITGAX/TLR2/IRF1/SAMHD1/APOBEC3G/NLRC5/PTPN22/TLR8/APOBEC3D/CASP1/FOXP3/LILRB1/RNASE2/IFNAR2/IL12RB1	27
GO:0002313	BP	GO:0002313	mature B cell differentiation involved in immune response	9/517	31/18903	9.41946e-08	1.30067e-06	9.32581e-07	POU2AF1/GPR183/SPI1/ITM2A/IRF8/FCGR2B/DOCK11/MFNG/DOCK10	9
GO:0043277	BP	GO:0043277	apoptotic cell clearance	11/517	51/18903	1.0197e-07	1.40413e-06	1.00676e-06	MARCO/TGM2/TREM2/C2/CCL2/TYROBP/CD300LF/RAC2/FCN1/NR1H3/RHOH	11
GO:0045637	BP	GO:0045637	regulation of myeloid cell differentiation	22/517	214/18903	1.09172e-07	1.49916e-06	1.0749e-06	HLA-DRB1/CD74/C1QC/TREM2/TYROBP/EVI2B/CD4/SPI1/LILRB4/CCR1/CCL3/RASSF2/NCKAP1L/STAT1/ETS1/B2M/CSF1/INPP5D/TLR4/MEF2C/GPR171/LILRB1	22
GO:0032733	BP	GO:0032733	positive regulation of interleukin-10 production	10/517	41/18903	1.1235e-07	1.53011e-06	1.09709e-06	TREM2/CLEC7A/SASH3/LGALS9/TLR2/TLR4/CD83/IRF4/LILRA5/TIGIT	10
GO:0042119	BP	GO:0042119	neutrophil activation	10/517	41/18903	1.1235e-07	1.53011e-06	1.09709e-06	CCL5/ITGB2/TYROBP/FCER1G/ITGAM/SPI1/PTAFR/CD300A/PREX1/FCGR2B	10
GO:0070232	BP	GO:0070232	regulation of T cell apoptotic process	10/517	41/18903	1.1235e-07	1.53011e-06	1.09709e-06	IDO1/CCL5/CD27/IL7R/LGALS9/DOCK8/GIMAP8/JAK3/PDCD1/P2RX7	10
GO:0050830	BP	GO:0050830	defense response to Gram-positive bacterium	16/517	118/18903	1.38732e-07	1.88275e-06	1.34993e-06	LYZ/IL7R/GBP4/MPEG1/RNASE6/HAVCR2/HLA-A/TLR2/FGR/C5AR1/ACP5/GBP2/TNFRSF14/HLA-E/CASP4/P2RX7	16
GO:0097553	BP	GO:0097553	calcium ion transmembrane import into cytosol	20/517	182/18903	1.39e-07	1.88275e-06	1.34993e-06	CXCL9/CCL19/CXCL10/CCL21/CXCL11/CLIC2/PTPRC/CORO1A/CCL3/MS4A1/CCR7/CCR5/JSRP1/LCK/TRPV2/CD19/FYN/ITPR2/P2RX7/MCOLN2	20
GO:0032814	BP	GO:0032814	regulation of natural killer cell activation	10/517	42/18903	1.43881e-07	1.94356e-06	1.39354e-06	FCGR3A/HLA-F/TYROBP/HAVCR2/FGR/PTPN22/HLA-E/RASGRP1/IL15RA/ZNF683	10
GO:0050855	BP	GO:0050855	regulation of B cell receptor signaling pathway	8/517	24/18903	1.48313e-07	1.998e-06	1.43257e-06	LPXN/CD300A/NFAM1/PTPN22/CD19/FCGR2B/PRKCB/CD22	8
GO:0044000	BP	GO:0044000	movement in host	20/517	183/18903	1.52157e-07	2.03873e-06	1.46177e-06	MRC1/ICAM1/HLA-DRB1/CD74/CD4/SELPLG/CXCR4/CIITA/TRIM22/SIGLEC1/CCR5/LGALS9/CD86/CTSL/CLEC5A/TNFRSF14/FCN1/CD209/CR2/TNFRSF4	20
GO:0097696	BP	GO:0097696	receptor signaling pathway via STAT	20/517	183/18903	1.52157e-07	2.03873e-06	1.46177e-06	CCL5/PTPRC/IL7R/CYP1B1/CSF1R/CCL2/CSF2RA/IL10RA/CSF2RB/STAT1/CD40/CD300A/OSM/CCR2/JAK3/FYN/SH2B3/STAT5A/IFNAR2/STAT4	20
GO:0032720	BP	GO:0032720	negative regulation of tumor necrosis factor production	13/517	77/18903	1.53159e-07	2.04116e-06	1.46352e-06	TREM2/LILRB4/HAVCR2/LGALS9/TLR4/ACP5/SIRPA/CLEC4A/PTPN22/IRAK3/FOXP3/VSIR/LILRB1	13
GO:0034121	BP	GO:0034121	regulation of toll-like receptor signaling pathway	13/517	77/18903	1.53159e-07	2.04116e-06	1.46352e-06	BIRC3/TREM2/CD14/CD300LF/TLR2/IRF1/CD300A/IRF4/IFI35/PTPN22/IRAK3/TLR1/NR1H3	13
GO:0045060	BP	GO:0045060	negative thymic T cell selection	6/517	11/18903	1.67195e-07	2.22226e-06	1.59336e-06	CD74/PTPRC/CD3E/CCR7/DOCK2/ZAP70	6
GO:0001782	BP	GO:0001782	B cell homeostasis	9/517	33/18903	1.71624e-07	2.26298e-06	1.62255e-06	CD74/IL7R/TNFSF13B/SASH3/NCKAP1L/MEF2C/DOCK11/FOXP3/DOCK10	9
GO:0002431	BP	GO:0002431	Fc receptor mediated stimulatory signaling pathway	9/517	33/18903	1.71624e-07	2.26298e-06	1.62255e-06	PTPRC/FCER1G/HCK/MYO1G/VAV1/FGR/FCGR2B/FYN/PTPRJ	9
GO:0045577	BP	GO:0045577	regulation of B cell differentiation	9/517	33/18903	1.71624e-07	2.26298e-06	1.62255e-06	CD27/IL4I1/IL2RG/SLAMF8/NCKAP1L/INPP5D/NFAM1/BTK/IKZF3	9
GO:0002347	BP	GO:0002347	response to tumor cell	10/517	43/18903	1.82933e-07	2.40571e-06	1.72489e-06	HLA-DRB1/NKG7/TXNIP/IL4I1/LAPTM5/SPI1/PRF1/HAVCR2/HLA-A/ABI3	10
GO:0061900	BP	GO:0061900	glial cell activation	11/517	54/18903	1.90302e-07	2.49602e-06	1.78965e-06	C1QA/ITGB2/TREM2/PTPRC/TYROBP/CST7/ITGAM/AIF1/CCL3/TLR2/C5AR1	11
GO:0016032	BP	GO:0016032	viral process	32/517	421/18903	2.08227e-07	2.72354e-06	1.95278e-06	MRC1/ICAM1/HLA-DRB1/CD74/CCL5/APOE/CSF1R/CCL2/CD4/SELPLG/CXCR4/CIITA/CCL4/CCL8/CCL3/TRIM22/SIGLEC1/STAT1/CCR5/LGALS9/CD86/CTSL/CLEC5A/CXCR6/APOBEC3G/TNFRSF14/APOBEC3D/FCN1/CD209/CR2/TNFRSF4/MDFIC	32
GO:0002720	BP	GO:0002720	positive regulation of cytokine production involved in immune response	13/517	79/18903	2.09292e-07	2.72354e-06	1.95278e-06	CD74/HLA-F/LAPTM5/CLEC7A/SASH3/HLA-A/B2M/TLR4/TNFRSF14/HLA-E/SCIMP/LILRB1/P2RX7	13
GO:1903556	BP	GO:1903556	negative regulation of tumor necrosis factor superfamily cytokine production	13/517	79/18903	2.09292e-07	2.72354e-06	1.95278e-06	TREM2/LILRB4/HAVCR2/LGALS9/TLR4/ACP5/SIRPA/CLEC4A/PTPN22/IRAK3/FOXP3/VSIR/LILRB1	13
GO:0062207	BP	GO:0062207	regulation of pattern recognition receptor signaling pathway	15/517	107/18903	2.18678e-07	2.83824e-06	2.03502e-06	BIRC3/TREM2/CD14/CD300LF/SLC15A3/TLR2/IRF1/TLR4/CD300A/IRF4/IFI35/PTPN22/IRAK3/TLR1/NR1H3	15
GO:1902624	BP	GO:1902624	positive regulation of neutrophil migration	9/517	34/18903	2.27789e-07	2.9488e-06	2.11429e-06	CCL19/CD74/CCL21/C3AR1/NCKAP1L/RAC2/CCR7/C5AR1/RIPOR2	9
GO:0019058	BP	GO:0019058	viral life cycle	27/517	319/18903	2.28828e-07	2.95456e-06	2.11842e-06	MRC1/ICAM1/HLA-DRB1/CD74/CCL5/APOE/CCL2/CD4/SELPLG/CXCR4/CIITA/CCL8/TRIM22/SIGLEC1/CCR5/LGALS9/CD86/CTSL/CLEC5A/CXCR6/APOBEC3G/TNFRSF14/APOBEC3D/FCN1/CD209/CR2/TNFRSF4	27
GO:0050856	BP	GO:0050856	regulation of T cell receptor signaling pathway	10/517	44/18903	2.30994e-07	2.97479e-06	2.13293e-06	GBP1/LAPTM5/LILRB4/CCR7/LCK/CD300A/PTPN22/SH2D1A/PTPRJ/SLA2	10
GO:0050871	BP	GO:0050871	positive regulation of B cell activation	18/517	155/18903	2.55514e-07	3.28207e-06	2.35325e-06	IGLL5/CD74/PTPRC/CD27/IL2RG/GPR183/TNFSF13B/SASH3/NCKAP1L/CD40/CD38/INPP5D/TLR4/SH3KBP1/BTK/NFATC2/MEF2C/TNFRSF4	18
GO:0002433	BP	GO:0002433	immune response-regulating cell surface receptor signaling pathway involved in phagocytosis	8/517	26/18903	3.00202e-07	3.79176e-06	2.7187e-06	PTPRC/HCK/MYO1G/VAV1/FGR/FCGR2B/FYN/PTPRJ	8
GO:0002438	BP	GO:0002438	acute inflammatory response to antigenic stimulus	8/517	26/18903	3.00202e-07	3.79176e-06	2.7187e-06	FCGR3A/PLA2G2D/CCR7/BTK/FCGR1A/HLA-E/FCGR2B/CD6	8
GO:0038096	BP	GO:0038096	Fc-gamma receptor signaling pathway involved in phagocytosis	8/517	26/18903	3.00202e-07	3.79176e-06	2.7187e-06	PTPRC/HCK/MYO1G/VAV1/FGR/FCGR2B/FYN/PTPRJ	8
GO:1903306	BP	GO:1903306	negative regulation of regulated secretory pathway	8/517	26/18903	3.00202e-07	3.79176e-06	2.7187e-06	HLA-F/SPI1/NCKAP1L/LGALS9/CD84/CD300A/CCR2/FCGR2B	8
GO:1905523	BP	GO:1905523	positive regulation of macrophage migration	8/517	26/18903	3.00202e-07	3.79176e-06	2.7187e-06	CCL5/TREM2/C3AR1/CSF1R/CCL3/C5AR1/CSF1/CMKLR1	8
GO:0002606	BP	GO:0002606	positive regulation of dendritic cell antigen processing and presentation	5/517	7/18903	3.01297e-07	3.79176e-06	2.7187e-06	CCL19/CD74/CCL21/CCR7/SLC11A1	5
GO:0032829	BP	GO:0032829	regulation of CD4-positive, CD25-positive, alpha-beta regulatory T cell differentiation	5/517	7/18903	3.01297e-07	3.79176e-06	2.7187e-06	HLA-DRB1/HLA-DRA/IL2RG/LGALS9/FOXP3	5
GO:0032831	BP	GO:0032831	positive regulation of CD4-positive, CD25-positive, alpha-beta regulatory T cell differentiation	5/517	7/18903	3.01297e-07	3.79176e-06	2.7187e-06	HLA-DRB1/HLA-DRA/IL2RG/LGALS9/FOXP3	5
GO:0002645	BP	GO:0002645	positive regulation of tolerance induction	6/517	12/18903	3.26657e-07	4.07993e-06	2.92531e-06	IDO1/CD3E/LILRB4/IRAK3/LILRB2/FOXP3	6
GO:0002887	BP	GO:0002887	negative regulation of myeloid leukocyte mediated immunity	6/517	12/18903	3.26657e-07	4.07993e-06	2.92531e-06	SPI1/LGALS9/CD84/CD300A/CCR2/FCGR2B	6
GO:0043383	BP	GO:0043383	negative T cell selection	6/517	12/18903	3.26657e-07	4.07993e-06	2.92531e-06	CD74/PTPRC/CD3E/CCR7/DOCK2/ZAP70	6
GO:0044403	BP	GO:0044403	biological process involved in symbiotic interaction	26/517	307/18903	3.78895e-07	4.71821e-06	3.38296e-06	MRC1/ICAM1/HLA-DRB1/CD74/CCL5/APOE/CSF1R/CD4/SELPLG/CXCR4/CIITA/CCL4/CCL8/CCL3/TRIM22/SIGLEC1/CCR5/LGALS9/CD86/CTSL/CLEC5A/TNFRSF14/FCN1/CD209/CR2/TNFRSF4	26
GO:0050848	BP	GO:0050848	regulation of calcium-mediated signaling	13/517	83/18903	3.79659e-07	4.71821e-06	3.38296e-06	TREM2/GBP1/PLEK/CD3E/CD4/CLEC7A/CCL4/CCL3/CMKLR1/TBC1D10C/ZAP70/SLA2/CD22	13
GO:0030889	BP	GO:0030889	negative regulation of B cell proliferation	7/517	19/18903	4.16388e-07	5.13675e-06	3.68305e-06	MNDA/TYROBP/INPP5D/CD300A/BTK/FCGR2B/CTLA4	7
GO:0048245	BP	GO:0048245	eosinophil chemotaxis	7/517	19/18903	4.16388e-07	5.13675e-06	3.68305e-06	CCL13/CCL21/CCL5/CCL2/CCL4/CCL8/CCL3	7
GO:1901623	BP	GO:1901623	regulation of lymphocyte chemotaxis	8/517	27/18903	4.16437e-07	5.13675e-06	3.68305e-06	CXCL13/CXCL10/CCL21/CCL5/CCL2/CCL4/CCL3/CCR2	8
GO:0002701	BP	GO:0002701	negative regulation of production of molecular mediator of immune response	10/517	47/18903	4.47832e-07	5.51033e-06	3.95091e-06	HLA-F/LILRB4/ACP5/IRAK3/FCGR2B/JAK3/FOXP3/CD96/LILRB1/CD22	10
GO:0002477	BP	GO:0002477	antigen processing and presentation of exogenous peptide antigen via MHC class Ib	4/517	4/18903	5.53255e-07	6.7907e-06	4.86893e-06	HLA-F/B2M/HLA-E/TAP2	4
GO:0030316	BP	GO:0030316	osteoclast differentiation	14/517	100/18903	5.63271e-07	6.8966e-06	4.94487e-06	TREM2/CSF1R/GPR183/TYROBP/LILRB4/CCR1/CCL3/RASSF2/OSCAR/SNX10/CSF1/INPP5D/TLR4/LILRB1	14
GO:0032703	BP	GO:0032703	negative regulation of interleukin-2 production	8/517	28/18903	5.69124e-07	6.95114e-06	4.98397e-06	VSIG4/PTPRC/GBP1/LAPTM5/LILRB4/HAVCR2/LAG3/FOXP3	8
GO:0033077	BP	GO:0033077	T cell differentiation in thymus	13/517	86/18903	5.79721e-07	7.06322e-06	5.06433e-06	CD74/PTPRC/CD3D/IL7R/CD3E/IL2RG/CCR7/B2M/DOCK2/RASGRP1/ZAP70/FOXP3/CD3G	13
GO:0002430	BP	GO:0002430	complement receptor mediated signaling pathway	6/517	13/18903	5.92626e-07	7.16774e-06	5.13928e-06	FPR3/C3AR1/FPR1/C5AR1/CMKLR1/CR2	6
GO:0002524	BP	GO:0002524	hypersensitivity	6/517	13/18903	5.92626e-07	7.16774e-06	5.13928e-06	FCGR3A/CCR7/BTK/FCGR1A/HLA-E/FCGR2B	6
GO:0036006	BP	GO:0036006	cellular response to macrophage colony-stimulating factor stimulus	6/517	13/18903	5.92626e-07	7.16774e-06	5.13928e-06	TREM2/CSF1R/TLR2/CSF1/TLR4/DOK1	6
GO:0150076	BP	GO:0150076	neuroinflammatory response	12/517	73/18903	6.22287e-07	7.50822e-06	5.3834e-06	C1QA/ITGB2/TREM2/PTPRC/TYROBP/CST7/ITGAM/AIF1/CCL3/TNFRSF1B/TLR2/C5AR1	12
GO:0098543	BP	GO:0098543	detection of other organism	7/517	20/18903	6.25531e-07	7.5291e-06	5.39837e-06	HLA-DRB1/HLA-B/CLEC7A/HLA-A/TLR2/TLR4/TLR1	7
GO:0006898	BP	GO:0006898	receptor-mediated endocytosis	23/517	257/18903	6.84891e-07	8.22365e-06	5.89636e-06	MARCO/CCL19/MRC1/CCL21/APOC1/APOE/ITGB2/MSR1/CD14/FCER1G/ITGAM/LILRB4/SIGLEC1/B2M/DAB2/CTSL/STAB1/FCGR1A/FCGR2B/ITGA4/LILRB1/SCARF1/RIN3	23
GO:0001773	BP	GO:0001773	myeloid dendritic cell activation	8/517	29/18903	7.67216e-07	9.16786e-06	6.57336e-06	UBD/CD2/BATF/SPI1/HAVCR2/BATF2/DOCK2/IRF4	8
GO:0090025	BP	GO:0090025	regulation of monocyte chemotaxis	8/517	29/18903	7.67216e-07	9.16786e-06	6.57336e-06	CXCL10/CCL5/AIF1/SLAMF8/CCR1/PLA2G7/CCR2/LGMN	8
GO:0002486	BP	GO:0002486	antigen processing and presentation of endogenous peptide antigen via MHC class I via ER pathway, TAP-independent	5/517	8/18903	7.8534e-07	9.29506e-06	6.66457e-06	HLA-F/HLA-B/HLA-C/HLA-A/HLA-E	5
GO:0035740	BP	GO:0035740	CD8-positive, alpha-beta T cell proliferation	5/517	8/18903	7.8534e-07	9.29506e-06	6.66457e-06	HLA-A/IRF1/PTPN22/HLA-E/VSIR	5
GO:0070672	BP	GO:0070672	response to interleukin-15	5/517	8/18903	7.8534e-07	9.29506e-06	6.66457e-06	IL2RG/CD4/IL2RB/JAK3/IL15RA	5
GO:2000564	BP	GO:2000564	regulation of CD8-positive, alpha-beta T cell proliferation	5/517	8/18903	7.8534e-07	9.29506e-06	6.66457e-06	HLA-A/IRF1/PTPN22/HLA-E/VSIR	5
GO:0051701	BP	GO:0051701	biological process involved in interaction with host	20/517	203/18903	8.15103e-07	9.62441e-06	6.90071e-06	MRC1/ICAM1/HLA-DRB1/CD74/CD4/SELPLG/CXCR4/CIITA/TRIM22/SIGLEC1/CCR5/LGALS9/CD86/CTSL/CLEC5A/TNFRSF14/FCN1/CD209/CR2/TNFRSF4	20
GO:0043030	BP	GO:0043030	regulation of macrophage activation	11/517	62/18903	8.29345e-07	9.76937e-06	7.00465e-06	VSIG4/CD74/TREM2/PTPRC/CST7/CCL3/HAVCR2/CD84/TLR4/FCGR2B/NR1H3	11
GO:0043373	BP	GO:0043373	CD4-positive, alpha-beta T cell lineage commitment	7/517	21/18903	9.16238e-07	1.07168e-05	7.68392e-06	BATF/SLAMF6/SPN/CTSL/IRF4/FOXP3/IL12RB1	7
GO:0090026	BP	GO:0090026	positive regulation of monocyte chemotaxis	7/517	21/18903	9.16238e-07	1.07168e-05	7.68392e-06	CXCL10/CCL5/AIF1/CCR1/PLA2G7/CCR2/LGMN	7
GO:1901739	BP	GO:1901739	regulation of myoblast fusion	7/517	21/18903	9.16238e-07	1.07168e-05	7.68392e-06	CXCL9/CXCL10/CD53/NFATC2/RIPOR2/CFLAR/PLEKHO1	7
GO:0032757	BP	GO:0032757	positive regulation of interleukin-8 production	11/517	63/18903	9.80295e-07	1.14391e-05	8.20183e-06	CD74/CHI3L1/CD2/CD14/CLEC7A/LGALS9/TLR2/TLR4/TLR8/FCN1/TLR1	11
GO:0035589	BP	GO:0035589	G protein-coupled purinergic nucleotide receptor signaling pathway	6/517	14/18903	1.01313e-06	1.17946e-05	8.45672e-06	PTAFR/GPR34/P2RY13/GPR171/P2RY10/P2RY8	6
GO:0048246	BP	GO:0048246	macrophage chemotaxis	9/517	40/18903	1.0261e-06	1.19177e-05	8.54498e-06	CCL5/C3AR1/CSF1R/CCL2/SLAMF8/CCL3/C5AR1/CSF1/CMKLR1	9
GO:0008360	BP	GO:0008360	regulation of cell shape	17/517	154/18903	1.12791e-06	1.30696e-05	9.37091e-06	CCL13/ITGB2/CSF1R/CCL2/CORO1A/CCL3/HCK/LST1/RAC2/FGR/ARHGAP18/SH3KBP1/PLXNC1/FMNL1/FYN/RHOH/PLEKHO1	17
GO:0051651	BP	GO:0051651	maintenance of location in cell	21/517	226/18903	1.13708e-06	1.31452e-05	9.42512e-06	CXCL9/CCL19/CXCL10/CCL21/APOE/CXCL11/CLIC2/PTPRC/SRGN/CD4/CORO1A/CCL3/CCR7/CCR5/JSRP1/LCK/ANXA6/CD19/ITPR2/P2RX7/MCOLN2	21
GO:0002761	BP	GO:0002761	regulation of myeloid leukocyte differentiation	15/517	122/18903	1.22598e-06	1.414e-05	1.01384e-05	HLA-DRB1/CD74/C1QC/TREM2/TYROBP/EVI2B/CD4/LILRB4/CCR1/CCL3/RASSF2/CSF1/INPP5D/TLR4/LILRB1	15
GO:0060760	BP	GO:0060760	positive regulation of response to cytokine stimulus	11/517	65/18903	1.3563e-06	1.56068e-05	1.11901e-05	CD74/TREM2/LAPTM5/CXCR4/CD300LF/TLR2/CSF1/TLR4/NLRC5/CASP1/CASP4	11
GO:0034142	BP	GO:0034142	toll-like receptor 4 signaling pathway	9/517	42/18903	1.59379e-06	1.82973e-05	1.31192e-05	TREM2/CD14/PIK3AP1/LY96/TLR4/IFI35/PTPN22/SCIMP/NR1H3	9
GO:0001768	BP	GO:0001768	establishment of T cell polarity	6/517	15/18903	1.64956e-06	1.88073e-05	1.34848e-05	CCL19/CCL21/CCR7/DOCK8/DOCK2/RIPOR2	6
GO:0002864	BP	GO:0002864	regulation of acute inflammatory response to antigenic stimulus	6/517	15/18903	1.64956e-06	1.88073e-05	1.34848e-05	PLA2G2D/CCR7/BTK/FCGR1A/HLA-E/FCGR2B	6
GO:1902563	BP	GO:1902563	regulation of neutrophil activation	6/517	15/18903	1.64956e-06	1.88073e-05	1.34848e-05	ITGB2/ITGAM/SPI1/PTAFR/CD300A/FCGR2B	6
GO:0002578	BP	GO:0002578	negative regulation of antigen processing and presentation	5/517	9/18903	1.72719e-06	1.94691e-05	1.39594e-05	HLA-DOA/FGL2/HLA-DOB/FCGR2B/LILRB2	5
GO:0002666	BP	GO:0002666	positive regulation of T cell tolerance induction	5/517	9/18903	1.72719e-06	1.94691e-05	1.39594e-05	IDO1/CD3E/LILRB4/LILRB2/FOXP3	5
GO:0002883	BP	GO:0002883	regulation of hypersensitivity	5/517	9/18903	1.72719e-06	1.94691e-05	1.39594e-05	CCR7/BTK/FCGR1A/HLA-E/FCGR2B	5
GO:0042590	BP	GO:0042590	antigen processing and presentation of exogenous peptide antigen via MHC class I	5/517	9/18903	1.72719e-06	1.94691e-05	1.39594e-05	FCER1G/TAP1/HLA-A/CLEC4A/FCGR1A	5
GO:2001187	BP	GO:2001187	positive regulation of CD8-positive, alpha-beta T cell activation	5/517	9/18903	1.72719e-06	1.94691e-05	1.39594e-05	LILRB4/NCKAP1L/HLA-A/PTPN22/HLA-E	5
GO:0038061	BP	GO:0038061	NIK/NF-kappaB signaling	16/517	142/18903	1.7703e-06	1.99099e-05	1.42754e-05	CCL19/CHI3L1/BIRC3/TREM2/CD27/LAPTM5/CD14/SPI1/HAVCR2/RASSF2/LGALS9/TLR2/CD86/TLR4/IFI35/PTPN22	16
GO:0002363	BP	GO:0002363	alpha-beta T cell lineage commitment	7/517	23/18903	1.84202e-06	2.06697e-05	1.48202e-05	BATF/SLAMF6/SPN/CTSL/IRF4/FOXP3/IL12RB1	7
GO:1901224	BP	GO:1901224	positive regulation of NIK/NF-kappaB signaling	11/517	67/18903	1.85355e-06	2.07522e-05	1.48794e-05	CCL19/TREM2/CD27/LAPTM5/CD14/HAVCR2/LGALS9/TLR2/CD86/TLR4/IFI35	11
GO:0042554	BP	GO:0042554	superoxide anion generation	9/517	43/18903	1.96726e-06	2.19265e-05	1.57213e-05	CYBB/ITGB2/TYROBP/ITGAM/CLEC7A/NCF4/NCF2/ACP5/SOD2	9
GO:0045622	BP	GO:0045622	regulation of T-helper cell differentiation	9/517	43/18903	1.96726e-06	2.19265e-05	1.57213e-05	CCL19/HLA-DRB1/HLA-DRA/BATF/CD86/IRF4/JAK3/FOXP3/IL12RB1	9
GO:1901222	BP	GO:1901222	regulation of NIK/NF-kappaB signaling	14/517	111/18903	2.03603e-06	2.26423e-05	1.62345e-05	CCL19/TREM2/CD27/LAPTM5/CD14/SPI1/HAVCR2/RASSF2/LGALS9/TLR2/CD86/TLR4/IFI35/PTPN22	14
GO:0010959	BP	GO:0010959	regulation of metal ion transport	30/517	423/18903	2.11053e-06	2.34184e-05	1.6791e-05	CXCL9/CXCL10/CCL5/CXCL11/CLIC2/TREM2/CCL2/CD4/CXCR4/CORO1A/CCL4/CCR1/CCL3/MS4A1/JSRP1/B2M/CD84/GLRX/TRPV2/PDE4B/CD19/JAK3/LILRB2/FYN/LILRB1/LILRA5/P2RX7/PIK3CG/KCNAB2/IL16	30
GO:0060759	BP	GO:0060759	regulation of response to cytokine stimulus	18/517	179/18903	2.14731e-06	2.37734e-05	1.70456e-05	CD74/CCL5/TREM2/PTPRC/LAPTM5/CXCR4/CD300LF/TLR2/CSF1/TLR4/SAMHD1/NLRC5/IRAK3/CASP1/CASP4/SH2B3/CARD16/NR1H3	18
GO:1905521	BP	GO:1905521	regulation of macrophage migration	9/517	44/18903	2.41372e-06	2.66636e-05	1.91178e-05	CCL5/TREM2/C3AR1/CSF1R/SLAMF8/CCL3/C5AR1/CSF1/CMKLR1	9
GO:0043369	BP	GO:0043369	CD4-positive or CD8-positive, alpha-beta T cell lineage commitment	7/517	24/18903	2.53943e-06	2.79901e-05	2.00689e-05	BATF/SLAMF6/SPN/CTSL/IRF4/FOXP3/IL12RB1	7
GO:0001767	BP	GO:0001767	establishment of lymphocyte polarity	6/517	16/18903	2.57837e-06	2.83564e-05	2.03316e-05	CCL19/CCL21/CCR7/DOCK8/DOCK2/RIPOR2	6
GO:0032642	BP	GO:0032642	regulation of chemokine production	13/517	98/18903	2.65513e-06	2.91361e-05	2.08906e-05	CD74/TREM2/CSF1R/LILRB4/AIF1/CLEC7A/HAVCR2/LGALS9/TLR2/CD84/TLR4/SIRPA/MCOLN2	13
GO:0001788	BP	GO:0001788	antibody-dependent cellular cytotoxicity	4/517	5/18903	2.70621e-06	2.9566e-05	2.11989e-05	FCGR3A/FCGR1A/HLA-E/FCGR2B	4
GO:0002408	BP	GO:0002408	myeloid dendritic cell chemotaxis	4/517	5/18903	2.70621e-06	2.9566e-05	2.11989e-05	CCL19/CCL21/SPI1/CCR7	4
GO:0051403	BP	GO:0051403	stress-activated MAPK cascade	21/517	239/18903	2.79511e-06	3.04703e-05	2.18473e-05	CCL19/CCL21/TREM2/CD27/SPI1/RASSF2/CCR7/ARL6IP5/LGALS9/FAS/TLR4/SIRPA/PTGER4/MAP4K1/PTPN22/ARHGEF6/FCGR2B/RASGRP1/SCIMP/MDFIC/TRAF1	21
GO:0051235	BP	GO:0051235	maintenance of location	26/517	342/18903	2.89335e-06	3.14723e-05	2.25656e-05	CXCL9/CCL19/CXCL10/CCL21/APOE/CXCL11/CLIC2/TREM2/PTPRC/MSR1/SRGN/CD4/CORO1A/CCL3/CCR7/CCR5/JSRP1/LCK/ANXA6/CD19/ITPR2/NRROS/P2RX7/NR1H3/MCOLN2/NFKBIE	26
GO:0032418	BP	GO:0032418	lysosome localization	12/517	84/18903	2.91176e-06	3.15345e-05	2.26103e-05	PTGDS/RAC2/LGALS9/MILR1/FGR/CD84/CD300A/BTK/LAT2/RASGRP1/PIK3CD/PIK3CG	12
GO:1990849	BP	GO:1990849	vacuolar localization	12/517	84/18903	2.91176e-06	3.15345e-05	2.26103e-05	PTGDS/RAC2/LGALS9/MILR1/FGR/CD84/CD300A/BTK/LAT2/RASGRP1/PIK3CD/PIK3CG	12
GO:0032602	BP	GO:0032602	chemokine production	13/517	99/18903	2.98141e-06	3.22187e-05	2.31008e-05	CD74/TREM2/CSF1R/LILRB4/AIF1/CLEC7A/HAVCR2/LGALS9/TLR2/CD84/TLR4/SIRPA/MCOLN2	13
GO:0001915	BP	GO:0001915	negative regulation of T cell mediated cytotoxicity	5/517	10/18903	3.37659e-06	3.62528e-05	2.59933e-05	PTPRC/IL7R/NCKAP1L/FCGR2B/LILRB1	5
GO:0031666	BP	GO:0031666	positive regulation of lipopolysaccharide-mediated signaling pathway	5/517	10/18903	3.37659e-06	3.62528e-05	2.59933e-05	CD14/LY86/LY96/SCIMP/CD180	5
GO:2000425	BP	GO:2000425	regulation of apoptotic cell clearance	5/517	10/18903	3.37659e-06	3.62528e-05	2.59933e-05	TGM2/TREM2/C2/CCL2/CD300LF	5
GO:0019835	BP	GO:0019835	cytolysis	7/517	25/18903	3.44419e-06	3.68195e-05	2.63996e-05	LYZ/GZMB/NKG7/GZMA/GZMH/PRF1/GZMM	7
GO:0050860	BP	GO:0050860	negative regulation of T cell receptor signaling pathway	7/517	25/18903	3.44419e-06	3.68195e-05	2.63996e-05	GBP1/LAPTM5/LILRB4/PTPN22/SH2D1A/PTPRJ/SLA2	7
GO:0002719	BP	GO:0002719	negative regulation of cytokine production involved in immune response	8/517	35/18903	3.64107e-06	3.88407e-05	2.78488e-05	HLA-F/LILRB4/ACP5/IRAK3/JAK3/FOXP3/CD96/LILRB1	8
GO:0036005	BP	GO:0036005	response to macrophage colony-stimulating factor	6/517	17/18903	3.89282e-06	4.14373e-05	2.97106e-05	TREM2/CSF1R/TLR2/CSF1/TLR4/DOK1	6
GO:0031098	BP	GO:0031098	stress-activated protein kinase signaling cascade	21/517	246/18903	4.40887e-06	4.68301e-05	3.35772e-05	CCL19/CCL21/TREM2/CD27/SPI1/RASSF2/CCR7/ARL6IP5/LGALS9/FAS/TLR4/SIRPA/PTGER4/MAP4K1/PTPN22/ARHGEF6/FCGR2B/RASGRP1/SCIMP/MDFIC/TRAF1	21
GO:0046629	BP	GO:0046629	gamma-delta T cell activation	7/517	26/18903	4.60251e-06	4.87826e-05	3.49772e-05	PTPRC/CD3E/NCKAP1L/JAML/CD3G/LILRB1/CD247	7
GO:0032677	BP	GO:0032677	regulation of interleukin-8 production	13/517	103/18903	4.67041e-06	4.93971e-05	3.54177e-05	CD74/CHI3L1/CD2/PTPRC/CD14/CLEC7A/LGALS9/TLR2/TLR4/PTPN22/TLR8/FCN1/TLR1	13
GO:0006801	BP	GO:0006801	superoxide metabolic process	11/517	74/18903	5.07375e-06	5.3549e-05	3.83947e-05	CYBB/ITGB2/TYROBP/ITGAM/CLEC7A/NCF4/NCF2/ACP5/SOD2/PREX1/NRROS	11
GO:0002673	BP	GO:0002673	regulation of acute inflammatory response	9/517	48/18903	5.18129e-06	5.45682e-05	3.91255e-05	PLA2G2D/ALOX5AP/CCR7/OSM/BTK/FCGR1A/HLA-E/FCGR2B/PIK3CG	9
GO:0032637	BP	GO:0032637	interleukin-8 production	13/517	104/18903	5.20659e-06	5.47187e-05	3.92333e-05	CD74/CHI3L1/CD2/PTPRC/CD14/CLEC7A/LGALS9/TLR2/TLR4/PTPN22/TLR8/FCN1/TLR1	13
GO:0006875	BP	GO:0006875	cellular metal ion homeostasis	29/517	420/18903	5.26281e-06	5.51929e-05	3.95734e-05	CXCL9/CCL19/CXCL10/CCL13/CCL21/TGM2/CCL5/APOE/CXCL11/CLIC2/PTPRC/CORO1A/CCR1/CCL8/CCL3/CD40/CCR7/CCR5/JSRP1/LCK/ANXA6/CCR2/CD19/SLC11A1/ITPR2/HERPUD1/P2RX7/MCOLN2/PRKCB	29
GO:0070229	BP	GO:0070229	negative regulation of lymphocyte apoptotic process	8/517	37/18903	5.6923e-06	5.95714e-05	4.27128e-05	IDO1/CD74/CCL5/CD27/IL7R/DOCK8/JAK3/PDCD1	8
GO:0098883	BP	GO:0098883	synapse pruning	5/517	11/18903	6.05109e-06	6.31932e-05	4.53096e-05	C1QB/C1QA/C1QC/TREM2/ITGAM	5
GO:0045954	BP	GO:0045954	positive regulation of natural killer cell mediated cytotoxicity	7/517	27/18903	6.06763e-06	6.32331e-05	4.53382e-05	HLA-F/SLAMF6/VAV1/LAG3/HLA-E/RASGRP1/SH2D1A	7
GO:0033628	BP	GO:0033628	regulation of cell adhesion mediated by integrin	9/517	49/18903	6.19483e-06	6.42891e-05	4.60953e-05	CXCL13/CCL21/CCL5/CYP1B1/CD3E/FERMT3/NCKAP1L/LPXN/PIK3CG	9
GO:0050798	BP	GO:0050798	activated T cell proliferation	9/517	49/18903	6.19483e-06	6.42891e-05	4.60953e-05	LILRB4/IL2RA/LGALS9/PDCD1LG2/BTN3A1/JAK3/FYN/FOXP3/IL12RB1	9
GO:0002637	BP	GO:0002637	regulation of immunoglobulin production	11/517	76/18903	6.61797e-06	6.85373e-05	4.91413e-05	MZB1/PTPRC/SASH3/CD40/CD86/BTK/HLA-E/FCGR2B/TNFRSF4/FOXP3/CD22	11
GO:0002369	BP	GO:0002369	T cell cytokine production	8/517	38/18903	7.03899e-06	7.24447e-05	5.19429e-05	HLA-F/LILRB4/SASH3/HLA-A/TNFRSF1B/B2M/CCR2/FOXP3	8
GO:0002724	BP	GO:0002724	regulation of T cell cytokine production	8/517	38/18903	7.03899e-06	7.24447e-05	5.19429e-05	HLA-F/LILRB4/SASH3/HLA-A/TNFRSF1B/B2M/CCR2/FOXP3	8
GO:0045920	BP	GO:0045920	negative regulation of exocytosis	8/517	38/18903	7.03899e-06	7.24447e-05	5.19429e-05	HLA-F/SPI1/NCKAP1L/LGALS9/CD84/CD300A/CCR2/FCGR2B	8
GO:0002675	BP	GO:0002675	positive regulation of acute inflammatory response	7/517	28/18903	7.90047e-06	7.94407e-05	5.6959e-05	ALOX5AP/CCR7/OSM/BTK/FCGR1A/HLA-E/PIK3CG	7
GO:0010758	BP	GO:0010758	regulation of macrophage chemotaxis	7/517	28/18903	7.90047e-06	7.94407e-05	5.6959e-05	CCL5/C3AR1/CSF1R/SLAMF8/C5AR1/CSF1/CMKLR1	7
GO:0001794	BP	GO:0001794	type IIa hypersensitivity	4/517	6/18903	7.94247e-06	7.94407e-05	5.6959e-05	FCGR3A/FCGR1A/HLA-E/FCGR2B	4
GO:0002445	BP	GO:0002445	type II hypersensitivity	4/517	6/18903	7.94247e-06	7.94407e-05	5.6959e-05	FCGR3A/FCGR1A/HLA-E/FCGR2B	4
GO:0002885	BP	GO:0002885	positive regulation of hypersensitivity	4/517	6/18903	7.94247e-06	7.94407e-05	5.6959e-05	CCR7/BTK/FCGR1A/HLA-E	4
GO:0035723	BP	GO:0035723	interleukin-15-mediated signaling pathway	4/517	6/18903	7.94247e-06	7.94407e-05	5.6959e-05	IL2RG/CD4/IL2RB/IL15RA	4
GO:0038110	BP	GO:0038110	interleukin-2-mediated signaling pathway	4/517	6/18903	7.94247e-06	7.94407e-05	5.6959e-05	IL2RG/IL2RB/IL2RA/JAK3	4
GO:0042270	BP	GO:0042270	protection from natural killer cell mediated cytotoxicity	4/517	6/18903	7.94247e-06	7.94407e-05	5.6959e-05	HLA-B/HLA-A/SERPINB9/HLA-E	4
GO:0071350	BP	GO:0071350	cellular response to interleukin-15	4/517	6/18903	7.94247e-06	7.94407e-05	5.6959e-05	IL2RG/CD4/IL2RB/IL15RA	4
GO:0071352	BP	GO:0071352	cellular response to interleukin-2	4/517	6/18903	7.94247e-06	7.94407e-05	5.6959e-05	IL2RG/IL2RB/IL2RA/JAK3	4
GO:1903969	BP	GO:1903969	regulation of response to macrophage colony-stimulating factor	4/517	6/18903	7.94247e-06	7.94407e-05	5.6959e-05	TREM2/TLR2/CSF1/TLR4	4
GO:1903972	BP	GO:1903972	regulation of cellular response to macrophage colony-stimulating factor stimulus	4/517	6/18903	7.94247e-06	7.94407e-05	5.6959e-05	TREM2/TLR2/CSF1/TLR4	4
GO:2001188	BP	GO:2001188	regulation of T cell activation via T cell receptor contact with antigen bound to MHC molecule on antigen presenting cell	4/517	6/18903	7.94247e-06	7.94407e-05	5.6959e-05	HLA-DMB/HAVCR2/LGALS9/LILRB1	4
GO:2001199	BP	GO:2001199	negative regulation of dendritic cell differentiation	4/517	6/18903	7.94247e-06	7.94407e-05	5.6959e-05	TMEM176B/TMEM176A/FCGR2B/LILRB1	4
GO:0002281	BP	GO:0002281	macrophage activation involved in immune response	6/517	19/18903	8.14528e-06	8.09804e-05	5.8063e-05	TREM2/TYROBP/HAVCR2/DYSF/IFI35/SUCNR1	6
GO:0002283	BP	GO:0002283	neutrophil activation involved in immune response	6/517	19/18903	8.14528e-06	8.09804e-05	5.8063e-05	ITGB2/TYROBP/FCER1G/ITGAM/SPI1/PTAFR	6
GO:0010759	BP	GO:0010759	positive regulation of macrophage chemotaxis	6/517	19/18903	8.14528e-06	8.09804e-05	5.8063e-05	CCL5/C3AR1/CSF1R/C5AR1/CSF1/CMKLR1	6
GO:0000768	BP	GO:0000768	syncytium formation by plasma membrane fusion	10/517	64/18903	8.63809e-06	8.55377e-05	6.13306e-05	CXCL9/CXCL10/TREM2/CD53/TYROBP/DOCK2/NFATC2/RIPOR2/CFLAR/PLEKHO1	10
GO:0140253	BP	GO:0140253	cell-cell fusion	10/517	64/18903	8.63809e-06	8.55377e-05	6.13306e-05	CXCL9/CXCL10/TREM2/CD53/TYROBP/DOCK2/NFATC2/RIPOR2/CFLAR/PLEKHO1	10
GO:0033209	BP	GO:0033209	tumor necrosis factor-mediated signaling pathway	13/517	109/18903	8.78898e-06	8.68589e-05	6.22779e-05	BIRC3/TNFRSF17/LAPTM5/TNFSF13B/STAT1/TNFRSF1B/FAS/TNFRSF14/CASP1/TNFRSF4/TRAF1/CASP4/CARD16	13
GO:0006911	BP	GO:0006911	phagocytosis, engulfment	14/517	127/18903	1.00642e-05	9.92643e-05	7.11726e-05	IGLL5/MARCO/ITGB2/TREM2/MSR1/ITGAM/AIF1/NCKAP1L/RAC2/CD300A/BIN2/FCGR1A/FCGR2B/RHOH	14
GO:0032490	BP	GO:0032490	detection of molecule of bacterial origin	5/517	12/18903	1.014e-05	9.96162e-05	7.14249e-05	TREM2/TLR2/LY96/TLR4/TLR1	5
GO:2000508	BP	GO:2000508	regulation of dendritic cell chemotaxis	5/517	12/18903	1.014e-05	9.96162e-05	7.14249e-05	CCL21/SPI1/SLAMF8/CCR7/LGALS9	5
GO:1903305	BP	GO:1903305	regulation of regulated secretory pathway	15/517	145/18903	1.06581e-05	0.0001045	7.49268e-05	ITGB2/HLA-F/ITGAM/SPI1/PTAFR/NCKAP1L/RAC2/LGALS9/FGR/CD84/CD300A/CCR2/FCGR2B/MICAL1/PRKCB	15
GO:0048017	BP	GO:0048017	inositol lipid-mediated signaling	17/517	182/18903	1.10456e-05	0.000108086	7.74974e-05	CCL5/FCGR3A/TREM2/CSF1R/PTAFR/HCST/PIK3AP1/FGR/OSM/PLCB2/PPP1R16B/RASGRP1/ADAP2/PIK3CD/PIK3R5/PIK3CG/ROR1	17
GO:0051928	BP	GO:0051928	positive regulation of calcium ion transport	14/517	129/18903	1.20596e-05	0.000117777	8.44461e-05	CXCL9/CXCL10/CCL5/CXCL11/CCL2/CCL4/CCR1/CCL3/MS4A1/TRPV2/CD19/JAK3/LILRA5/P2RX7	14
GO:0002360	BP	GO:0002360	T cell lineage commitment	7/517	30/18903	1.29546e-05	0.000126022	9.03577e-05	BATF/SLAMF6/SPN/CTSL/IRF4/FOXP3/IL12RB1	7
GO:2000108	BP	GO:2000108	positive regulation of leukocyte apoptotic process	7/517	30/18903	1.29546e-05	0.000126022	9.03577e-05	IDO1/CCL5/LGALS9/MEF2C/PDCD1/PIK3CD/P2RX7	7
GO:0001959	BP	GO:0001959	regulation of cytokine-mediated signaling pathway	16/517	167/18903	1.45078e-05	0.000140856	0.000100994	CD74/CCL5/TREM2/PTPRC/LAPTM5/CXCR4/CD300LF/CSF1/SAMHD1/NLRC5/IRAK3/CASP1/CASP4/SH2B3/CARD16/NR1H3	16
GO:0006949	BP	GO:0006949	syncytium formation	10/517	68/18903	1.50363e-05	0.000145419	0.000104265	CXCL9/CXCL10/TREM2/CD53/TYROBP/DOCK2/NFATC2/RIPOR2/CFLAR/PLEKHO1	10
[truncated: 837 more rows]

## Sheet: Table S7-5
Table S7-5. GO analysis of the WGCNA module (yellow).
[truncated: 19 more rows]
